# Supplementary material for: Phylogenetic intermixing reveals stable fly-mediated circulation of mastitis-associated bacteria in dairy settings
Source: mSystems. 2025 Aug 1;10(9):e00215-25. doi: 10.1128/msystems.00215-25 (PMC12455971; doi:10.1128/msystems.00215-25)
Supplement: Table S1 — Genome assembly and quality statistics. [file msystems.00215-25-s0002.xlsx]

## Sheet: Assemblies
Table S1. Genome assembly and quality statistics.
Strain ID	NCBI BioSample accession no.	Sample pool ID	Pool sampling date	Associated pool collection study	Location	Sample type	Pool description	Sequencing center	PubMLST species ID	Assembly	# contigs (>= 0 bp)	# contigs (>= 1000 bp)	# contigs (>= 5000 bp)	# contigs (>= 10000 bp)	# contigs (>= 25000 bp)	# contigs (>= 50000 bp)	Total length (>= 0 bp)	Total length (>= 1000 bp)	Total length (>= 5000 bp)	Total length (>= 10000 bp)	Total length (>= 25000 bp)	Total length (>= 50000 bp)	# contigs	Largest contig	Total length	GC (%)	N50	N90	auN	L50	L90	# N's per 100 kbp	CDS	Complete (C)	Complete single-copy (S)	Complete duplicated (D)	Fragmented (F)	Missing (M)	Marker lineage	# genomes	# markers	# marker Sets	0	1	2	3	4	5+	Completeness (%)
AS0623	SAMN46424051	D01A Fly Pool	Mixed Capture Date (July 2021)	Sommer et al. Veterinary Research (2025)	Arlington	Fly	Homogenate of stable flies pooled from different traps collected across multiple sampling dates	Seqcoast	Staphylococcus shinii	Shovill 1.1.0	60	24	18	17	13	10	3161858	3151520	3136066	3129273	3048438	2951618	28	615347	3153795	32.35	525947	79694	425842	3	9	0	3016	124	124	0	0	0	c__Bacilli	586	324	180	1	317	6	0	0	0	99.44
AS0625	SAMN46424052	D01A Fly Pool	Mixed Capture Date (July 2021)	Sommer et al. Veterinary Research (2025)	Arlington	Fly	Homogenate of stable flies pooled from different traps collected across multiple sampling dates	Seqcoast	Mammaliicoccus sciuri	Shovill 1.1.0	214	61	48	43	31	17	2648122	2613661	2583783	2540640	2335733	1863654	67	257932	2617838	32.37	84429	22415	109567	9	32	0	2619	124	124	0	0	0	c__Bacilli	586	325	181	1	321	2	1	0	0	99.45
AS0750	SAMN46424062	D01A Fly Pool	Mixed Capture Date (July 2021)	Sommer et al. Veterinary Research (2025)	Arlington	Fly	Homogenate of stable flies pooled from different traps collected across multiple sampling dates	Seqcoast	Staphylococcus xylosus	Shovill 1.1.0	34	18	13	13	12	9	2783701	2778532	2764482	2764482	2749060	2640292	21	1254058	2780436	32.65	559391	92947	717086	2	8	0	2612	124	124	0	0	0	c__Bacilli	586	324	180	1	319	4	0	0	0	99.44
AS0641	SAMN46424053	D02A Fly Pool	Mixed Capture Date (July 2021)	Sommer et al. Veterinary Research (2025)	Arlington	Fly	Homogenate of stable flies pooled from different traps collected across multiple sampling dates	Seqcoast	Mammaliicoccus sciuri (98%)	Shovill 1.1.0	71	34	23	19	16	13	2972797	2963354	2929658	2901180	2859595	2750889	36	542226	2964438	32.33	234834	68876	281084	4	12	0	3030	124	124	0	0	0	c__Bacilli	586	325	181	1	318	5	1	0	0	99.45
AS0867	SAMN46424068	D02A Fly Pool	Mixed Capture Date (July 2021)	Sommer et al. Veterinary Research (2025)	Arlington	Fly	Homogenate of stable flies pooled from different traps collected across multiple sampling dates	Seqcoast	Escherichia coli	Shovill 1.1.0	118	52	42	42	38	27	4807310	4787916	4762580	4762580	4695383	4318196	63	355956	4795632	50.62	183964	54677	180030	10	27	0	4347	124	124	0	0	0	f__Enterobacteriaceae	134	1173	336	1	1168	4	0	0	0	99.97
AS0650	SAMN46424054	D03A Fly Pool	Mixed Capture Date (July 2021)	Sommer et al. Veterinary Research (2025)	Arlington	Fly	Homogenate of stable flies pooled from different traps collected across multiple sampling dates	Seqcoast	Mammaliicoccus sciuri	Shovill 1.1.0	155	56	44	40	30	16	2679185	2653252	2621152	2589622	2405581	1914840	64	232260	2658567	32.4	129451	25705	113038	9	30	0	2697	124	124	0	0	0	c__Bacilli	586	325	181	1	318	5	1	0	0	99.45
AS1018	SAMN46424084	D03C Fly Pool	Mixed Capture Date (July 2021)	Sommer et al. Veterinary Research (2025)	Arlington	Fly	Homogenate of stable flies pooled from different traps collected across multiple sampling dates	Seqcoast	Staphylococcus shinii	Shovill 1.1.0	46	15	12	11	11	7	3026083	3016782	3008102	2999862	2999862	2866391	20	1223173	3020264	32.56	810927	93688	777530	2	6	0	2885	124	124	0	0	0	c__Bacilli	586	324	180	1	319	4	0	0	0	99.44
AS0655	SAMN46424055	D04A Fly Pool	Mixed Capture Date (July 2021)	Sommer et al. Veterinary Research (2025)	Arlington	Fly	Homogenate of stable flies pooled from different traps collected across multiple sampling dates	Seqcoast	Mammaliicoccus sciuri	Shovill 1.1.0	195	69	44	42	29	19	2628581	2595097	2536764	2524247	2316046	1971462	80	213292	2601752	32.4	95933	21390	101174	9	31	0	2601	124	124	0	0	0	c__Bacilli	586	325	181	1	320	3	1	0	0	99.45
AS1031	SAMN46424085	D04C Fly Pool	Mixed Capture Date (July 2021)	Sommer et al. Veterinary Research (2025)	Arlington	Fly	Homogenate of stable flies pooled from different traps collected across multiple sampling dates	Seqcoast	Staphylococcus succinus	Shovill 1.1.0	33	13	10	9	7	6	2763917	2758682	2751589	2745776	2710993	2672549	14	1108446	2759274	32.83	495068	114152	676894	2	5	0	2592	124	124	0	0	0	c__Bacilli	586	325	181	1	320	4	0	0	0	99.45
AS1038	SAMN46424086	D04C Fly Pool	Mixed Capture Date (July 2021)	Sommer et al. Veterinary Research (2025)	Arlington	Fly	Homogenate of stable flies pooled from different traps collected across multiple sampling dates	Seqcoast	Mammaliicoccus sciuri	Shovill 1.1.0	192	58	47	41	33	18	2607696	2574548	2543272	2494331	2351469	1832188	64	258419	2578701	32.47	87113	27612	100176	10	32	0	2577	124	124	0	0	0	c__Bacilli	586	325	181	1	321	2	1	0	0	99.45
AS1041	SAMN46424087	D04C Fly Pool	Mixed Capture Date (July 2021)	Sommer et al. Veterinary Research (2025)	Arlington	Fly	Homogenate of stable flies pooled from different traps collected across multiple sampling dates	Seqcoast	Klebsiella pneumoniae	Shovill 1.1.0	90	26	21	20	19	17	5136569	5118083	5104848	5099233	5079214	5018222	37	842386	5125469	57.65	559719	99512	483852	4	13	0	4749	121	121	0	0	3	f__Enterobacteriaceae	138	1162	336	0	1160	2	0	0	0	100
AS0679	SAMN46424056	D05A Fly Pool	Mixed Capture Date (July 2021)	Sommer et al. Veterinary Research (2025)	Arlington	Fly	Homogenate of stable flies pooled from different traps collected across multiple sampling dates	Seqcoast	Staphylococcus shinii	Shovill 1.1.0	35	13	8	8	8	5	3022178	3016795	3003003	3003003	3003003	2902470	15	1223188	3018188	32.58	928761	577161	898046	2	3	0	2882	124	124	0	0	0	c__Bacilli	586	324	180	1	319	4	0	0	0	99.44
AS1060	SAMN46424088	D05C Fly Pool	Mixed Capture Date (July 2021)	Sommer et al. Veterinary Research (2025)	Arlington	Fly	Homogenate of stable flies pooled from different traps collected across multiple sampling dates	Seqcoast	Escherichia coli	Shovill 1.1.0	136	45	32	32	27	22	4680351	4651230	4621325	4621325	4538035	4351215	59	354880	4660309	50.86	256354	73541	227370	8	20	0	4311	124	124	0	0	0	f__Enterobacteriaceae	88	1207	328	3	1200	4	0	0	0	99.62
AS0687	SAMN46424057	D06A Fly Pool	Mixed Capture Date (July 2021)	Sommer et al. Veterinary Research (2025)	Arlington	Fly	Homogenate of stable flies pooled from different traps collected across multiple sampling dates	Seqcoast	Staphylococcus succinus	Shovill 1.1.0	29	14	11	11	10	5	2813947	2810331	2803200	2803200	2782484	2583103	14	1107804	2810331	32.72	847245	80394	774294	2	5	0	2665	124	124	0	0	0	c__Bacilli	586	325	181	1	320	4	0	0	0	99.45
AS0739	SAMN46424061	D06A Fly Pool	Mixed Capture Date (July 2021)	Sommer et al. Veterinary Research (2025)	Arlington	Fly	Homogenate of stable flies pooled from different traps collected across multiple sampling dates	Seqcoast	Staphylococcus arlettae	Shovill 1.1.0	82	40	34	34	25	15	2557965	2548981	2535754	2535754	2371981	2009148	42	471428	2550162	33.47	121417	31740	170861	7	23	0	2439	124	124	0	0	0	c__Bacilli	586	325	181	1	323	1	0	0	0	99.45
AS1072	SAMN46424089	D06C Fly Pool	Mixed Capture Date (July 2021)	Sommer et al. Veterinary Research (2025)	Arlington	Fly	Homogenate of stable flies pooled from different traps collected across multiple sampling dates	Seqcoast	Staphylococcus xylosus	Shovill 1.1.0	57	22	16	16	13	10	2775275	2767557	2757269	2757269	2708628	2608891	23	682392	2768132	32.63	350142	77190	381957	3	9	0	2552	124	124	0	0	0	c__Bacilli	586	324	180	1	319	4	0	0	0	99.44
AS0700	SAMN46424058	D07A Fly Pool	Mixed Capture Date (July 2021)	Sommer et al. Veterinary Research (2025)	Arlington	Fly	Homogenate of stable flies pooled from different traps collected across multiple sampling dates	Seqcoast	Mammaliicoccus sciuri	Shovill 1.1.0	192	62	46	43	32	19	2608089	2580123	2543227	2523793	2327348	1895762	68	230993	2583990	32.43	84389	25948	102732	9	32	0	2593	124	124	0	0	0	c__Bacilli	586	325	181	1	320	3	1	0	0	99.45
AS0701	SAMN46424059	D07A Fly Pool	Mixed Capture Date (July 2021)	Sommer et al. Veterinary Research (2025)	Arlington	Fly	Homogenate of stable flies pooled from different traps collected across multiple sampling dates	Seqcoast	Escherichia coli	Shovill 1.1.0	138	40	34	32	30	26	4915551	4879922	4865278	4854444	4822392	4677804	57	629366	4891255	50.6	236417	63712	265218	7	22	0	4539	124	124	0	0	0	f__Enterobacteriaceae	88	1207	328	3	1195	9	0	0	0	99.62
AS0868	SAMN46424069	D07A Fly Pool	Mixed Capture Date (July 2021)	Sommer et al. Veterinary Research (2025)	Arlington	Fly	Homogenate of stable flies pooled from different traps collected across multiple sampling dates	Seqcoast	Escherichia coli	Shovill 1.1.0	248	87	63	55	41	28	4862599	4820242	4767841	4707514	4474381	4027232	103	340353	4831501	50.63	141937	30967	151476	12	37	0	4522	124	124	0	0	0	f__Enterobacteriaceae	88	1207	328	3	1202	2	0	0	0	99.62
AS1258	SAMN46424116	D07A Fly Pool	Mixed Capture Date (July 2021)	Sommer et al. Veterinary Research (2025)	Arlington	Fly	Homogenate of stable flies pooled from different traps collected across multiple sampling dates	Seqcoast	Staphylococcus shinii	Shovill 1.1.0	46	16	13	12	12	7	3072349	3063223	3054543	3046303	3046303	2866608	21	1223173	3066469	32.49	810926	93688	766529	2	6	0	2951	124	124	0	0	0	c__Bacilli	586	324	180	1	319	4	0	0	0	99.44
AS1096	SAMN46424090	D07C Fly Pool	Mixed Capture Date (July 2021)	Sommer et al. Veterinary Research (2025)	Arlington	Fly	Homogenate of stable flies pooled from different traps collected across multiple sampling dates	Seqcoast	Staphylococcus pseudoxylosus	Shovill 1.1.0	40	17	13	12	11	8	2952089	2945668	2938150	2932441	2911799	2810315	20	1035918	2948200	32.74	547698	113033	576056	2	7	0	2802	124	124	0	0	0	c__Bacilli	586	324	180	1	321	2	0	0	0	99.44
AS0715	SAMN46424060	D08A Fly Pool	Mixed Capture Date (July 2021)	Sommer et al. Veterinary Research (2025)	Arlington	Fly	Homogenate of stable flies pooled from different traps collected across multiple sampling dates	Seqcoast	Staphylococcus xylosus	Shovill 1.1.0	64	31	23	21	20	16	2789268	2781057	2764298	2749143	2732427	2580951	33	688053	2782504	32.71	160584	63044	270732	5	15	0	2556	124	124	0	0	0	c__Bacilli	586	324	180	1	319	4	0	0	0	99.44
AS0811	SAMN46424063	D09A Fly Pool	Mixed Capture Date (Aug/Sept 2021)	Sommer et al. Veterinary Research (2025)	Arlington	Fly	Homogenate of stable flies pooled from different traps collected across multiple sampling dates	Seqcoast	Staphylococcus shinii	Shovill 1.1.0	57	21	16	16	16	12	3058193	3046886	3034135	3034135	3034135	2880960	27	839357	3051157	32.5	379777	56454	439038	3	10	0	2898	124	124	0	0	0	c__Bacilli	586	324	180	1	320	3	0	0	0	99.44
AS0826	SAMN46424064	D10A Fly Pool	Mixed Capture Date (Aug/Sept 2021)	Sommer et al. Veterinary Research (2025)	Arlington	Fly	Homogenate of stable flies pooled from different traps collected across multiple sampling dates	Seqcoast	Staphylococcus caeli	Shovill 1.1.0	121	14	10	9	9	7	2481394	2458795	2450206	2445175	2445175	2373105	17	787181	2460446	33.67	539591	109937	514138	2	5	0	2378	124	124	0	0	0	c__Bacilli	586	324	180	1	321	2	0	0	0	99.44
AS0841	SAMN46424065	D11A Fly Pool	Mixed Capture Date (Aug/Sept 2021)	Sommer et al. Veterinary Research (2025)	Arlington	Fly	Homogenate of stable flies pooled from different traps collected across multiple sampling dates	Seqcoast	Staphylococcus pseudoxylosus	Shovill 1.1.0	43	16	12	11	10	8	2968007	2960843	2950736	2944750	2919840	2855552	20	887772	2963161	32.73	711347	128864	560698	2	7	0	2803	124	124	0	0	0	c__Bacilli	586	324	180	1	319	4	0	0	0	99.44
AS0843	SAMN46424066	D11A Fly Pool	Mixed Capture Date (Aug/Sept 2021)	Sommer et al. Veterinary Research (2025)	Arlington	Fly	Homogenate of stable flies pooled from different traps collected across multiple sampling dates	Seqcoast	Staphylococcus xylosus	Shovill 1.1.0	37	20	16	16	14	13	2752190	2747929	2740861	2740861	2700420	2662627	21	828355	2748447	32.66	246707	77149	387738	3	11	0	2550	124	124	0	0	0	c__Bacilli	586	324	180	1	320	3	0	0	0	99.44
AS0860	SAMN46424067	D12A Fly Pool	Mixed Capture Date (Aug/Sept 2021)	Sommer et al. Veterinary Research (2025)	Arlington	Fly	Homogenate of stable flies pooled from different traps collected across multiple sampling dates	Seqcoast	Mammaliicoccus sciuri	Shovill 1.1.0	37	18	15	14	12	10	2930477	2925501	2916165	2910891	2887919	2803404	18	501224	2925501	32.32	385166	114749	355415	4	8	0	2932	124	124	0	0	0	c__Bacilli	586	325	181	2	318	4	1	0	0	98.9
AS0882	SAMN46424070	D13A Fly Pool	Mixed Capture Date (Aug/Sept 2021)	Sommer et al. Veterinary Research (2025)	Arlington	Fly	Homogenate of stable flies pooled from different traps collected across multiple sampling dates	Seqcoast	Staphylococcus arlettae	Shovill 1.1.0	81	39	33	31	21	16	2559052	2546969	2535511	2524934	2323656	2132348	43	471492	2549401	33.47	139804	35320	176743	6	21	0	2435	124	124	0	0	0	c__Bacilli	586	325	181	1	321	3	0	0	0	99.45
AS0883	SAMN46424071	D13A Fly Pool	Mixed Capture Date (Aug/Sept 2021)	Sommer et al. Veterinary Research (2025)	Arlington	Fly	Homogenate of stable flies pooled from different traps collected across multiple sampling dates	Seqcoast	Mammaliicoccus sciuri	Shovill 1.1.0	151	55	44	37	29	16	2646167	2618614	2589702	2535627	2389953	1930954	65	215765	2625595	32.4	108981	26593	115268	8	28	0	2634	124	124	0	0	0	c__Bacilli	586	325	181	1	320	3	1	0	0	99.45
AS0885	SAMN46424072	D13A Fly Pool	Mixed Capture Date (Aug/Sept 2021)	Sommer et al. Veterinary Research (2025)	Arlington	Fly	Homogenate of stable flies pooled from different traps collected across multiple sampling dates	Seqcoast	Staphylococcus shinii	Shovill 1.1.0	64	25	15	14	12	8	3000003	2988548	2961627	2953553	2924437	2789300	31	826736	2992253	32.55	403091	79571	478906	3	7	0	2798	124	124	0	0	0	c__Bacilli	586	324	180	1	319	3	1	0	0	99.44
AS0886	SAMN46424073	D13A Fly Pool	Mixed Capture Date (Aug/Sept 2021)	Sommer et al. Veterinary Research (2025)	Arlington	Fly	Homogenate of stable flies pooled from different traps collected across multiple sampling dates	Seqcoast	Klebsiella pneumoniae	Shovill 1.1.0	142	42	30	28	24	19	5412881	5384332	5350899	5333194	5270320	5090370	52	1159950	5390951	56.96	422602	95770	485755	4	16	0	5013	122	122	0	0	2	f__Enterobacteriaceae	138	1162	336	0	1149	9	4	0	0	100
AS0890	SAMN46424074	D13A Fly Pool	Mixed Capture Date (Aug/Sept 2021)	Sommer et al. Veterinary Research (2025)	Arlington	Fly	Homogenate of stable flies pooled from different traps collected across multiple sampling dates	Seqcoast	Escherichia coli	Shovill 1.1.0	126	40	31	28	27	21	4821749	4797972	4777860	4758340	4738250	4525910	49	668748	4803081	50.81	342436	83958	334547	5	18	0	4460	124	124	0	0	0	f__Enterobacteriaceae	134	1173	336	1	1171	1	0	0	0	99.97
AS0957	SAMN46424083	D13A Fly Pool	Mixed Capture Date (Aug/Sept 2021)	Sommer et al. Veterinary Research (2025)	Arlington	Fly	Homogenate of stable flies pooled from different traps collected across multiple sampling dates	Seqcoast	Escherichia coli (98%)	Shovill 1.1.0	87	33	27	26	22	18	4885933	4870253	4854680	4847328	4794031	4663304	40	669309	4874757	50.54	391815	97507	391423	5	15	0	4462	124	124	0	0	0	f__Enterobacteriaceae	134	1173	336	1	1171	1	0	0	0	99.97
AS1149	SAMN46424091	D13A Fly Pool	Mixed Capture Date (Aug/Sept 2021)	Sommer et al. Veterinary Research (2025)	Arlington	Fly	Homogenate of stable flies pooled from different traps collected across multiple sampling dates	Seqcoast	Escherichia coli	Shovill 1.1.0	143	37	30	26	25	19	5013815	4983652	4969181	4941059	4921306	4705940	49	728044	4991738	50.45	407392	82803	411388	5	17	0	4599	124	124	0	0	0	f__Enterobacteriaceae	134	1173	336	0	1170	3	0	0	0	100
AS0895	SAMN46424075	D14A Fly Pool	Mixed Capture Date (Aug/Sept 2021)	Sommer et al. Veterinary Research (2025)	Arlington	Fly	Homogenate of stable flies pooled from different traps collected across multiple sampling dates	Seqcoast	Klebsiella pneumoniae	Shovill 1.1.0	107	45	35	32	31	27	5193316	5176810	5153139	5129186	5109312	4974125	50	372708	5179888	57.66	291840	72430	236911	8	23	0	4817	122	122	0	0	2	f__Enterobacteriaceae	138	1162	336	0	1156	6	0	0	0	100
AS0898	SAMN46424076	D14A Fly Pool	Mixed Capture Date (Aug/Sept 2021)	Sommer et al. Veterinary Research (2025)	Arlington	Fly	Homogenate of stable flies pooled from different traps collected across multiple sampling dates	Seqcoast	Staphylococcus xylosus	Shovill 1.1.0	89	29	21	18	11	8	2865907	2851218	2833000	2812466	2702868	2586604	34	1346151	2854176	32.66	417690	58593	753055	2	8	0	2654	124	124	0	0	0	c__Bacilli	586	324	180	1	320	3	0	0	0	99.44
AS0900	SAMN46424077	D14A Fly Pool	Mixed Capture Date (Aug/Sept 2021)	Sommer et al. Veterinary Research (2025)	Arlington	Fly	Homogenate of stable flies pooled from different traps collected across multiple sampling dates	Seqcoast	Mammaliicoccus sciuri	Shovill 1.1.0	47	13	9	9	9	8	2764073	2756127	2750397	2750397	2750397	2713633	15	995869	2757180	32.44	528747	142697	565829	2	6	0	2747	124	124	0	0	0	c__Bacilli	586	325	181	1	319	4	1	0	0	99.45
AS0907	SAMN46424078	D15A Fly Pool	Mixed Capture Date (Aug/Sept 2021)	Sommer et al. Veterinary Research (2025)	Arlington	Fly	Homogenate of stable flies pooled from different traps collected across multiple sampling dates	Seqcoast	Staphylococcus xylosus	Shovill 1.1.0	64	26	20	20	18	16	2802112	2790138	2778763	2778763	2733957	2663114	32	683352	2794594	32.73	252375	57146	305171	4	14	0	2566	124	124	0	0	0	c__Bacilli	586	324	180	1	319	4	0	0	0	99.44
AS0909	SAMN46424079	D15A Fly Pool	Mixed Capture Date (Aug/Sept 2021)	Sommer et al. Veterinary Research (2025)	Arlington	Fly	Homogenate of stable flies pooled from different traps collected across multiple sampling dates	Seqcoast	Escherichia coli	Shovill 1.1.0	122	42	36	34	33	23	4912897	4889585	4876762	4864065	4839289	4466152	52	681509	4896676	50.59	280731	65402	273434	7	23	0	4578	124	124	0	0	0	f__Enterobacteriaceae	88	1207	328	3	1196	8	0	0	0	99.62
AS0913	SAMN46424080	D15A Fly Pool	Mixed Capture Date (Aug/Sept 2021)	Sommer et al. Veterinary Research (2025)	Arlington	Fly	Homogenate of stable flies pooled from different traps collected across multiple sampling dates	Seqcoast	Mammaliicoccus sciuri	Shovill 1.1.0	176	59	42	39	31	17	2613712	2583130	2534508	2508497	2361053	1873158	66	284352	2587937	32.43	81546	27876	113086	9	30	0	2592	124	124	0	0	0	c__Bacilli	586	325	181	1	321	2	1	0	0	99.45
AS0915	SAMN46424081	D15A Fly Pool	Mixed Capture Date (Aug/Sept 2021)	Sommer et al. Veterinary Research (2025)	Arlington	Fly	Homogenate of stable flies pooled from different traps collected across multiple sampling dates	Seqcoast	Staphylococcus gallinarum	Shovill 1.1.0	61	32	28	28	24	19	2916603	2908140	2897885	2897885	2815638	2643641	34	395960	2909797	33.14	126590	57269	180754	6	19	0	2747	124	124	0	0	0	c__Bacilli	586	325	181	1	321	3	0	0	0	99.45
AS0918	SAMN46424082	D16A Fly Pool	Mixed Capture Date (Aug/Sept 2021)	Sommer et al. Veterinary Research (2025)	Arlington	Fly	Homogenate of stable flies pooled from different traps collected across multiple sampling dates	Seqcoast	Staphylococcus xylosus	Shovill 1.1.0	35	20	15	15	14	10	2794879	2789080	2780297	2780297	2764309	2613724	25	1229049	2792662	32.65	315957	77148	638945	2	9	0	2599	124	124	0	0	0	c__Bacilli	586	324	180	1	319	4	0	0	0	99.44
AS1283	SAMN46424133	Endo10A	7.16.2021	Sommer et al. msphere (2024)	Arlington	Fly	Homogenate of pooled stable flies collected from trap	Seqcoast	Mammaliicoccus sciuri	Shovill 1.1.0	31	12	9	9	8	7	2710130	2705664	2699584	2699584	2680103	2643338	13	915888	2706239	32.45	574332	143161	586023	2	5	0	2675	124	124	0	0	0	c__Bacilli	586	325	181	1	320	3	1	0	0	99.45
AS0402	SAMN46423977	Endo10B	7.16.2021	Sommer et al. msphere (2024)	Arlington	Fly	Homogenate of pooled stable flies collected from trap	UW Biotech Center	Acinetobacter baumannii	Shovill 1.1.0	91	29	26	24	21	19	3987364	3975507	3970375	3957830	3911642	3850169	31	487884	3976579	38.78	257554	102243	264759	6	16	0	3759	122	121	1	2	0	f__Moraxellaceae	86	689	365	0	687	2	0	0	0	100
AS1284	SAMN46424134	Endo10B	7.16.2021	Sommer et al. msphere (2024)	Arlington	Fly	Homogenate of pooled stable flies collected from trap	Seqcoast	Staphylococcus xylosus	Shovill 1.1.0	34	19	14	14	12	9	2799093	2794939	2785865	2785865	2757088	2654994	21	1016575	2796096	32.67	534967	99606	546028	2	8	0	2620	124	124	0	0	0	c__Bacilli	586	324	180	1	318	5	0	0	0	99.44
AS0224	SAMN46423915	Endo10D	7.16.2021	Sommer et al. msphere (2024)	Arlington	Fly	Homogenate of pooled stable flies collected from trap	UW Biotech Center	Mammaliicoccus sciuri	Shovill 1.1.0	29	10	8	8	8	7	2709902	2705417	2700767	2700767	2700767	2664002	11	936615	2705933	32.45	574332	143161	600138	2	5	0	2676	124	124	0	0	0	c__Bacilli	586	325	181	1	320	3	1	0	0	99.45
AS0241	SAMN46423920	Endo11A	7.22.2021	Sommer et al. msphere (2024)	DCC	Fly	Homogenate of pooled stable flies collected from trap	UW Biotech Center	Staphylococcus caeli	Shovill 1.1.0	88	47	40	35	27	19	2493129	2484357	2471197	2434142	2286766	2009507	48	321357	2484973	33.68	92686	28645	119302	9	26	0	2441	124	124	0	0	0	c__Bacilli	586	324	180	1	321	2	0	0	0	99.44
AS1286	SAMN46424135	Endo11D	7.22.2021	Sommer et al. msphere (2024)	DCC	Fly	Homogenate of pooled stable flies collected from trap	Seqcoast	Staphylococcus gallinarum	Shovill 1.1.0	62	32	29	29	24	19	2917355	2909098	2900714	2900714	2797045	2624883	33	395722	2910006	33.13	115218	57196	178662	7	19	0	2746	124	124	0	0	0	c__Bacilli	586	325	181	1	321	3	0	0	0	99.45
AS1288	SAMN46424136	Endo12B	7.23.2021	Sommer et al. msphere (2024)	Arlington	Fly	Homogenate of pooled stable flies collected from trap	Seqcoast	Staphylococcus xylosus	Shovill 1.1.0	29	15	10	10	9	7	2821797	2816570	2804317	2804317	2788331	2713575	18	1377072	2818474	32.61	597868	110582	847585	2	6	0	2631	124	124	0	0	0	c__Bacilli	586	324	180	1	318	5	0	0	0	99.44
AS1291	SAMN46424137	Endo12C	7.23.2021	Sommer et al. msphere (2024)	Arlington	Fly	Homogenate of pooled stable flies collected from trap	Seqcoast	Mammaliicoccus sciuri	Shovill 1.1.0	30	11	9	9	8	7	2762918	2758422	2753780	2753780	2733936	2697114	11	700813	2758422	32.46	488938	141631	479277	3	6	0	2739	124	124	0	0	0	c__Bacilli	586	325	181	1	320	3	1	0	0	99.45
AS0218	SAMN46423912	Endo12D	7.23.2021	Sommer et al. msphere (2024)	Arlington	Fly	Homogenate of pooled stable flies collected from trap	UW Biotech Center	Staphylococcus xylosus	Shovill 1.1.0	59	25	17	14	10	8	2809345	2798394	2777429	2758683	2690012	2624114	32	1347996	2802879	32.62	330405	99322	758090	2	7	0	2607	124	124	0	0	0	c__Bacilli	586	324	180	1	320	3	0	0	0	99.44
AS1292	SAMN46424138	Endo13A	7.23.2021	Sommer et al. msphere (2024)	Arlington	Fly	Homogenate of pooled stable flies collected from trap	Seqcoast	Mammaliicoccus sciuri	Shovill 1.1.0	32	10	8	8	7	6	2763229	2758343	2753701	2753701	2733857	2697035	10	914324	2758343	32.46	700813	141631	630072	2	5	0	2733	124	124	0	0	0	c__Bacilli	586	325	181	1	320	3	1	0	0	99.45
AS0212	SAMN46423909	Endo13D	7.23.2021	Sommer et al. msphere (2024)	Arlington	Fly	Homogenate of pooled stable flies collected from trap	UW Biotech Center	Enterobacter hormaechei	Shovill 1.1.0	61	17	14	14	14	12	4548882	4538601	4533602	4533602	4533602	4478287	20	1542639	4540691	55.45	499122	122579	761081	3	9	0	4193	123	123	0	0	1	f__Enterobacteriaceae	134	1173	336	2	1169	2	0	0	0	99.92
AS1293	SAMN46424139	Endo13E	7.23.2021	Sommer et al. msphere (2024)	Arlington	Fly	Homogenate of pooled stable flies collected from trap	Seqcoast	Staphylococcus xylosus	Shovill 1.1.0	44	23	16	16	14	10	2832289	2825334	2811435	2811435	2772804	2639597	27	1256342	2828101	32.64	257411	77150	651479	2	9	0	2660	124	124	0	0	0	c__Bacilli	586	324	180	1	318	5	0	0	0	99.44
AS1294	SAMN46424140	Endo14A	7.23.2021	Sommer et al. msphere (2024)	Arlington	Fly	Homogenate of pooled stable flies collected from trap	Seqcoast	Staphylococcus xylosus	Shovill 1.1.0	41	22	18	18	18	13	2846868	2841578	2833498	2833498	2833498	2664474	24	683523	2843012	32.65	239202	79515	304752	4	12	0	2686	124	124	0	0	0	c__Bacilli	586	324	180	1	319	4	0	0	0	99.44
AS0334	SAMN46423956	Endo14B	7.23.2021	Sommer et al. msphere (2024)	Arlington	Fly	Homogenate of pooled stable flies collected from trap	UW Biotech Center	Escherichia coli	Shovill 1.1.0	218	74	49	44	42	29	5065105	5016920	4952504	4917946	4896876	4413848	98	486007	5032182	50.64	176924	45370	197247	10	32	0	4766	124	124	0	0	0	f__Enterobacteriaceae	88	1207	328	3	1201	3	0	0	0	99.62
AS0406	SAMN46423979	Endo14B	7.23.2021	Sommer et al. msphere (2024)	Arlington	Fly	Homogenate of pooled stable flies collected from trap	UW Biotech Center	Enterobacter asburiae	Shovill 1.1.0	177	53	33	31	24	18	5328541	5290212	5248477	5236047	5106085	4915840	66	1171643	5299913	55.53	375343	79238	550244	4	17	0	5039	123	123	0	1	1	f__Enterobacteriaceae	134	1172	336	1	1167	4	0	0	0	99.97
AS1295	SAMN46424141	Endo14B	7.23.2021	Sommer et al. msphere (2024)	Arlington	Fly	Homogenate of pooled stable flies collected from trap	Seqcoast	Mammaliicoccus sciuri	Shovill 1.1.0	116	49	43	41	28	20	2605698	2587627	2574590	2554990	2330833	2057398	56	185877	2591861	32.45	104301	24772	95000.2	11	29	0	2574	124	124	0	0	0	c__Bacilli	586	325	181	1	320	3	1	0	0	99.45
AS0214	SAMN46423910	Endo14C	7.23.2021	Sommer et al. msphere (2024)	Arlington	Fly	Homogenate of pooled stable flies collected from trap	UW Biotech Center	Serratia marcescens	Shovill 1.1.0	41	15	11	11	11	8	5029827	5022454	5016834	5016834	5016834	4897786	17	2777308	5023949	59.76	2777308	228699	1.69049e+06	1	6	0	4644	118	117	1	1	5	f__Enterobacteriaceae	55	546	224	6	540	0	0	0	0	99.81
AS0299	SAMN46423945	Endo14C	7.23.2021	Sommer et al. msphere (2024)	Arlington	Fly	Homogenate of pooled stable flies collected from trap	Seqcoast	Mammaliicoccus sciuri (98%)	Shovill 1.1.0	197	62	51	43	27	17	2679018	2643616	2613744	2560686	2295773	1974541	72	207252	2650001	32.42	112264	19198	106506	9	32	0	2648	124	124	0	0	0	c__Bacilli	586	325	181	1	321	2	1	0	0	99.45
AS0300	SAMN46423946	Endo14C	7.23.2021	Sommer et al. msphere (2024)	Arlington	Fly	Homogenate of pooled stable flies collected from trap	UW Biotech Center	Staphylococcus shinii	Shovill 1.1.0	61	21	16	16	14	10	3009471	2998303	2981979	2981979	2949765	2796537	24	523910	3000300	32.56	364265	79571	326347	4	9	0	2804	124	124	0	0	0	c__Bacilli	586	324	180	1	320	3	0	0	0	99.44
AS0327	SAMN46423955	Endo15B	7.23.2021	Sommer et al. msphere (2024)	Arlington	Fly	Homogenate of pooled stable flies collected from trap	UW Biotech Center	Bacillus pumilus	Shovill 1.1.0	42	15	11	11	9	9	3687533	3678910	3672473	3672473	3629756	3629756	20	930756	3682462	41.61	801185	132625	704388	3	6	0	3692	124	123	1	0	0	g__Bacillus	93	711	241	1	710	0	0	0	0	99.59
AS1297	SAMN46424142	Endo15D	7.23.2021	Sommer et al. msphere (2024)	Arlington	Fly	Homogenate of pooled stable flies collected from trap	Seqcoast	Staphylococcus xylosus	Shovill 1.1.0	42	20	14	14	13	11	2801966	2797547	2779522	2779522	2758537	2670860	21	650979	2798067	32.63	490597	84732	409442	3	9	0	2588	124	124	0	0	0	c__Bacilli	586	324	180	1	320	3	0	0	0	99.44
AS0219	SAMN46423913	Endo16A	7.29.2021	Sommer et al. msphere (2024)	DCC	Fly	Homogenate of pooled stable flies collected from trap	UW Biotech Center	Bacillus velezensis	Shovill 1.1.0	84	29	25	25	18	16	3944188	3931400	3925254	3925254	3813971	3725786	31	598918	3933200	46.48	393819	81958	346652	5	13	0	3832	124	124	0	0	0	g__Bacillus	36	1200	269	1	1199	0	0	0	0	99.81
AS0336	SAMN46423957	Endo16A	7.29.2021	Sommer et al. msphere (2024)	DCC	Fly	Homogenate of pooled stable flies collected from trap	Seqcoast	Escherichia coli	Shovill 1.1.0	122	55	43	41	38	25	4900528	4882897	4854530	4839255	4788227	4330015	58	435280	4884676	50.73	186761	45232	196119	10	27	0	4551	124	124	0	0	0	f__Enterobacteriaceae	88	1207	328	3	1202	2	0	0	0	99.62
AS1298	SAMN46424143	Endo17C	7.30.2021	Sommer et al. msphere (2024)	Arlington	Fly	Homogenate of pooled stable flies collected from trap	Seqcoast	Mammaliicoccus sciuri	Shovill 1.1.0	179	62	45	42	34	20	2586666	2559357	2511570	2491275	2337794	1845571	68	184907	2562855	32.46	75585	26626	88151.8	11	33	0	2562	124	124	0	0	0	c__Bacilli	586	325	181	1	320	3	1	0	0	99.45
AS1184	SAMN46424092	Endo18A	7.30.2021	Sommer et al. msphere (2024)	Arlington	Fly	Homogenate of pooled stable flies collected from trap	Seqcoast	Escherichia coli	Shovill 1.1.0	160	44	33	32	29	21	4887250	4848311	4821490	4814221	4769348	4492471	66	546659	4862540	50.72	268707	71029	286222	7	20	0	4494	124	124	0	0	0	f__Enterobacteriaceae	88	1207	328	3	1201	3	0	0	0	99.62
AS1299	SAMN46424144	Endo18A	7.30.2021	Sommer et al. msphere (2024)	Arlington	Fly	Homogenate of pooled stable flies collected from trap	Seqcoast	Staphylococcus chromogenes	Shovill 1.1.0	35	16	13	13	12	11	2306537	2300822	2293878	2293878	2279893	2241375	19	915753	2302962	36.58	249851	85379	455051	2	9	0	2220	124	124	0	0	0	c__Bacilli	586	319	176	1	316	2	0	0	0	99.43
AS0231	SAMN46423917	Endo18B	7.30.2021	Sommer et al. msphere (2024)	Arlington	Fly	Homogenate of pooled stable flies collected from trap	UW Biotech Center	Salmonella enterica	Shovill 1.1.0	110	44	36	34	33	27	4685577	4668489	4651222	4634824	4617970	4368098	48	465200	4671428	52.17	201213	63550	210196	9	25	0	4366	123	123	0	0	1	f__Enterobacteriaceae	119	1169	340	1	1166	2	0	0	0	99.9
AS0245	SAMN46423923	Endo18B	7.30.2021	Sommer et al. msphere (2024)	Arlington	Fly	Homogenate of pooled stable flies collected from trap	UW Biotech Center	Escherichia coli	Shovill 1.1.0	167	47	35	34	31	24	4882479	4846028	4818372	4811103	4766230	4523907	64	524023	4856641	50.72	207769	84774	255221	7	23	0	4483	124	124	0	0	0	f__Enterobacteriaceae	88	1207	328	2	1202	3	0	0	0	99.93
AS1300	SAMN46424145	Endo18B	7.30.2021	Sommer et al. msphere (2024)	Arlington	Fly	Homogenate of pooled stable flies collected from trap	Seqcoast	Staphylococcus arlettae	Shovill 1.1.0	76	35	29	26	21	15	2561947	2551835	2540231	2519238	2434043	2230220	38	523503	2553955	33.43	145959	33435	217388	5	17	0	2413	124	124	0	0	0	c__Bacilli	586	325	181	1	323	1	0	0	0	99.45
AS0344	SAMN46423960	Endo19A	7.30.2021	Sommer et al. msphere (2024)	Arlington	Fly	Homogenate of pooled stable flies collected from trap	Seqcoast	Escherichia coli	Shovill 1.1.0	179	58	49	43	39	32	4905825	4869549	4846622	4808186	4738407	4495284	73	355856	4880209	50.51	162095	54978	174634	11	31	0	4570	124	124	0	0	0	f__Enterobacteriaceae	88	1207	328	3	1199	5	0	0	0	99.62
AS1305	SAMN46424147	Endo19A	7.30.2021	Sommer et al. msphere (2024)	Arlington	Fly	Homogenate of pooled stable flies collected from trap	Seqcoast	Staphylococcus shinii	Shovill 1.1.0	91	23	16	14	13	8	3016850	2995302	2975719	2958201	2942908	2771536	31	838965	3001692	32.54	379778	79571	476726	3	7	0	2812	124	124	0	0	0	c__Bacilli	586	324	180	1	320	2	1	0	0	99.44
AS1185	SAMN46424093	Endo19B	7.30.2021	Sommer et al. msphere (2024)	Arlington	Fly	Homogenate of pooled stable flies collected from trap	Seqcoast	Escherichia coli	Shovill 1.1.0	241	58	45	40	35	27	4995844	4949721	4920797	4887229	4804087	4519113	73	851912	4959751	50.65	169909	58564	287756	8	26	0	4682	124	124	0	0	0	f__Enterobacteriaceae	88	1207	328	3	1202	2	0	0	0	99.62
AS1307	SAMN46424148	Endo19B	7.30.2021	Sommer et al. msphere (2024)	Arlington	Fly	Homogenate of pooled stable flies collected from trap	Seqcoast	Staphylococcus xylosus	Shovill 1.1.0	50	19	15	15	14	10	2870169	2860989	2853279	2853279	2837296	2694518	23	880991	2863786	32.66	307602	77151	466784	3	9	0	2669	124	124	0	0	0	c__Bacilli	586	324	180	1	320	3	0	0	0	99.44
AS0255	SAMN46423926	Endo1B	7.8.2021	Sommer et al. msphere (2024)	DCC	Fly	Homogenate of pooled stable flies collected from trap	UW Biotech Center	Escherichia coli	Shovill 1.1.0	197	67	49	42	34	30	5202548	5159333	5113922	5065322	4935942	4807420	87	395694	5173832	50.62	198013	62924	204073	9	28	0	4821	124	124	0	0	0	f__Enterobacteriaceae	134	1173	336	1	1170	2	0	0	0	99.97
AS1261	SAMN46424117	Endo1B	7.8.2021	Sommer et al. msphere (2024)	DCC	Fly	Homogenate of pooled stable flies collected from trap	Seqcoast	Staphylococcus saprophyticus	Shovill 1.1.0	25	12	9	9	7	5	2552885	2549452	2542061	2542061	2504119	2437877	12	1305893	2549452	32.97	1305893	112695	859294	1	4	0	2496	124	124	0	0	0	c__Bacilli	586	324	180	1	323	0	0	0	0	99.44
AS0277	SAMN46423934	Endo20A	7.30.2021	Sommer et al. msphere (2024)	Arlington	Fly	Homogenate of pooled stable flies collected from trap	UW Biotech Center	Staphylococcus ureilyticus (92%)	Shovill 1.1.0	88	40	28	26	22	14	2718330	2704904	2665069	2650915	2594702	2327797	44	378760	2707295	32.41	218489	33726	205754	5	17	0	2607	124	124	0	0	0	c__Bacilli	586	325	181	1	321	3	0	0	0	99.45
AS0337	SAMN46423958	Endo21A	8.5.2021	Sommer et al. msphere (2024)	DCC	Fly	Homogenate of pooled stable flies collected from trap	UW Biotech Center	Enterobacter hormaechei	Shovill 1.1.0	91	33	28	27	22	17	4758159	4742294	4735197	4728722	4638256	4491250	40	834570	4746631	55.38	372896	74690	405518	5	15	0	4442	122	122	0	0	2	f__Enterobacteriaceae	134	1173	336	4	1167	2	0	0	0	99.77
AS0469	SAMN46423997	Endo21A	8.5.2021	Sommer et al. msphere (2024)	DCC	Fly	Homogenate of pooled stable flies collected from trap	UW Biotech Center	Klebsiella pneumoniae	Shovill 1.1.0	136	62	48	43	36	28	5223722	5204457	5170964	5136919	5012929	4720884	68	389507	5208923	57.31	165074	50722	200942	10	28	0	4865	122	122	0	0	2	f__Enterobacteriaceae	138	1162	336	0	1161	1	0	0	0	100
AS0303	SAMN46423947	Endo22A	8.6.2021	Sommer et al. msphere (2024)	Arlington	Fly	Homogenate of pooled stable flies collected from trap	UW Biotech Center	Staphylococcus gallinarum	Shovill 1.1.0	47	25	21	21	19	17	2882632	2875690	2864024	2864024	2833685	2759626	29	407836	2878307	33.13	248331	86463	220866	5	15	0	2697	124	124	0	0	0	c__Bacilli	586	325	181	1	321	3	0	0	0	99.45
AS0304	SAMN46423948	Endo22A	8.6.2021	Sommer et al. msphere (2024)	Arlington	Fly	Homogenate of pooled stable flies collected from trap	Seqcoast	Staphylococcus xylosus	Shovill 1.1.0	31	22	16	16	15	11	2836987	2833521	2817338	2817338	2801352	2677326	24	669158	2834566	32.71	345325	79258	343412	3	10	0	2649	124	124	0	0	0	c__Bacilli	586	324	180	1	319	4	0	0	0	99.44
AS0305	SAMN46423949	Endo22A	8.6.2021	Sommer et al. msphere (2024)	Arlington	Fly	Homogenate of pooled stable flies collected from trap	Seqcoast	Mammaliicoccus sciuri	Shovill 1.1.0	172	59	43	39	29	18	2606574	2578932	2531590	2508355	2339087	1970508	67	213291	2583690	32.43	124929	26311	105578	9	29	0	2585	124	124	0	0	0	c__Bacilli	586	325	181	1	320	3	1	0	0	99.45
AS1189	SAMN46424095	Endo22A	8.6.2021	Sommer et al. msphere (2024)	Arlington	Fly	Homogenate of pooled stable flies collected from trap	Seqcoast	Escherichia coli	Shovill 1.1.0	257	105	71	58	45	33	5184996	5133190	5057679	4968490	4775362	4322012	130	381040	5151589	50.63	132446	36657	157957	12	41	0	4873	124	124	0	0	0	f__Enterobacteriaceae	88	1207	328	3	1199	5	0	0	0	99.62
AS1309	SAMN46424149	Endo22B	8.6.2021	Sommer et al. msphere (2024)	Arlington	Fly	Homogenate of pooled stable flies collected from trap	Seqcoast	Staphylococcus chromogenes	Shovill 1.1.0	43	19	11	11	10	9	2324782	2317050	2295829	2295829	2277611	2239095	22	1216298	2319193	36.53	1216298	85379	706884	1	7	0	2234	124	124	0	0	0	c__Bacilli	586	319	176	1	316	2	0	0	0	99.43
AS1190	SAMN46424096	Endo22C	8.6.2021	Sommer et al. msphere (2024)	Arlington	Fly	Homogenate of pooled stable flies collected from trap	Seqcoast	Escherichia coli	Shovill 1.1.0	259	107	71	58	47	32	5183603	5128712	5045947	4960062	4798107	4259641	139	384211	5151333	50.63	132446	30293	159833	12	42	0	4865	124	124	0	0	0	f__Enterobacteriaceae	88	1207	328	3	1199	5	0	0	0	99.62
AS1310	SAMN46424150	Endo22D	8.6.2021	Sommer et al. msphere (2024)	Arlington	Fly	Homogenate of pooled stable flies collected from trap	Seqcoast	Mammaliicoccus sciuri	Shovill 1.1.0	176	63	43	39	30	19	2606662	2578888	2526483	2499112	2344420	1970826	72	213292	2584022	32.45	95933	25988	101739	9	30	0	2584	124	124	0	0	0	c__Bacilli	586	325	181	1	320	3	1	0	0	99.45
AS1311	SAMN46424151	Endo22E	8.6.2021	Sommer et al. msphere (2024)	Arlington	Fly	Homogenate of pooled stable flies collected from trap	Seqcoast	Mammaliicoccus sciuri	Shovill 1.1.0	196	60	43	39	30	17	2608666	2575309	2525305	2497861	2344155	1895272	70	213291	2581193	32.43	125040	25423	104720	9	30	0	2582	124	124	0	0	0	c__Bacilli	586	325	181	1	320	3	1	0	0	99.45
AS1216	SAMN46424106	Endo23A	8.6.2021	Sommer et al. msphere (2024)	Arlington	Fly	Homogenate of pooled stable flies collected from trap	Seqcoast	Klebsiella pneumoniae	Shovill 1.1.0	89	29	22	22	22	20	5137662	5122360	5109419	5109419	5109419	5048631	36	811850	5126552	57.56	360718	99481	394028	5	15	0	4724	122	122	0	0	2	f__Enterobacteriaceae	138	1162	336	0	1159	3	0	0	0	100
AS1312	SAMN46424152	Endo23A	8.6.2021	Sommer et al. msphere (2024)	Arlington	Fly	Homogenate of pooled stable flies collected from trap	Seqcoast	Staphylococcus xylosus	Shovill 1.1.0	42	22	18	17	15	10	2777851	2770514	2757117	2751423	2717362	2540251	26	668011	2773414	32.64	415277	57925	371522	3	10	0	2587	124	124	0	0	0	c__Bacilli	586	324	180	1	319	4	0	0	0	99.44
AS1222	SAMN46424110	Endo23B	8.6.2021	Sommer et al. msphere (2024)	Arlington	Fly	Homogenate of pooled stable flies collected from trap	Seqcoast	Klebsiella pneumoniae	Shovill 1.1.0	93	26	21	21	21	19	5136202	5119893	5109314	5109314	5109314	5048526	32	936421	5123476	57.56	429832	89593	436473	5	14	0	4721	122	122	0	0	2	f__Enterobacteriaceae	138	1162	336	0	1159	3	0	0	0	100
AS1313	SAMN46424153	Endo23B	8.6.2021	Sommer et al. msphere (2024)	Arlington	Fly	Homogenate of pooled stable flies collected from trap	Seqcoast	Staphylococcus xylosus	Shovill 1.1.0	37	19	16	16	13	11	2842300	2837245	2832311	2832311	2783665	2710695	22	838036	2839192	32.62	248671	79182	394575	3	10	0	2670	124	124	0	0	0	c__Bacilli	586	324	180	1	320	3	0	0	0	99.44
AS0378	SAMN46423969	Endo23C	8.6.2021	Sommer et al. msphere (2024)	Arlington	Fly	Homogenate of pooled stable flies collected from trap	UW Biotech Center	Klebsiella michiganensis	Shovill 1.1.0	162	45	35	31	28	23	5874375	5837319	5808781	5772958	5713935	5551691	64	852650	5849702	56.06	276158	88193	369845	6	20	0	5377	122	122	0	0	2	f__Enterobacteriaceae	138	1162	336	0	1154	8	0	0	0	100
AS1314	SAMN46424154	Endo23C	8.6.2021	Sommer et al. msphere (2024)	Arlington	Fly	Homogenate of pooled stable flies collected from trap	Seqcoast	Staphylococcus shinii	Shovill 1.1.0	51	18	13	13	13	8	3115831	3107990	3091122	3091122	3091122	2934241	22	833675	3110538	32.51	591888	88252	582486	3	6	0	2937	124	124	0	0	0	c__Bacilli	586	324	180	1	319	4	0	0	0	99.44
AS0282	SAMN46423936	Endo23D	8.6.2021	Sommer et al. msphere (2024)	Arlington	Fly	Homogenate of pooled stable flies collected from trap	UW Biotech Center	Escherichia coli	Shovill 1.1.0	230	69	46	40	33	24	5010764	4963823	4908834	4865212	4762995	4425871	87	1100862	4975896	50.67	225190	43766	375454	7	26	0	4641	124	124	0	0	0	f__Enterobacteriaceae	88	1207	328	3	1202	2	0	0	0	99.62
AS1315	SAMN46424155	Endo23D	8.6.2021	Sommer et al. msphere (2024)	Arlington	Fly	Homogenate of pooled stable flies collected from trap	Seqcoast	Mammaliicoccus sciuri	Shovill 1.1.0	66	19	16	16	16	13	2789018	2776272	2769652	2769652	2769652	2678720	23	963046	2779256	32.47	267500	75693	456115	3	11	0	2713	124	124	0	0	0	c__Bacilli	586	325	181	1	320	3	1	0	0	99.45
AS1188	SAMN46424094	Endo23E	8.6.2021	Sommer et al. msphere (2024)	Arlington	Fly	Homogenate of pooled stable flies collected from trap	Seqcoast	Klebsiella pneumoniae	Shovill 1.1.0	102	30	27	27	24	22	5267202	5249475	5242825	5242825	5198992	5138305	36	901099	5253359	57.46	293550	95570	414653	5	18	0	4870	122	122	0	0	2	f__Enterobacteriaceae	138	1162	336	0	1161	1	0	0	0	100
AS1316	SAMN46424156	Endo23E	8.6.2021	Sommer et al. msphere (2024)	Arlington	Fly	Homogenate of pooled stable flies collected from trap	Seqcoast	Staphylococcus shinii	Shovill 1.1.0	68	21	14	14	13	8	3009000	2998406	2979919	2979919	2960298	2770609	22	837474	2999260	32.55	379738	79531	477000	3	7	0	2804	124	124	0	0	0	c__Bacilli	586	324	180	1	320	3	0	0	0	99.44
AS1319	SAMN46424157	Endo24A	8.6.2021	Sommer et al. msphere (2024)	Arlington	Fly	Homogenate of pooled stable flies collected from trap	Seqcoast	Staphylococcus xylosus	Shovill 1.1.0	38	22	16	16	14	10	2797925	2791374	2782798	2782798	2747723	2595975	28	1363498	2795244	32.65	250653	77159	740260	2	9	0	2608	124	124	0	0	0	c__Bacilli	586	324	180	1	319	4	0	0	0	99.44
AS0340	SAMN46423959	Endo24B	8.6.2021	Sommer et al. msphere (2024)	Arlington	Fly	Homogenate of pooled stable flies collected from trap	UW Biotech Center	Enterobacter kobei	Shovill 1.1.0	54	13	11	11	10	9	4746348	4736320	4733292	4733292	4711827	4663044	18	2406378	4739361	55.07	2406378	199526	1.41967e+06	1	6	0	4412	123	123	0	0	1	f__Enterobacteriaceae	134	1172	336	1	1168	3	0	0	0	99.7
AS0307	SAMN46423950	Endo24C	8.6.2021	Sommer et al. msphere (2024)	Arlington	Fly	Homogenate of pooled stable flies collected from trap	Seqcoast	Staphylococcus succinus	Shovill 1.1.0	35	13	10	10	9	7	2747868	2743099	2735796	2735796	2723663	2648974	13	898708	2743099	32.91	567891	100203	546927	2	6	0	2603	124	124	0	0	0	c__Bacilli	586	325	181	1	320	4	0	0	0	99.45
AS0308	SAMN46423951	Endo24C	8.6.2021	Sommer et al. msphere (2024)	Arlington	Fly	Homogenate of pooled stable flies collected from trap	UW Biotech Center	Mammaliicoccus sciuri	Shovill 1.1.0	207	81	69	61	36	20	2765050	2731855	2702005	2644292	2221849	1657461	94	173175	2740359	32.39	67641	18516	67421.7	15	48	0	2751	124	124	0	0	0	c__Bacilli	586	325	181	1	319	4	1	0	0	99.45
AS1320	SAMN46424158	Endo25A	8.6.2021	Sommer et al. msphere (2024)	Arlington	Fly	Homogenate of pooled stable flies collected from trap	Seqcoast	Staphylococcus xylosus	Shovill 1.1.0	41	24	16	15	13	9	2805535	2800096	2785579	2779968	2740754	2590048	28	1229051	2802764	32.64	430603	77231	659051	2	8	0	2606	124	124	0	0	0	c__Bacilli	586	324	180	1	319	4	0	0	0	99.44
AS1321	SAMN46424159	Endo25B	8.6.2021	Sommer et al. msphere (2024)	Arlington	Fly	Homogenate of pooled stable flies collected from trap	Seqcoast	Staphylococcus xylosus	Shovill 1.1.0	51	22	18	18	15	12	2787199	2780170	2773847	2773847	2725175	2625709	22	506748	2780170	32.61	332276	77189	292469	4	10	0	2572	124	124	0	0	0	c__Bacilli	586	324	180	1	319	4	0	0	0	99.44
AS1302	SAMN46424146	Endo25D	8.6.2021	Sommer et al. msphere (2024)	Arlington	Fly	Homogenate of pooled stable flies collected from trap	Seqcoast	Staphylococcus xylosus	Shovill 1.1.0	46	16	12	12	11	8	2814517	2806097	2798198	2798198	2782111	2683972	21	868965	2809349	32.71	480273	79143	518602	3	7	0	2612	124	124	0	0	0	c__Bacilli	586	324	180	1	321	2	0	0	0	99.44
AS1354	SAMN46424185	Endo25D	8.6.2021	Sommer et al. msphere (2024)	Arlington	Fly	Homogenate of pooled stable flies collected from trap	Seqcoast	Staphylococcus pseudoxylosus	Shovill 1.1.0	52	19	14	13	13	8	2996699	2987613	2979397	2971131	2971131	2755155	23	614729	2990013	32.83	549355	86420	436248	3	8	0	2866	124	124	0	0	0	c__Bacilli	586	324	180	1	319	4	0	0	0	99.44
AS0471	SAMN46423999	Endo27A	8.13.2021	Sommer et al. msphere (2024)	Arlington	Fly	Homogenate of pooled stable flies collected from trap	UW Biotech Center	Klebsiella pneumoniae	Shovill 1.1.0	94	26	22	19	19	16	5229442	5213081	5201736	5178381	5178381	5087102	28	1017631	5214341	57.54	480864	95802	519188	4	12	0	4830	122	122	0	0	2	f__Enterobacteriaceae	138	1162	336	0	1160	2	0	0	0	100
AS1323	SAMN46424160	Endo27B	8.13.2021	Sommer et al. msphere (2024)	Arlington	Fly	Homogenate of pooled stable flies collected from trap	Seqcoast	Mammaliicoccus sciuri	Shovill 1.1.0	74	22	17	17	16	13	2803154	2792254	2783557	2783557	2764074	2663009	24	568480	2793566	32.46	264374	105925	272701	4	11	0	2754	124	124	0	0	0	c__Bacilli	586	325	181	1	319	4	1	0	0	99.45
AS1324	SAMN46424161	Endo27C	8.13.2021	Sommer et al. msphere (2024)	Arlington	Fly	Homogenate of pooled stable flies collected from trap	Seqcoast	Staphylococcus pseudoxylosus	Shovill 1.1.0	50	17	14	14	14	11	2996508	2988596	2981452	2981452	2981452	2860235	20	615149	2990670	32.82	455751	86380	379487	3	9	0	2867	124	124	0	0	0	c__Bacilli	586	324	180	1	319	4	0	0	0	99.44
AS1326	SAMN46424162	Endo27D	8.13.2021	Sommer et al. msphere (2024)	Arlington	Fly	Homogenate of pooled stable flies collected from trap	Seqcoast	Mammaliicoccus sciuri	Shovill 1.1.0	57	23	17	17	15	13	2802372	2795240	2783608	2783608	2753065	2677581	24	568480	2795984	32.46	278103	109657	281427	4	11	0	2756	124	124	0	0	0	c__Bacilli	586	325	181	1	319	4	1	0	0	99.45
AS1327	SAMN46424163	Endo27E	8.13.2021	Sommer et al. msphere (2024)	Arlington	Fly	Homogenate of pooled stable flies collected from trap	Seqcoast	Staphylococcus xylosus	Shovill 1.1.0	52	22	18	18	16	14	2753532	2743435	2736176	2736176	2703460	2634848	27	550597	2746936	32.72	177095	109273	254773	5	12	0	2525	124	124	0	0	0	c__Bacilli	586	324	180	1	321	2	0	0	0	99.44
AS1328	SAMN46424164	Endo28A	8.13.2021	Sommer et al. msphere (2024)	Arlington	Fly	Homogenate of pooled stable flies collected from trap	Seqcoast	Staphylococcus gallinarum	Shovill 1.1.0	52	28	22	21	18	15	2861652	2854525	2840511	2834917	2785056	2671179	31	374437	2856775	33.11	249284	93506	219909	5	14	0	2669	124	124	0	0	0	c__Bacilli	586	325	181	1	321	3	0	0	0	99.45
AS1193	SAMN46424099	Endo28B	8.13.2021	Sommer et al. msphere (2024)	Arlington	Fly	Homogenate of pooled stable flies collected from trap	Seqcoast	Escherichia coli	Shovill 1.1.0	120	38	32	30	30	23	4784127	4759879	4744720	4730488	4730488	4475078	49	691750	4767622	50.56	211636	76564	301681	6	21	0	4464	124	124	0	0	0	f__Enterobacteriaceae	134	1173	336	1	1168	4	0	0	0	99.97
AS1329	SAMN46424165	Endo28B	8.13.2021	Sommer et al. msphere (2024)	Arlington	Fly	Homogenate of pooled stable flies collected from trap	Seqcoast	Staphylococcus shinii	Shovill 1.1.0	29	10	8	8	8	5	3012521	3007732	3003551	3003551	3003551	2903018	12	1223196	3009125	32.58	928760	577819	900990	2	3	0	2875	124	124	0	0	0	c__Bacilli	586	324	180	1	319	4	0	0	0	99.44
AS0200	SAMN46423907	Endo29B	8.13.2021	Sommer et al. msphere (2024)	Arlington	Fly	Homogenate of pooled stable flies collected from trap	Seqcoast	Staphylococcus arlettae	Shovill 1.1.0	70	39	31	31	24	16	2554306	2546784	2525447	2525447	2390483	2081087	41	434824	2548030	33.4	145900	38683	164542	6	21	0	2419	124	124	0	0	0	c__Bacilli	586	325	181	1	322	2	0	0	0	99.45
AS0203	SAMN46423908	Endo29B	8.13.2021	Sommer et al. msphere (2024)	Arlington	Fly	Homogenate of pooled stable flies collected from trap	UW Biotech Center	Acinetobacter haemolyticus (96%)	Shovill 1.1.0	99	51	44	43	30	24	3204080	3188785	3170219	3161590	2956975	2725044	57	416428	3192891	39.63	115656	37878	146136	9	28	0	2985	122	122	0	2	0	f__Moraxellaceae	86	689	365	0	689	0	0	0	0	100
AS1263	SAMN46424118	Endo2A	7.9.2021	Sommer et al. msphere (2024)	Arlington	Fly	Homogenate of pooled stable flies collected from trap	Seqcoast	Staphylococcus xylosus	Shovill 1.1.0	132	28	23	23	18	13	2805643	2783242	2773298	2773298	2683842	2526701	33	689184	2786413	32.71	368540	52318	327076	3	13	0	2570	124	124	0	0	0	c__Bacilli	586	324	180	1	320	3	0	0	0	99.44
AS0398	SAMN46423974	Endo2B	7.9.2021	Sommer et al. msphere (2024)	Arlington	Fly	Homogenate of pooled stable flies collected from trap	Seqcoast	Escherichia coli	Shovill 1.1.0	135	51	34	33	31	24	4925898	4898964	4860257	4852353	4813096	4583449	66	543959	4909247	50.67	236139	76514	251265	8	22	0	4608	124	124	0	0	0	f__Enterobacteriaceae	88	1207	328	2	1203	2	0	0	0	99.93
AS0399	SAMN46423975	Endo2B	7.9.2021	Sommer et al. msphere (2024)	Arlington	Fly	Homogenate of pooled stable flies collected from trap	UW Biotech Center	Acinetobacter gyllenbergii (50%)	Shovill 1.1.0	108	23	18	16	16	16	4069691	4050416	4039649	4024287	4024287	4024287	27	1049494	4053227	41.25	407308	99775	567621	3	11	0	3787	124	124	0	0	0	f__Moraxellaceae	86	689	365	0	686	3	0	0	0	100
AS1264	SAMN46424119	Endo2B	7.9.2021	Sommer et al. msphere (2024)	Arlington	Fly	Homogenate of pooled stable flies collected from trap	Seqcoast	Staphylococcus pseudoxylosus	Shovill 1.1.0	60	22	15	12	11	8	2971390	2961467	2948404	2927810	2917752	2797464	27	615446	2964474	32.86	558359	93747	447270	3	7	0	2839	124	124	0	0	0	c__Bacilli	586	324	180	1	319	4	0	0	0	99.44
AS0383	SAMN46423970	Endo30B	8.13.2021	Sommer et al. msphere (2024)	Arlington	Fly	Homogenate of pooled stable flies collected from trap	UW Biotech Center	Siccibacter turicensis	Shovill 1.1.0	59	15	10	10	9	8	4067183	4057623	4047191	4047191	4028785	3993525	19	1563324	4060010	58.34	668562	174131	896066	2	6	0	3674	122	122	0	0	2	f__Enterobacteriaceae	138	1162	336	3	1155	4	0	0	0	99.37
AS0473	SAMN46424000	Endo30B	8.13.2021	Sommer et al. msphere (2024)	Arlington	Fly	Homogenate of pooled stable flies collected from trap	UW Biotech Center	Escherichia coli	Shovill 1.1.0	98	42	32	31	29	21	4721673	4702069	4681239	4673529	4629851	4353135	51	764491	4708415	50.78	258660	69317	307414	7	20	0	4375	124	124	0	0	0	f__Enterobacteriaceae	88	1207	328	3	1202	2	0	0	0	99.62
AS1331	SAMN46424166	Endo30B	8.13.2021	Sommer et al. msphere (2024)	Arlington	Fly	Homogenate of pooled stable flies collected from trap	Seqcoast	Staphylococcus xylosus	Shovill 1.1.0	42	18	15	14	11	9	2804900	2799996	2792954	2786410	2732116	2662163	18	845825	2799996	32.62	568431	84886	496044	2	7	0	2633	124	124	0	0	0	c__Bacilli	586	324	180	1	319	4	0	0	0	99.44
AS1191	SAMN46424097	Endo30C	8.13.2021	Sommer et al. msphere (2024)	Arlington	Fly	Homogenate of pooled stable flies collected from trap	Seqcoast	Escherichia coli	Shovill 1.1.0	103	49	39	39	33	23	4727280	4710024	4689847	4689847	4592005	4201496	59	561034	4716707	50.6	182395	49239	258306	7	24	0	4381	124	124	0	0	0	f__Enterobacteriaceae	134	1173	336	1	1171	1	0	0	0	99.97
AS1336	SAMN46424170	Endo32A	8.20.2021	Sommer et al. msphere (2024)	Arlington	Fly	Homogenate of pooled stable flies collected from trap	Seqcoast	Staphylococcus gallinarum	Shovill 1.1.0	68	34	29	29	25	20	2973967	2964648	2950683	2950683	2868436	2696275	35	395960	2965556	33.03	115223	52634	178335	7	20	0	2819	124	124	0	0	0	c__Bacilli	586	325	181	1	321	3	0	0	0	99.45
AS1337	SAMN46424171	Endo32D	8.20.2021	Sommer et al. msphere (2024)	Arlington	Fly	Homogenate of pooled stable flies collected from trap	Seqcoast	Staphylococcus pseudoxylosus (35%); Staphylococcus xylosus (29%)	Shovill 1.1.0	49	17	15	15	14	11	2988776	2981696	2976903	2976903	2954221	2838891	18	607757	2982226	32.45	391725	89468	382231	3	10	0	2814	124	124	0	0	0	c__Bacilli	586	324	180	1	319	4	0	0	0	99.44
AS0431	SAMN46423981	Endo33A	8.20.2021	Sommer et al. msphere (2024)	Arlington	Fly	Homogenate of pooled stable flies collected from trap	UW Biotech Center	Klebsiella pneumoniae	Shovill 1.1.0	96	34	28	26	26	22	5417918	5400834	5389677	5375645	5375645	5251399	37	748720	5403034	57.28	332616	95857	338959	6	18	0	5029	122	122	0	0	2	f__Enterobacteriaceae	138	1162	336	0	1150	12	0	0	0	100
AS1192	SAMN46424098	Endo33B	8.20.2021	Sommer et al. msphere (2024)	Arlington	Fly	Homogenate of pooled stable flies collected from trap	Seqcoast	Escherichia coli	Shovill 1.1.0	123	47	38	36	31	23	4868898	4841912	4826750	4809959	4717568	4427669	62	666387	4851898	50.56	269998	61391	275832	7	23	0	4541	124	124	0	0	0	f__Enterobacteriaceae	88	1207	328	3	1202	2	0	0	0	99.62
AS1224	SAMN46424111	Endo33B	8.20.2021	Sommer et al. msphere (2024)	Arlington	Fly	Homogenate of pooled stable flies collected from trap	Seqcoast	Klebsiella pneumoniae	Shovill 1.1.0	123	34	22	22	21	18	5422451	5397243	5365017	5365017	5343283	5246180	46	1531708	5404911	57.37	341901	105475	629818	5	14	0	5029	122	122	0	0	2	f__Enterobacteriaceae	138	1162	336	0	1156	6	0	0	0	100
AS1338	SAMN46424172	Endo33B	8.20.2021	Sommer et al. msphere (2024)	Arlington	Fly	Homogenate of pooled stable flies collected from trap	Seqcoast	Staphylococcus xylosus	Shovill 1.1.0	38	16	13	13	11	9	2778318	2772041	2765584	2765584	2732366	2666953	18	1226754	2773243	32.69	499524	99419	687012	2	7	0	2569	124	124	0	0	0	c__Bacilli	586	324	180	1	320	3	0	0	0	99.44
AS1332	SAMN46424167	Endo34A	8.20.2021	Sommer et al. msphere (2024)	Arlington	Fly	Homogenate of pooled stable flies collected from trap	Seqcoast	Staphylococcus xylosus	Shovill 1.1.0	29	20	17	17	15	12	2776539	2773786	2767713	2767713	2728206	2630671	22	686757	2774831	32.69	281864	77153	338559	3	11	0	2567	124	124	0	0	0	c__Bacilli	586	324	180	1	319	4	0	0	0	99.44
AS1335	SAMN46424169	Endo34B	8.20.2021	Sommer et al. msphere (2024)	Arlington	Fly	Homogenate of pooled stable flies collected from trap	Seqcoast	Mammaliicoccus lentus	Shovill 1.1.0	70	39	30	27	21	16	2615860	2605775	2580961	2564067	2451398	2272704	44	376125	2609379	31.74	137742	37047	162208	7	18	0	2596	124	124	0	0	0	c__Bacilli	586	325	181	1	322	2	0	0	0	99.45
AS1334	SAMN46424168	Endo34C	8.20.2021	Sommer et al. msphere (2024)	Arlington	Fly	Homogenate of pooled stable flies collected from trap	Seqcoast	Mammaliicoccus lentus (94%)	Shovill 1.1.0	98	45	38	33	26	18	2636800	2620088	2608283	2566804	2451228	2177037	53	238768	2625324	31.73	117736	30953	127408	8	23	0	2612	124	124	0	0	0	c__Bacilli	586	325	181	1	322	2	0	0	0	99.45
AS0602	SAMN46424050	Endo37A	8.27.2021	Sommer et al. msphere (2024)	Arlington	Fly	Homogenate of pooled stable flies collected from trap	Seqcoast	Staphylococcus xylosus	Shovill 1.1.0	53	25	17	17	14	11	2827568	2817559	2800186	2800186	2751347	2647594	32	541600	2822405	32.59	315821	77143	323282	4	10	0	2633	124	124	0	0	0	c__Bacilli	586	324	180	1	319	4	0	0	0	99.44
AS1339	SAMN46424173	Endo37B	8.27.2021	Sommer et al. msphere (2024)	Arlington	Fly	Homogenate of pooled stable flies collected from trap	Seqcoast	Mammaliicoccus sciuri	Shovill 1.1.0	53	16	13	12	11	8	2798885	2789003	2784085	2778666	2754031	2636330	19	663288	2790919	32.47	493278	135256	414508	3	8	0	2767	124	124	0	0	0	c__Bacilli	586	325	181	1	319	4	1	0	0	99.45
AS0272	SAMN46423933	Endo37C	8.27.2021	Sommer et al. msphere (2024)	Arlington	Fly	Homogenate of pooled stable flies collected from trap	UW Biotech Center	Acinetobacter courvalinii (98%)	Shovill 1.1.0	52	24	19	19	19	18	3850777	3842871	3832602	3832602	3832602	3799869	28	555647	3845406	42.89	385007	86778	333963	4	14	0	3567	124	124	0	0	0	f__Moraxellaceae	86	689	365	1	685	3	0	0	0	99.86
AS0286	SAMN46423937	Endo37C	8.27.2021	Sommer et al. msphere (2024)	Arlington	Fly	Homogenate of pooled stable flies collected from trap	UW Biotech Center	Escherichia coli	Shovill 1.1.0	126	63	47	45	41	29	4816543	4795479	4764476	4748991	4666751	4221633	76	525137	4804258	50.72	151875	43741	184144	11	32	0	4521	124	124	0	0	0	f__Enterobacteriaceae	134	1173	336	1	1170	2	0	0	0	99.97
AS1341	SAMN46424174	Endo37C	8.27.2021	Sommer et al. msphere (2024)	Arlington	Fly	Homogenate of pooled stable flies collected from trap	Seqcoast	Staphylococcus shinii	Shovill 1.1.0	63	22	18	17	16	11	3067374	3056763	3045777	3040687	3028633	2841739	25	613766	3058426	32.44	340423	51729	360340	4	10	0	2901	124	124	0	0	0	c__Bacilli	586	324	180	1	320	2	1	0	0	99.44
AS1195	SAMN46424100	Endo37D	8.27.2021	Sommer et al. msphere (2024)	Arlington	Fly	Homogenate of pooled stable flies collected from trap	Seqcoast	Escherichia coli	Shovill 1.1.0	447	99	40	35	33	26	5064533	4890496	4784568	4752790	4716694	4440874	265	372850	5000851	50.9	214569	45250	204462	9	28	0	4668	124	123	1	0	0	f__Enterobacteriaceae	88	1207	328	3	1163	41	0	0	0	99.62
AS0290	SAMN46423939	Endo37E	8.27.2021	Sommer et al. msphere (2024)	Arlington	Fly	Homogenate of pooled stable flies collected from trap	Seqcoast	Staphylococcus xylosus	Shovill 1.1.0	63	26	19	19	16	13	2828041	2814434	2797782	2797782	2748944	2645191	35	542138	2821008	32.59	257704	65589	278458	4	12	0	2630	124	124	0	0	0	c__Bacilli	586	324	180	1	319	4	0	0	0	99.44
AS1225	SAMN46424112	Endo38A	8.27.2021	Sommer et al. msphere (2024)	Arlington	Fly	Homogenate of pooled stable flies collected from trap	Seqcoast	Klebsiella pneumoniae	Shovill 1.1.0	88	26	21	19	19	16	5268008	5251923	5238843	5224177	5224177	5117615	31	1233656	5255159	57.6	656101	95691	623134	3	11	0	4872	121	121	0	0	3	f__Enterobacteriaceae	138	1162	336	0	1159	3	0	0	0	100
AS1342	SAMN46424175	Endo38A	8.27.2021	Sommer et al. msphere (2024)	Arlington	Fly	Homogenate of pooled stable flies collected from trap	Seqcoast	Mammaliicoccus sciuri	Shovill 1.1.0	111	17	11	11	11	9	2801992	2781916	2768842	2768842	2768842	2688511	21	661867	2785120	32.47	336204	140855	374004	3	8	0	2755	124	124	0	0	0	c__Bacilli	586	325	181	1	320	3	1	0	0	99.45
AS0291	SAMN46423940	Endo39A	8.27.2021	Sommer et al. msphere (2024)	Arlington	Fly	Homogenate of pooled stable flies collected from trap	Seqcoast	Staphylococcus shinii	Shovill 1.1.0	71	22	17	16	13	10	2990422	2977770	2963824	2958208	2909498	2804391	25	485959	2979840	32.56	364273	94437	318975	4	9	0	2780	124	124	0	0	0	c__Bacilli	586	324	180	1	319	4	0	0	0	99.44
AS0292	SAMN46423941	Endo39A	8.27.2021	Sommer et al. msphere (2024)	Arlington	Fly	Homogenate of pooled stable flies collected from trap	Seqcoast	Mammaliicoccus sciuri (98%)	Shovill 1.1.0	190	67	51	48	27	15	2614676	2582209	2539320	2516084	2185253	1752147	77	242185	2588175	32.44	96059	18304	104375	9	35	0	2586	124	124	0	0	0	c__Bacilli	586	325	181	1	320	3	1	0	0	99.45
AS1198	SAMN46424102	Endo39A	8.27.2021	Sommer et al. msphere (2024)	Arlington	Fly	Homogenate of pooled stable flies collected from trap	Seqcoast	Escherichia coli	Shovill 1.1.0	126	61	50	44	39	29	4867317	4846657	4820003	4776479	4696872	4338192	74	313992	4855296	50.7	163480	48401	174712	10	30	0	4512	124	124	0	0	0	f__Enterobacteriaceae	88	1207	328	3	1201	3	0	0	0	99.62
AS1218	SAMN46424107	Endo39A	8.27.2021	Sommer et al. msphere (2024)	Arlington	Fly	Homogenate of pooled stable flies collected from trap	Seqcoast	Klebsiella pneumoniae	Shovill 1.1.0	85	25	21	19	18	16	5135845	5118147	5109232	5095877	5075842	5014850	35	742698	5125013	57.65	411578	106459	454421	5	12	0	4747	121	121	0	0	3	f__Enterobacteriaceae	138	1162	336	0	1160	2	0	0	0	100
AS1219	SAMN46424108	Endo39B	8.27.2021	Sommer et al. msphere (2024)	Arlington	Fly	Homogenate of pooled stable flies collected from trap	Seqcoast	Klebsiella pneumoniae	Shovill 1.1.0	81	24	21	20	19	17	5135625	5118391	5111449	5103575	5083540	5022548	34	931103	5125258	57.65	411625	99512	478478	4	13	0	4748	122	122	0	0	2	f__Enterobacteriaceae	138	1162	336	0	1160	2	0	0	0	100
AS1201	SAMN46424105	Endo39B	8.27.2021	Sommer et al. msphere (2024)	Arlington	Fly	Homogenate of pooled stable flies collected from trap	Seqcoast	Escherichia coli	Shovill 1.1.0	114	60	50	44	37	28	4694324	4675484	4653730	4614042	4484842	4159812	68	458340	4681251	50.63	179516	43246	182665	10	30	0	4345	124	124	0	0	0	f__Enterobacteriaceae	88	1207	328	2	1203	2	0	0	0	99.93
AS1343	SAMN46424176	Endo39B	8.27.2021	Sommer et al. msphere (2024)	Arlington	Fly	Homogenate of pooled stable flies collected from trap	Seqcoast	Staphylococcus shinii	Shovill 1.1.0	65	20	15	14	12	8	2990532	2978563	2964617	2958954	2922822	2780738	23	839102	2981006	32.56	382074	79571	482330	3	7	0	2784	124	124	0	0	0	c__Bacilli	586	324	180	1	319	4	0	0	0	99.44
AS0287	SAMN46423938	Endo39C	8.27.2021	Sommer et al. msphere (2024)	Arlington	Fly	Homogenate of pooled stable flies collected from trap	UW Biotech Center	Klebsiella pneumoniae	Shovill 1.1.0	97	30	23	21	20	17	5136930	5117594	5099346	5082265	5062185	4966963	38	740717	5122909	57.65	401481	99512	435737	5	13	0	4745	122	122	0	0	2	f__Enterobacteriaceae	138	1162	336	0	1160	2	0	0	0	100
AS1199	SAMN46424103	Endo39C	8.27.2021	Sommer et al. msphere (2024)	Arlington	Fly	Homogenate of pooled stable flies collected from trap	Seqcoast	Escherichia coli	Shovill 1.1.0	198	51	36	35	32	24	4994768	4947691	4920311	4911583	4866278	4603383	71	701096	4961610	50.64	238871	66769	284471	7	22	0	4572	124	124	0	0	0	f__Enterobacteriaceae	134	1173	336	1	1168	4	0	0	0	99.97
AS1344	SAMN46424177	Endo39C	8.27.2021	Sommer et al. msphere (2024)	Arlington	Fly	Homogenate of pooled stable flies collected from trap	Seqcoast	Staphylococcus shinii	Shovill 1.1.0	58	20	14	14	13	9	2959517	2949354	2935375	2935375	2924160	2780964	22	839690	2950765	32.57	382074	79986	452632	3	8	0	2759	124	124	0	0	0	c__Bacilli	586	324	180	1	319	4	0	0	0	99.44
AS0598	SAMN46424049	Endo39D	8.27.2021	Sommer et al. msphere (2024)	Arlington	Fly	Homogenate of pooled stable flies collected from trap	Seqcoast	Klebsiella pneumoniae	Shovill 1.1.0	100	27	22	21	20	18	5136741	5114991	5101823	5092271	5072191	5011199	38	703878	5122587	57.65	359610	106459	372601	6	14	0	4750	121	121	0	0	3	f__Enterobacteriaceae	138	1162	336	0	1160	2	0	0	0	100
AS1200	SAMN46424104	Endo39D	8.27.2021	Sommer et al. msphere (2024)	Arlington	Fly	Homogenate of pooled stable flies collected from trap	Seqcoast	Escherichia coli (98%)	Shovill 1.1.0	82	44	38	36	32	28	4919806	4907886	4892356	4877118	4812058	4678611	51	519061	4912497	50.56	201417	74191	224023	9	25	0	4483	124	124	0	0	0	f__Enterobacteriaceae	134	1173	336	1	1171	1	0	0	0	99.97
AS1345	SAMN46424178	Endo39D	8.27.2021	Sommer et al. msphere (2024)	Arlington	Fly	Homogenate of pooled stable flies collected from trap	Seqcoast	Staphylococcus shinii	Shovill 1.1.0	73	22	17	16	13	9	2991414	2977786	2964461	2958798	2910614	2768282	26	826536	2980678	32.56	382074	79569	440456	3	8	0	2783	124	124	0	0	0	c__Bacilli	586	324	180	1	319	4	0	0	0	99.44
AS0264	SAMN46423930	Endo3A	7.9.2021	Sommer et al. msphere (2024)	Arlington	Fly	Homogenate of pooled stable flies collected from trap	Seqcoast	Escherichia coli	Shovill 1.1.0	114	44	30	28	27	20	4806158	4784809	4764171	4752437	4739464	4488315	53	607404	4791236	50.82	337079	64047	318614	6	17	0	4445	124	124	0	0	0	f__Enterobacteriaceae	88	1207	328	2	1201	2	0	2	0	99.93
AS1265	SAMN46424120	Endo3A	7.9.2021	Sommer et al. msphere (2024)	Arlington	Fly	Homogenate of pooled stable flies collected from trap	Seqcoast	Mammaliicoccus sciuri	Shovill 1.1.0	102	29	24	24	20	14	2822627	2809019	2798859	2798859	2718681	2486556	32	433622	2810821	32.45	223747	46424	211145	5	15	0	2771	124	124	0	0	0	c__Bacilli	586	325	181	1	320	3	1	0	0	99.45
AS1266	SAMN46424121	Endo3C	7.9.2021	Sommer et al. msphere (2024)	Arlington	Fly	Homogenate of pooled stable flies collected from trap	Seqcoast	Staphylococcus xylosus	Shovill 1.1.0	89	34	23	22	19	13	2871327	2846565	2824580	2817091	2775763	2553339	57	413250	2860581	32.71	333760	43438	256346	4	14	0	2670	124	124	0	0	0	c__Bacilli	586	324	180	1	318	5	0	0	0	99.44
AS1267	SAMN46424122	Endo3D	7.9.2021	Sommer et al. msphere (2024)	Arlington	Fly	Homogenate of pooled stable flies collected from trap	Seqcoast	Staphylococcus xylosus	Shovill 1.1.0	44	22	20	20	18	12	2824230	2817745	2812845	2812845	2783155	2560022	26	467512	2819939	32.73	362486	59467	292111	4	12	0	2630	124	124	0	0	0	c__Bacilli	586	324	180	1	319	4	0	0	0	99.44
AS0262	SAMN46423929	Endo3E	7.9.2021	Sommer et al. msphere (2024)	Arlington	Fly	Homogenate of pooled stable flies collected from trap	UW Biotech Center	Bacillus altitudinis (96%)	Shovill 1.1.0	64	32	26	23	21	15	3725403	3715137	3702549	3677743	3650203	3418354	36	829858	3718383	41.28	557659	55590	443027	3	14	0	3753	124	123	1	0	0	g__Bacillus	93	711	241	1	709	1	0	0	0	99.59
AS0280	SAMN46423935	Endo3E	7.9.2021	Sommer et al. msphere (2024)	Arlington	Fly	Homogenate of pooled stable flies collected from trap	UW Biotech Center	Staphylococcus pasteuri	Shovill 1.1.0	130	39	26	22	15	12	2683531	2663488	2631886	2600137	2489678	2374862	43	459044	2666509	31.35	283956	42394	260555	4	13	0	2619	124	124	0	0	0	g__Staphylococcus	60	773	178	3	769	1	0	0	0	99.17
AS1346	SAMN46424179	Endo40A	8.27.2021	Sommer et al. msphere (2024)	Arlington	Fly	Homogenate of pooled stable flies collected from trap	Seqcoast	Staphylococcus xylosus	Shovill 1.1.0	63	22	18	18	14	11	2803807	2793439	2785586	2785586	2713303	2585565	27	782005	2796516	32.7	302091	79141	420748	3	10	0	2603	124	124	0	0	0	c__Bacilli	586	324	180	1	320	3	0	0	0	99.44
AS0386	SAMN46423971	Endo40C	8.27.2021	Sommer et al. msphere (2024)	Arlington	Fly	Homogenate of pooled stable flies collected from trap	UW Biotech Center	Klebsiella pneumoniae	Shovill 1.1.0	176	65	40	34	29	23	5437072	5408057	5345313	5303388	5221535	5009322	74	530368	5413611	57.33	249114	86637	257697	8	22	0	5057	122	122	0	0	2	f__Enterobacteriaceae	138	1162	336	0	1158	4	0	0	0	100
AS1347	SAMN46424180	Endo40C	8.27.2021	Sommer et al. msphere (2024)	Arlington	Fly	Homogenate of pooled stable flies collected from trap	Seqcoast	Staphylococcus xylosus	Shovill 1.1.0	37	21	18	17	17	13	2800889	2795534	2785997	2776310	2776310	2648745	23	871330	2797267	32.63	239714	74562	403133	3	11	0	2617	124	124	0	0	0	c__Bacilli	586	324	180	1	320	3	0	0	0	99.44
AS0412	SAMN46423980	Endo41A	9.9.2021	Sommer et al. msphere (2024)	DCC	Fly	Homogenate of pooled stable flies collected from trap	UW Biotech Center	Enterobacter hormaechei	Shovill 1.1.0	69	17	15	15	15	13	4916090	4901698	4895731	4895731	4895731	4840321	21	1336170	4904490	55.38	503864	156613	731481	3	9	0	4557	122	122	0	0	2	f__Enterobacteriaceae	134	1173	336	5	1163	5	0	0	0	99.47
AS1348	SAMN46424181	Endo41A	9.9.2021	Sommer et al. msphere (2024)	DCC	Fly	Homogenate of pooled stable flies collected from trap	Seqcoast	Staphylococcus xylosus	Shovill 1.1.0	53	22	16	16	13	10	2774577	2767878	2757667	2757667	2708996	2609418	22	1188712	2767878	32.63	350142	77190	623134	2	8	0	2550	124	124	0	0	0	c__Bacilli	586	324	180	1	319	4	0	0	0	99.44
AS1196	SAMN46424101	Endo42A	9.10.2021	Sommer et al. msphere (2024)	Arlington	Fly	Homogenate of pooled stable flies collected from trap	Seqcoast	Escherichia coli	Shovill 1.1.0	165	53	42	41	39	23	4716808	4683240	4657880	4650128	4623337	4021539	68	529886	4693852	50.74	179095	42640	235456	7	28	0	4400	124	124	0	0	0	f__Enterobacteriaceae	88	1207	328	3	1202	2	0	0	0	99.62
AS1350	SAMN46424182	Endo42A	9.10.2021	Sommer et al. msphere (2024)	Arlington	Fly	Homogenate of pooled stable flies collected from trap	Seqcoast	Staphylococcus shinii	Shovill 1.1.0	64	22	16	15	14	9	3076887	3064090	3044438	3036595	3017490	2827655	26	839157	3066974	32.48	379777	56454	468173	3	8	0	2883	124	124	0	0	0	c__Bacilli	586	324	180	1	320	3	0	0	0	99.44
AS0389	SAMN46423972	Endo42B	9.10.2021	Sommer et al. msphere (2024)	Arlington	Fly	Homogenate of pooled stable flies collected from trap	UW Biotech Center	Enterobacter hormaechei	Shovill 1.1.0	62	29	23	22	21	19	4734535	4726833	4713581	4707655	4685790	4630411	29	797163	4726833	55.39	316383	103981	379015	5	15	0	4448	123	123	0	0	1	f__Enterobacteriaceae	134	1173	336	1	1167	5	0	0	0	99.97
AS0470	SAMN46423998	Endo42B	9.10.2021	Sommer et al. msphere (2024)	Arlington	Fly	Homogenate of pooled stable flies collected from trap	UW Biotech Center	Klebsiella pneumoniae	Shovill 1.1.0	107	29	26	22	22	19	5156351	5138006	5128756	5103725	5103725	5012294	32	963942	5139849	57.61	376800	93429	486416	4	15	0	4752	122	122	0	0	2	f__Enterobacteriaceae	138	1162	336	0	1160	2	0	0	0	100
AS1351	SAMN46424183	Endo42B	9.10.2021	Sommer et al. msphere (2024)	Arlington	Fly	Homogenate of pooled stable flies collected from trap	Seqcoast	Staphylococcus shinii	Shovill 1.1.0	140	40	28	26	21	12	3050540	3027184	2994477	2980994	2879630	2565811	49	461468	3032548	32.5	253687	37459	255269	5	16	0	2822	124	124	0	0	0	c__Bacilli	586	324	180	1	321	2	0	0	0	99.44
AS0258	SAMN46423927	Endo42C	9.10.2021	Sommer et al. msphere (2024)	Arlington	Fly	Homogenate of pooled stable flies collected from trap	UW Biotech Center	Bacillus fungorum (94%)	Shovill 1.1.0	204	112	91	75	55	34	5396552	5369450	5312340	5197925	4879124	4099970	121	650667	5375771	35.06	87871	27518	171276	15	54	0	5553	123	118	5	1	0	g__Bacillus	44	1171	324	18	1141	11	1	0	0	95.91
AS0260	SAMN46423928	Endo42C	9.10.2021	Sommer et al. msphere (2024)	Arlington	Fly	Homogenate of pooled stable flies collected from trap	UW Biotech Center	Escherichia coli	Shovill 1.1.0	200	68	49	42	37	30	5594412	5551754	5501360	5453364	5371290	5123932	87	593201	5564218	50.33	195236	55517	295300	7	28	0	5270	124	124	0	0	0	f__Enterobacteriaceae	134	1173	336	1	1169	3	0	0	0	99.97
AS0477	SAMN46424001	Endo42C	9.10.2021	Sommer et al. msphere (2024)	Arlington	Fly	Homogenate of pooled stable flies collected from trap	Seqcoast	Escherichia coli	Shovill 1.1.0	198	86	68	59	41	27	4706507	4672004	4629074	4555154	4264627	3740213	102	358862	4683312	50.83	132803	26637	151760	11	40	0	4360	124	124	0	0	0	f__Enterobacteriaceae	134	1173	336	1	1169	3	0	0	0	99.97
AS1221	SAMN46424109	Endo42C	9.10.2021	Sommer et al. msphere (2024)	Arlington	Fly	Homogenate of pooled stable flies collected from trap	Seqcoast	Klebsiella pneumoniae	Shovill 1.1.0	98	32	29	24	24	21	5155843	5137162	5128048	5093510	5093510	5002606	41	963589	5143266	57.61	332933	93429	423318	5	17	0	4753	122	122	0	0	2	f__Enterobacteriaceae	138	1162	336	0	1160	2	0	0	0	100
AS1352	SAMN46424184	Endo42C	9.10.2021	Sommer et al. msphere (2024)	Arlington	Fly	Homogenate of pooled stable flies collected from trap	Seqcoast	Mammaliicoccus sciuri	Shovill 1.1.0	155	59	50	45	32	15	2614946	2588324	2566081	2525094	2288648	1688648	69	196408	2594903	32.48	86566	20630	94078.1	10	35	0	2598	124	124	0	0	0	c__Bacilli	586	325	181	1	321	2	1	0	0	99.45
AS1226	SAMN46424113	Endo42D	9.10.2021	Sommer et al. msphere (2024)	Arlington	Fly	Homogenate of pooled stable flies collected from trap	Seqcoast	Klebsiella pneumoniae	Shovill 1.1.0	113	32	26	23	21	17	5374629	5352411	5336517	5316205	5284945	5142083	40	1103507	5357810	57.38	374618	99514	519420	4	14	0	4993	121	121	0	0	3	f__Enterobacteriaceae	138	1162	336	0	1159	3	0	0	0	100
AS0242	SAMN46423921	Endo42E	9.10.2021	Sommer et al. msphere (2024)	Arlington	Fly	Homogenate of pooled stable flies collected from trap	UW Biotech Center	Escherichia coli	Shovill 1.1.0	137	53	43	41	38	26	4902116	4878596	4855147	4840048	4790943	4355082	59	435280	4882693	50.72	172116	47357	184700	11	27	0	4549	124	124	0	0	0	f__Enterobacteriaceae	88	1207	328	3	1202	2	0	0	0	99.62
AS1227	SAMN46424114	Endo42E	9.10.2021	Sommer et al. msphere (2024)	Arlington	Fly	Homogenate of pooled stable flies collected from trap	Seqcoast	Klebsiella pneumoniae	Shovill 1.1.0	126	40	31	30	25	20	5411558	5385786	5357139	5348798	5268690	5089344	51	1159504	5392826	56.96	286702	95770	442852	6	17	0	5016	122	122	0	0	2	f__Enterobacteriaceae	138	1162	336	0	1149	9	4	0	0	100
AS1356	SAMN46424186	Endo42E	9.10.2021	Sommer et al. msphere (2024)	Arlington	Fly	Homogenate of pooled stable flies collected from trap	Seqcoast	Staphylococcus gallinarum	Shovill 1.1.0	21	13	9	9	8	6	2851132	2848823	2839220	2839220	2827355	2759767	13	1402138	2848823	33.14	581542	109235	894571	2	5	0	2654	124	124	0	0	0	c__Bacilli	586	325	181	1	321	3	0	0	0	99.45
AS0392	SAMN46423973	Endo44A	9.10.2021	Sommer et al. msphere (2024)	Arlington	Fly	Homogenate of pooled stable flies collected from trap	Seqcoast	Escherichia coli	Shovill 1.1.0	110	38	33	32	29	23	4999832	4978743	4970867	4963611	4907676	4689011	48	714859	4985105	50.56	238448	70747	334141	6	20	0	4593	124	124	0	0	0	f__Enterobacteriaceae	134	1173	336	2	1170	1	0	0	0	99.67
AS1357	SAMN46424187	Endo44B	9.10.2021	Sommer et al. msphere (2024)	Arlington	Fly	Homogenate of pooled stable flies collected from trap	Seqcoast	Staphylococcus xylosus	Shovill 1.1.0	66	23	17	17	12	7	2838564	2828549	2819075	2819075	2734705	2548628	25	1413056	2830055	32.63	475653	77148	823930	2	7	0	2665	124	124	0	0	0	c__Bacilli	586	324	180	1	319	4	0	0	0	99.44
AS1358	SAMN46424188	Endo44C	9.10.2021	Sommer et al. msphere (2024)	Arlington	Fly	Homogenate of pooled stable flies collected from trap	Seqcoast	Mammaliicoccus sciuri	Shovill 1.1.0	96	28	20	20	17	13	2823508	2809203	2794066	2794066	2741796	2577032	31	608494	2811150	32.46	179461	87603	266267	5	13	0	2767	124	124	0	0	0	c__Bacilli	586	325	181	1	319	4	1	0	0	99.45
AS0230	SAMN46423916	Endo44D	9.10.2021	Sommer et al. msphere (2024)	Arlington	Fly	Homogenate of pooled stable flies collected from trap	UW Biotech Center	Klebsiella aerogenes	Shovill 1.1.0	71	18	16	15	15	12	5216318	5202204	5199257	5191343	5191343	5083506	21	1193496	5204297	54.86	712980	236662	647456	3	9	0	4852	122	122	0	0	2	f__Enterobacteriaceae	138	1158	336	0	1155	3	0	0	0	100
AS0244	SAMN46423922	Endo44D	9.10.2021	Sommer et al. msphere (2024)	Arlington	Fly	Homogenate of pooled stable flies collected from trap	Seqcoast	Escherichia coli	Shovill 1.1.0	139	49	36	34	33	19	4815615	4791110	4765250	4749487	4737589	4246340	58	930704	4796954	50.68	201839	44181	380345	6	21	0	4483	124	124	0	0	0	f__Enterobacteriaceae	88	1207	328	3	1201	3	0	0	0	99.83
AS1245	SAMN46424115	Endo44D	9.10.2021	Sommer et al. msphere (2024)	Arlington	Fly	Homogenate of pooled stable flies collected from trap	Seqcoast	Klebsiella pneumoniae	Shovill 1.1.0	144	47	29	23	20	15	5415196	5379820	5326526	5281738	5235613	5074388	70	1113173	5394804	57.19	382474	105966	483094	5	13	0	5016	122	122	0	0	2	f__Enterobacteriaceae	138	1162	336	0	1159	3	0	0	0	100
AS1359	SAMN46424189	Endo44D	9.10.2021	Sommer et al. msphere (2024)	Arlington	Fly	Homogenate of pooled stable flies collected from trap	Seqcoast	Staphylococcus xylosus	Shovill 1.1.0	43	16	13	13	12	9	2835762	2828185	2822120	2822120	2806116	2708277	19	1264337	2830299	32.71	432918	95447	694688	2	7	0	2655	124	124	0	0	0	c__Bacilli	586	324	180	1	320	3	0	0	0	99.44
AS1360	SAMN46424190	Endo44E	9.10.2021	Sommer et al. msphere (2024)	Arlington	Fly	Homogenate of pooled stable flies collected from trap	Seqcoast	Staphylococcus xylosus	Shovill 1.1.0	32	13	11	11	10	7	2813412	2807739	2802853	2802853	2786766	2688538	16	1263140	2809491	32.71	602939	79025	783709	2	5	0	2613	124	124	0	0	0	c__Bacilli	586	324	180	1	321	2	0	0	0	99.44
AS0222	SAMN46423914	Endo46A	9.10.2021	Sommer et al. msphere (2024)	DCC	Fly	Homogenate of pooled stable flies collected from trap	UW Biotech Center	Serratia nevei	Shovill 1.1.0	53	16	13	12	12	9	5207442	5196695	5191200	5185737	5185737	5096316	21	1712926	5199562	59.91	1225085	244234	1.00558e+06	2	7	0	4777	118	117	1	1	5	f__Enterobacteriaceae	55	546	224	6	540	0	0	0	0	99.81
AS0321	SAMN46423954	Endo46A	9.10.2021	Sommer et al. msphere (2024)	DCC	Fly	Homogenate of pooled stable flies collected from trap	UW Biotech Center	Staphylococcus xylosus	Shovill 1.1.0	96	31	24	24	19	16	2852532	2836002	2821454	2821454	2750815	2650362	37	683707	2839670	32.62	231600	57307	299510	4	15	0	2662	124	124	0	0	0	c__Bacilli	586	324	180	1	320	3	0	0	0	99.44
AS1268	SAMN46424123	Endo5B	7.9.2021	Sommer et al. msphere (2024)	Arlington	Fly	Homogenate of pooled stable flies collected from trap	Seqcoast	Staphylococcus shinii	Shovill 1.1.0	78	31	19	17	11	9	2991764	2976968	2949533	2934395	2836217	2765585	38	826426	2981611	32.53	379761	79568	456852	3	8	0	2792	124	124	0	0	0	c__Bacilli	586	324	180	1	320	2	1	0	0	99.44
AS0216	SAMN46423911	Endo6A	7.15.2021	Sommer et al. msphere (2024)	DCC	Fly	Homogenate of pooled stable flies collected from trap	UW Biotech Center	Pseudescherichia vulneris (84%)	Shovill 1.1.0	89	16	13	13	12	10	4305480	4286992	4280082	4280082	4265222	4207090	20	1120944	4290106	56.54	747282	200554	683043	3	7	0	3991	123	123	0	0	1	f__Enterobacteriaceae	134	1173	336	13	1155	5	0	0	0	98.32
AS0270	SAMN46423932	Endo6C	7.15.2021	Sommer et al. msphere (2024)	DCC	Fly	Homogenate of pooled stable flies collected from trap	UW Biotech Center	Acinetobacter haemolyticus (96%)	Shovill 1.1.0	121	40	27	26	22	17	3238809	3220036	3191320	3184370	3117437	2891643	46	383041	3223964	39.49	198273	49056	203873	6	18	0	2998	122	122	0	2	0	f__Moraxellaceae	86	688	364	0	688	0	0	0	0	100
AS1269	SAMN46424124	Endo6E	7.15.2021	Sommer et al. msphere (2024)	DCC	Fly	Homogenate of pooled stable flies collected from trap	Seqcoast	Mammaliicoccus sciuri	Shovill 1.1.0	60	15	11	11	10	9	2775457	2763943	2753540	2753540	2734371	2697549	19	881568	2766690	32.37	414777	121653	478926	3	8	0	2720	124	124	0	0	0	c__Bacilli	586	325	181	1	320	3	1	0	0	99.45
AS1272	SAMN46424127	Endo7B	7.16.2021	Sommer et al. msphere (2024)	Arlington	Fly	Homogenate of pooled stable flies collected from trap	Seqcoast	Staphylococcus xylosus	Shovill 1.1.0	89	21	17	17	15	12	2797621	2782495	2773991	2773991	2737091	2639040	26	651206	2785309	32.66	286616	67752	322775	4	10	0	2570	124	124	0	0	0	c__Bacilli	586	324	180	1	319	4	0	0	0	99.44
AS0295	SAMN46423942	Endo7C	7.16.2021	Sommer et al. msphere (2024)	Arlington	Fly	Homogenate of pooled stable flies collected from trap	Seqcoast	Mammaliicoccus sciuri	Shovill 1.1.0	187	61	43	40	30	19	2612404	2579418	2535356	2513584	2350205	1970339	76	213292	2588461	32.42	95933	25988	101669	9	30	0	2587	124	124	0	0	0	c__Bacilli	586	325	181	1	320	3	1	0	0	99.45
AS1274	SAMN46424128	Endo7D	7.16.2021	Sommer et al. msphere (2024)	Arlington	Fly	Homogenate of pooled stable flies collected from trap	Seqcoast	Mammaliicoccus sciuri	Shovill 1.1.0	184	56	43	40	29	18	2613405	2580965	2544888	2527264	2346987	1971466	67	213292	2587586	32.42	124929	25988	105697	9	29	0	2590	124	124	0	0	0	c__Bacilli	586	325	181	1	320	3	1	0	0	99.45
AS1270	SAMN46424125	Endo7E	7.16.2021	Sommer et al. msphere (2024)	Arlington	Fly	Homogenate of pooled stable flies collected from trap	Seqcoast	Staphylococcus xylosus	Shovill 1.1.0	50	25	19	19	16	13	2796047	2789482	2778482	2778482	2723685	2630046	28	542058	2791236	32.67	225991	77159	299597	4	11	0	2562	124	124	0	0	0	c__Bacilli	586	324	180	1	319	4	0	0	0	99.44
AS1276	SAMN46424129	Endo8A	7.16.2021	Sommer et al. msphere (2024)	Arlington	Fly	Homogenate of pooled stable flies collected from trap	Seqcoast	Mammaliicoccus sciuri	Shovill 1.1.0	72	31	17	14	11	9	2986362	2976146	2936519	2916522	2879828	2808317	35	651653	2978709	32.55	513595	91648	427646	3	8	0	2942	124	124	0	0	0	c__Bacilli	586	325	181	1	320	3	1	0	0	99.45
AS0403	SAMN46423978	Endo8B	7.16.2021	Sommer et al. msphere (2024)	Arlington	Fly	Homogenate of pooled stable flies collected from trap	UW Biotech Center	Siccibacter turicensis (95%)	Shovill 1.1.0	56	23	16	16	16	13	4276156	4267719	4253922	4253922	4253922	4152952	25	912973	4268858	58.16	483240	131549	488156	4	10	0	3931	122	122	0	0	2	f__Enterobacteriaceae	138	1162	336	3	1152	7	0	0	0	99.37
AS1278	SAMN46424130	Endo8C	7.16.2021	Sommer et al. msphere (2024)	Arlington	Fly	Homogenate of pooled stable flies collected from trap	Seqcoast	Staphylococcus pseudoxylosus	Shovill 1.1.0	49	17	14	13	13	9	2996217	2987783	2980402	2972136	2972136	2805802	21	615189	2990230	32.83	549378	86420	443644	3	8	0	2867	124	124	0	0	0	c__Bacilli	586	324	180	1	319	4	0	0	0	99.44
AS1281	SAMN46424131	Endo8D	7.16.2021	Sommer et al. msphere (2024)	Arlington	Fly	Homogenate of pooled stable flies collected from trap	Seqcoast	Staphylococcus xylosus	Shovill 1.1.0	44	19	17	17	16	11	2885647	2878765	2873842	2873842	2857828	2670470	22	879931	2880392	32.64	267914	79191	437077	3	10	0	2716	124	124	0	0	0	c__Bacilli	586	324	180	1	320	3	0	0	0	99.44
AS0296	SAMN46423943	Endo8E	7.16.2021	Sommer et al. msphere (2024)	Arlington	Fly	Homogenate of pooled stable flies collected from trap	Seqcoast	Mammaliicoccus sciuri	Shovill 1.1.0	189	65	44	42	30	20	2677184	2644022	2595544	2577372	2372480	2048640	74	279734	2650115	32.41	81567	23672	108193	10	31	0	2675	124	124	0	0	0	c__Bacilli	586	325	181	1	320	3	1	0	0	99.45
AS0297	SAMN46423944	Endo8E	7.16.2021	Sommer et al. msphere (2024)	Arlington	Fly	Homogenate of pooled stable flies collected from trap	Seqcoast	Staphylococcus shinii	Shovill 1.1.0	69	20	16	16	16	9	3076749	3060781	3053337	3053337	3053337	2809631	28	839362	3065975	32.48	388269	56564	449360	3	9	0	2869	124	124	0	0	0	c__Bacilli	586	324	180	1	320	3	0	0	0	99.44
AS1271	SAMN46424126	Endo9A	7.16.2021	Sommer et al. msphere (2024)	Arlington	Fly	Homogenate of pooled stable flies collected from trap	Seqcoast	Staphylococcus pseudoxylosus	Shovill 1.1.0	47	14	11	11	11	7	2977662	2968751	2961550	2961550	2961550	2805064	19	615186	2971708	32.85	549473	93747	491868	3	6	0	2844	124	124	0	0	0	c__Bacilli	586	324	180	1	321	2	0	0	0	99.44
AS0268	SAMN46423931	Endo9B	7.16.2021	Sommer et al. msphere (2024)	Arlington	Fly	Homogenate of pooled stable flies collected from trap	UW Biotech Center	Staphylococcus xylosus	Shovill 1.1.0	73	26	19	19	17	13	2812741	2800507	2788296	2788296	2755883	2608086	29	651211	2802260	32.63	286603	67892	301932	4	12	0	2600	124	124	0	0	0	c__Bacilli	586	324	180	1	319	4	0	0	0	99.44
AS0400	SAMN46423976	Endo9B	7.16.2021	Sommer et al. msphere (2024)	Arlington	Fly	Homogenate of pooled stable flies collected from trap	UW Biotech Center	Klebsiella aerogenes	Shovill 1.1.0	194	51	36	33	28	23	5397355	5368643	5328803	5305665	5225277	5031526	55	582001	5371212	54.66	326811	76917	306406	7	20	0	5015	122	122	0	0	2	f__Enterobacteriaceae	138	1158	336	1	1153	4	0	0	0	99.94
AS1282	SAMN46424132	Endo9C	7.16.2021	Sommer et al. msphere (2024)	Arlington	Fly	Homogenate of pooled stable flies collected from trap	Seqcoast	Staphylococcus shinii	Shovill 1.1.0	34	12	10	10	10	7	3036755	3030762	3026133	3026133	3026133	2912613	14	1225421	3032311	32.52	786231	106809	774057	2	5	0	2860	124	124	0	0	0	c__Bacilli	586	324	180	1	320	3	0	0	0	99.44
AS0358	SAMN46423961	NA	NA	NA	WVDL	Mastitis	Isolate collected from a mastitic cow (no pool)	UW Biotech Center	Escherichia coli	Shovill 1.1.0	140	44	36	35	34	27	4977453	4948262	4932275	4926883	4909831	4648200	53	558774	4954586	50.57	199390	78935	227226	9	25	0	4647	124	124	0	0	0	f__Enterobacteriaceae	134	1173	336	1	1171	1	0	0	0	99.97
AS0359	SAMN46423962	NA	NA	NA	WVDL	Mastitis	Isolate collected from a mastitic cow (no pool)	UW Biotech Center	Klebsiella pneumoniae	Shovill 1.1.0	215	71	48	40	29	20	5508457	5466528	5415218	5354437	5160523	4847263	85	537040	5476094	57.22	350420	43300	299327	7	22	0	5107	122	122	0	0	2	f__Enterobacteriaceae	138	1162	336	0	1158	4	0	0	0	100
AS0360	SAMN46423963	NA	NA	NA	WVDL	Mastitis	Isolate collected from a mastitic cow (no pool)	UW Biotech Center	Klebsiella pneumoniae	Shovill 1.1.0	128	38	29	26	18	14	5312718	5285321	5257803	5238199	5113715	4975024	50	1228165	5294129	57.4	474188	95843	572679	4	12	0	4926	122	122	0	0	2	f__Enterobacteriaceae	138	1162	336	0	1160	2	0	0	0	100
AS0362	SAMN46423964	NA	NA	NA	WVDL	Mastitis	Isolate collected from a mastitic cow (no pool)	UW Biotech Center	Klebsiella pneumoniae	Shovill 1.1.0	138	45	32	28	20	16	5323448	5295133	5259043	5232977	5114037	4975318	55	808550	5303077	57.38	419563	95843	417084	5	14	0	4940	122	122	0	0	2	f__Enterobacteriaceae	138	1162	336	0	1160	2	0	0	0	100
AS0363	SAMN46423965	NA	NA	NA	WVDL	Mastitis	Isolate collected from a mastitic cow (no pool)	UW Biotech Center	Klebsiella pneumoniae	Shovill 1.1.0	572	79	57	51	40	28	5425975	5351081	5301839	5256341	5083216	4644928	100	491789	5365110	57.3	186879	37416	207384	10	33	0	4999	122	122	0	0	2	f__Enterobacteriaceae	138	1162	336	1	1157	4	0	0	0	99.95
AS0364	SAMN46423966	NA	NA	NA	WVDL	Mastitis	Isolate collected from a mastitic cow (no pool)	UW Biotech Center	Klebsiella pneumoniae	Shovill 1.1.0	229	79	51	41	30	23	5505645	5468975	5396040	5323117	5130573	4885276	89	1040176	5475437	57.1	244798	43656	387797	6	24	0	5119	122	122	0	0	2	f__Enterobacteriaceae	138	1162	336	0	1159	3	0	0	0	100
AS0365	SAMN46423967	NA	NA	NA	WVDL	Mastitis	Isolate collected from a mastitic cow (no pool)	UW Biotech Center	Klebsiella pneumoniae	Shovill 1.1.0	125	39	32	30	28	25	5462345	5439952	5427194	5411813	5368911	5271761	43	519335	5442620	57.3	356277	72869	319838	7	20	0	5125	122	122	0	0	2	f__Enterobacteriaceae	138	1162	336	0	1161	1	0	0	0	100
AS0366	SAMN46423968	NA	NA	NA	WVDL	Mastitis	Isolate collected from a mastitic cow (no pool)	UW Biotech Center	Staphylococcus haemolyticus	Shovill 1.1.0	74	31	21	20	18	12	2449242	2438504	2416460	2407731	2368535	2160414	35	477647	2441003	32.86	190618	43418	229082	4	13	0	2378	124	124	0	0	0	g__Staphylococcus	56	805	176	3	802	0	0	0	0	99.48
AS0540	SAMN46424025	Arl Calf Pen (#06)	7.09.2021	NA	Arlington	Manure	Manure collected in calf hutches	Seqcoast	Escherichia coli (98%)	Shovill 1.1.0	118	50	41	41	40	31	4820885	4800335	4783847	4783847	4769873	4474193	60	317630	4807144	50.54	134864	69812	168785	11	29	0	4520	124	124	0	0	0	f__Enterobacteriaceae	88	1207	328	3	1202	2	0	0	0	99.62
AS1394	SAMN46424199	Arl Calf Pen (#12)	7.16.2021	NA	Arlington	Manure	Manure collected in calf hutches	Seqcoast	Mammaliicoccus sciuri	Shovill 1.1.0	186	68	53	46	31	18	2605503	2571803	2530835	2472009	2232142	1751318	81	176063	2580858	32.42	75412	19549	86287.1	11	36	0	2589	124	124	0	0	0	c__Bacilli	586	325	181	1	320	3	1	0	0	99.45
AS1395	SAMN46424200	Arl Calf Pen (#24)	7.30.2021	NA	Arlington	Manure	Manure collected in calf hutches	Seqcoast	Mammaliicoccus sciuri	Shovill 1.1.0	169	57	46	41	29	19	2591284	2561393	2533626	2497915	2298692	1951713	66	213216	2567327	32.41	87114	22409	101841	9	30	0	2562	124	124	0	0	0	c__Bacilli	586	325	181	1	320	3	1	0	0	99.45
AS1389	SAMN46424197	Arl Calf Pen (#33)	8.13.2021	NA	Arlington	Manure	Manure collected in calf hutches	Seqcoast	Klebsiella pneumoniae	Shovill 1.1.0	60	22	18	18	18	16	5136506	5125878	5114584	5114584	5114584	5053817	26	888181	5128508	57.57	479973	106418	494261	4	12	0	4726	122	122	0	0	2	f__Enterobacteriaceae	138	1162	336	0	1160	2	0	0	0	100
AS1400	SAMN46424201	Arl Calf Pen (#45)	8.20.2021	NA	Arlington	Manure	Manure collected in calf hutches	Seqcoast	Mammaliicoccus sciuri	Shovill 1.1.0	184	64	52	45	31	15	2641093	2611774	2583193	2529087	2282500	1703181	73	265289	2617455	32.49	96769	20139	98846	10	35	0	2624	124	124	0	0	0	c__Bacilli	586	325	181	1	320	3	1	0	0	99.45
AS1406	SAMN46424202	Arl Calf Pen (#52)	8.27.2021	NA	Arlington	Manure	Manure collected in calf hutches	Seqcoast	Mammaliicoccus sciuri	Shovill 1.1.0	57	18	15	15	14	11	2777119	2769609	2762749	2762749	2744354	2645005	18	503105	2769609	32.44	445627	99180	322905	3	10	0	2751	124	124	0	0	0	c__Bacilli	586	325	181	1	320	3	1	0	0	99.45
AS1391	SAMN46424198	Arl Calf Pen (#59)	9.10.2021	NA	Arlington	Manure	Manure collected in calf hutches	Seqcoast	Klebsiella pneumoniae	Shovill 1.1.0	131	37	31	31	31	26	5211638	5190383	5176296	5176296	5176296	4986721	42	528492	5193818	57.62	206811	94382	238662	9	23	0	4800	121	121	0	0	3	f__Enterobacteriaceae	138	1162	336	0	1160	2	0	0	0	100
AS0563	SAMN46424037	ArlM21	7.30.2021	Sommer et al. msphere (2024)	Arlington	Manure	Manure collected from isolated straw bedding pen	UW Biotech Center	Bacillus licheniformis	Shovill 1.1.0	44	30	24	23	21	18	4289180	4284282	4276084	4266737	4229627	4111512	34	604615	4286708	45.82	347876	80006	338153	5	15	0	4416	124	124	0	0	0	g__Bacillus	93	711	241	3	708	0	0	0	0	98.96
AS0446	SAMN46423983	ArlM21	7.30.2021	Sommer et al. msphere (2024)	Arlington	Manure	Manure collected from isolated straw bedding pen	UW Biotech Center	Escherichia coli (98%)	Shovill 1.1.0	96	36	30	30	28	22	5036414	5019033	5002581	5002581	4975323	4742576	43	707780	5023252	50.31	337131	76090	328130	6	19	0	4633	124	124	0	0	0	f__Enterobacteriaceae	134	1173	336	1	1170	2	0	0	0	99.97
AS0453	SAMN46423988	ArlM27	8.6.2021	Sommer et al. msphere (2024)	Arlington	Manure	Manure collected from isolated straw bedding pen	UW Biotech Center	Escherichia coli	Shovill 1.1.0	88	39	29	29	28	19	4809386	4796074	4775791	4775791	4764606	4443237	44	633751	4798765	50.6	263957	65917	296509	7	17	0	5342	124	124	0	0	0	f__Enterobacteriaceae	88	1207	328	3	1200	4	0	0	0	99.62
AS0564	SAMN46424038	ArlM33	8.13.2021	Sommer et al. msphere (2024)	Arlington	Manure	Manure collected from isolated straw bedding pen	UW Biotech Center	Staphylococcus gallinarum	Shovill 1.1.0	61	29	26	26	22	17	2917005	2908368	2900259	2900259	2818036	2645817	30	395960	2909276	33.14	171397	57200	198414	6	17	0	2746	124	124	0	0	0	c__Bacilli	586	325	181	1	321	3	0	0	0	99.45
AS0479	SAMN46424002	ArlM33	8.13.2021	Sommer et al. msphere (2024)	Arlington	Manure	Manure collected from isolated straw bedding pen	UW Biotech Center	Klebsiella pneumoniae	Shovill 1.1.0	187	55	40	35	24	21	5483231	5450254	5410939	5371896	5220049	5109959	65	709633	5456656	57.13	302161	101337	349714	6	19	0	5102	122	122	0	0	2	f__Enterobacteriaceae	138	1162	336	0	1159	3	0	0	0	100
AS0480	SAMN46424003	ArlM33	8.13.2021	Sommer et al. msphere (2024)	Arlington	Manure	Manure collected from isolated straw bedding pen	UW Biotech Center	Escherichia coli	Shovill 1.1.0	156	55	47	46	41	30	4833569	4802510	4785753	4777827	4688471	4267551	70	429916	4812224	50.76	161772	44943	177029	11	32	0	4506	124	124	0	0	0	f__Enterobacteriaceae	88	1207	328	3	1196	8	0	0	0	99.62
AS0565	SAMN46424039	ArlM33	8.13.2021	Sommer et al. msphere (2024)	Arlington	Manure	Manure collected from isolated straw bedding pen	Seqcoast	Mammaliicoccus sciuri	Shovill 1.1.0	193	57	42	40	29	19	2672053	2636559	2599449	2581277	2383918	2047155	64	279734	2641810	32.42	93569	25409	110381	10	29	0	2665	124	124	0	0	0	c__Bacilli	586	325	181	1	320	3	1	0	0	99.45
AS0567	SAMN46424040	ArlM39	8.20.2021	Sommer et al. msphere (2024)	Arlington	Manure	Manure collected from isolated straw bedding pen	UW Biotech Center	Mammaliicoccus sciuri	Shovill 1.1.0	161	55	40	38	28	16	2607689	2579181	2539631	2527496	2343741	1941722	65	231926	2585644	32.42	129491	26025	116758	8	28	0	2584	124	124	0	0	0	c__Bacilli	586	325	181	1	320	3	1	0	0	99.45
AS0234	SAMN46423918	ArlM45	8.27.2021	Sommer et al. msphere (2024)	Arlington	Manure	Manure collected from isolated straw bedding pen	UW Biotech Center	Proteus terrae	Shovill 1.1.0	56	24	18	18	17	14	3974261	3964839	3952323	3952323	3937253	3851797	28	1304351	3967304	37.9	247386	147028	577759	4	11	0	3595	124	124	0	0	0	c__Gammaproteobacteria	899	312	185	0	312	0	0	0	0	100
AS0246	SAMN46423924	ArlM45	8.27.2021	Sommer et al. msphere (2024)	Arlington	Manure	Manure collected from isolated straw bedding pen	UW Biotech Center	Escherichia coli	Shovill 1.1.0	120	58	48	44	40	24	4909640	4889426	4867260	4840723	4784358	4174136	67	1035347	4895292	50.47	154281	41737	336211	8	30	0	4597	124	124	0	0	0	f__Enterobacteriaceae	88	1207	328	3	1199	5	0	0	0	99.62
AS0572	SAMN46424044	ArlM45	8.27.2021	Sommer et al. msphere (2024)	Arlington	Manure	Manure collected from isolated straw bedding pen	UW Biotech Center	Staphylococcus arlettae	Shovill 1.1.0	63	33	28	28	24	16	2538853	2531103	2520739	2520739	2443855	2138876	35	434824	2532349	33.42	134651	38683	168313	7	20	0	2405	123	123	0	1	0	c__Bacilli	586	325	181	1	322	2	0	0	0	99.45
AS1385	SAMN46424194	ArlM45	8.27.2021	Sommer et al. msphere (2024)	Arlington	Manure	Manure collected from isolated straw bedding pen	Seqcoast	Klebsiella pneumoniae	Shovill 1.1.0	103	32	24	24	23	21	5187742	5167618	5149805	5149805	5129486	5068539	39	782552	5172316	57.59	297002	94491	379596	6	17	0	4771	121	121	0	0	3	f__Enterobacteriaceae	138	1162	336	0	1161	1	0	0	0	100
AS0553	SAMN46424032	ArlM45	8.27.2021	Sommer et al. msphere (2024)	Arlington	Manure	Manure collected from isolated straw bedding pen	Seqcoast	Mammaliicoccus sciuri	Shovill 1.1.0	214	57	45	41	29	19	2612231	2571384	2531221	2495009	2283687	1931601	70	199813	2579754	32.42	87115	22409	96792.2	10	31	0	2591	124	124	0	0	0	c__Bacilli	586	325	181	1	320	3	1	0	0	99.45
AS0579	SAMN46424048	ArlM51	9.10.2021	Sommer et al. msphere (2024)	Arlington	Manure	Manure collected from isolated straw bedding pen	UW Biotech Center	Mammaliicoccus sciuri	Shovill 1.1.0	180	60	46	42	31	17	2636449	2603097	2562382	2526669	2329973	1838856	70	273309	2610046	32.41	76046	24765	108991	9	32	0	2627	124	124	0	0	0	c__Bacilli	586	325	181	1	320	3	1	0	0	99.45
AS1386	SAMN46424195	ArlM51	9.10.2021	Sommer et al. msphere (2024)	Arlington	Manure	Manure collected from isolated straw bedding pen	Seqcoast	Klebsiella pneumoniae	Shovill 1.1.0	195	70	53	45	32	25	5597365	5563255	5526758	5469912	5253181	4987414	84	640787	5571852	57.12	243485	45861	259312	8	26	0	5181	122	122	0	0	2	f__Enterobacteriaceae	138	1162	336	0	1150	10	2	0	0	100
AS0444	SAMN46423982	ArlM51	9.10.2021	Sommer et al. msphere (2024)	Arlington	Manure	Manure collected from isolated straw bedding pen	UW Biotech Center	Escherichia coli	Shovill 1.1.0	177	86	70	66	49	33	4578587	4553369	4518745	4483139	4191180	3620137	95	342523	4559162	50.88	102353	30073	117060	15	46	0	4224	124	124	0	0	0	f__Enterobacteriaceae	134	1173	336	1	1171	1	0	0	0	99.97
AS0499	SAMN46424008	ArlM1	7.9.2021	Sommer et al. msphere (2024)	Arlington	Manure	Manure collected from scraper system	UW Biotech Center	Klebsiella pneumoniae	Shovill 1.1.0	76	24	19	19	19	14	5295620	5280612	5267862	5267862	5267862	5127297	29	1510212	5284340	57.46	400901	165114	665738	4	11	0	4908	122	122	0	0	2	f__Enterobacteriaceae	138	1162	336	0	1160	2	0	0	0	100
AS0500	SAMN46424009	ArlM1	7.9.2021	Sommer et al. msphere (2024)	Arlington	Manure	Manure collected from scraper system	UW Biotech Center	Escherichia coli	Shovill 1.1.0	88	29	23	23	23	17	4847664	4830843	4814804	4814804	4814804	4609416	38	635668	4836336	50.68	395074	95460	387585	5	15	0	4535	124	124	0	0	0	f__Enterobacteriaceae	88	1207	328	3	1202	2	0	0	0	99.62
AS0555	SAMN46424034	ArlM11	7.23.2021	Sommer et al. msphere (2024)	Arlington	Manure	Manure collected from scraper system	UW Biotech Center	Citrobacter tructae	Shovill 1.1.0	74	28	23	23	21	16	4455194	4438934	4428701	4428701	4387957	4236904	34	654455	4443522	52.94	315334	113947	355923	5	14	0	4123	124	124	0	0	0	f__Enterobacteriaceae	134	1173	336	0	1169	4	0	0	0	100
AS0449	SAMN46423984	ArlM12	7.23.2021	Sommer et al. msphere (2024)	Arlington	Manure	Manure collected from scraper system	Seqcoast	Escherichia coli (98%)	Shovill 1.1.0	268	111	69	60	51	33	4977061	4924161	4830343	4765459	4613603	3924408	143	312050	4944761	50.48	111867	35470	133989	14	46	0	4689	124	124	0	0	0	f__Enterobacteriaceae	88	1207	328	4	1201	2	0	0	0	99.32
AS0452	SAMN46423987	ArlM13	7.23.2021	Sommer et al. msphere (2024)	Arlington	Manure	Manure collected from scraper system	UW Biotech Center	Klebsiella pneumoniae	Shovill 1.1.0	174	55	46	37	34	26	5703530	5671103	5645688	5578078	5519221	5236378	67	550638	5678642	56.96	266820	72990	277150	8	25	0	5342	122	122	0	0	2	f__Enterobacteriaceae	138	1162	336	0	1153	9	0	0	0	100
AS0451	SAMN46423986	ArlM13	7.23.2021	Sommer et al. msphere (2024)	Arlington	Manure	Manure collected from scraper system	Seqcoast	Escherichia coli	Shovill 1.1.0	161	64	45	40	35	25	5365958	5338120	5289324	5254775	5167832	4804065	78	717292	5347286	50.56	218786	47168	297066	7	26	0	5023	124	124	0	0	0	f__Enterobacteriaceae	134	1173	336	0	1171	2	0	0	0	100
AS0577	SAMN46424047	ArlM16	7.30.2021	Sommer et al. msphere (2024)	Arlington	Manure	Manure collected from scraper system	UW Biotech Center	Bacillus velezensis	Shovill 1.1.0	36	17	12	11	9	8	3878258	3872095	3863815	3857115	3817022	3768836	20	1435826	3874164	46.52	1001107	161181	924600	2	5	0	3688	124	124	0	0	0	g__Bacillus	36	1200	269	1	1198	1	0	0	0	99.81
AS0503	SAMN46424011	ArlM18	7.30.2021	Sommer et al. msphere (2024)	Arlington	Manure	Manure collected from scraper system	UW Biotech Center	Klebsiella aerogenes	Shovill 1.1.0	66	17	15	14	14	12	5267543	5250668	5245225	5236609	5236609	5175664	26	1284199	5256661	54.95	752773	193020	807316	3	8	0	4925	122	122	0	0	2	f__Enterobacteriaceae	138	1158	336	1	1150	7	0	0	0	99.94
AS0504	SAMN46424012	ArlM18	7.30.2021	Sommer et al. msphere (2024)	Arlington	Manure	Manure collected from scraper system	Seqcoast	Escherichia coli	Shovill 1.1.0	143	53	42	40	37	32	5092026	5064642	5040828	5024562	4962202	4767820	66	471308	5074161	50.52	176056	60133	214398	9	29	0	4769	124	124	0	0	0	f__Enterobacteriaceae	134	1173	336	1	1170	2	0	0	0	99.97
AS1382	SAMN46424192	ArlM18	7.30.2021	Sommer et al. msphere (2024)	Arlington	Manure	Manure collected from scraper system	Seqcoast	Klebsiella pneumoniae	Shovill 1.1.0	157	60	42	34	29	22	5550425	5526210	5489528	5423252	5357851	5118585	66	761099	5530052	57.25	385712	64724	375065	5	20	0	5202	122	122	0	0	2	f__Enterobacteriaceae	138	1162	336	0	1156	6	0	0	0	100
AS0541	SAMN46424026	ArlM22	8.6.2021	Sommer et al. msphere (2024)	Arlington	Manure	Manure collected from scraper system	UW Biotech Center	Escherichia coli	Shovill 1.1.0	444	130	71	62	52	28	5234335	5127472	4980870	4918834	4767872	3849528	184	254299	5163600	50.54	117538	30542	126957	15	48	0	4968	124	124	0	0	0	f__Enterobacteriaceae	88	1207	328	3	1199	5	0	0	0	99.62
AS1383	SAMN46424193	ArlM23	8.6.2021	Sommer et al. msphere (2024)	Arlington	Manure	Manure collected from scraper system	Seqcoast	Klebsiella pneumoniae	Shovill 1.1.0	123	29	22	21	20	18	5256735	5233920	5219431	5211091	5191057	5130154	34	720035	5237003	57.53	470207	103296	431615	5	14	0	4882	122	122	0	0	2	f__Enterobacteriaceae	138	1162	336	0	1161	1	0	0	0	100
AS0519	SAMN46424018	ArlM24	8.6.2021	Sommer et al. msphere (2024)	Arlington	Manure	Manure collected from scraper system	UW Biotech Center	Kosakonia sacchari	Shovill 1.1.0	48	17	15	14	13	11	4993358	4982063	4979783	4974724	4964711	4909235	25	1232957	4987866	53.99	703140	139948	736730	3	8	0	4648	123	123	0	0	1	f__Enterobacteriaceae	138	1162	336	4	1146	12	0	0	0	99.49
AS0502	SAMN46424010	ArlM24	8.6.2021	Sommer et al. msphere (2024)	Arlington	Manure	Manure collected from scraper system	Seqcoast	Escherichia coli	Shovill 1.1.0	160	65	46	42	37	28	5095075	5067364	5029845	5001879	4935885	4622761	77	573938	5074535	50.63	185383	56998	240771	8	28	0	4805	124	124	0	0	0	f__Enterobacteriaceae	134	1173	336	1	1168	4	0	0	0	99.97
AS0558	SAMN46424035	ArlM26	8.6.2021	Sommer et al. msphere (2024)	Arlington	Manure	Manure collected from scraper system	UW Biotech Center	Mammaliicoccus sciuri	Shovill 1.1.0	153	63	50	43	29	17	2590706	2563970	2530825	2475097	2209295	1822405	73	277253	2570596	32.5	84429	20799	103299	10	34	0	2568	124	124	0	0	0	c__Bacilli	586	325	181	1	320	3	1	0	0	99.45
AS1388	SAMN46424196	ArlM26	8.6.2021	Sommer et al. msphere (2024)	Arlington	Manure	Manure collected from scraper system	Seqcoast	Klebsiella pneumoniae	Shovill 1.1.0	80	26	21	20	19	16	5248572	5233616	5221076	5211533	5189139	5097035	33	1037099	5238128	57.58	472769	95657	542925	4	12	0	4872	122	122	0	0	2	f__Enterobacteriaceae	138	1162	336	0	1160	2	0	0	0	100
AS0515	SAMN46424016	ArlM29	8.13.2021	Sommer et al. msphere (2024)	Arlington	Manure	Manure collected from scraper system	Seqcoast	Escherichia coli	Shovill 1.1.0	164	80	61	55	48	34	4927185	4899630	4861645	4823343	4692037	4204401	93	249756	4909499	50.63	148211	36268	134483	13	39	0	4617	124	124	0	0	0	f__Enterobacteriaceae	88	1207	328	3	1202	2	0	0	0	99.62
AS0450	SAMN46423985	ArlM3	7.9.2021	Sommer et al. msphere (2024)	Arlington	Manure	Manure collected from scraper system	Seqcoast	Escherichia coli	Shovill 1.1.0	96	42	36	33	30	21	4730585	4712729	4701162	4678121	4616517	4282889	51	959005	4719594	50.63	216336	54277	337118	7	21	0	4386	124	124	0	0	0	f__Enterobacteriaceae	88	1207	328	3	1202	2	0	0	0	99.62
AS0521	SAMN46424019	ArlM36	8.20.2021	Sommer et al. msphere (2024)	Arlington	Manure	Manure collected from scraper system	UW Biotech Center	Klebsiella pneumoniae	Shovill 1.1.0	209	77	56	48	35	25	5597347	5560100	5512384	5454248	5242461	4897469	87	640787	5566523	57.13	243335	42381	254113	8	28	0	5178	121	121	0	0	3	f__Enterobacteriaceae	138	1162	336	0	1151	9	2	0	0	100
AS0516	SAMN46424017	ArlM38	8.20.2021	Sommer et al. msphere (2024)	Arlington	Manure	Manure collected from scraper system	Seqcoast	Escherichia coli	Shovill 1.1.0	328	97	63	46	38	31	5277198	5203669	5125688	4994287	4850047	4600393	130	390312	5224478	50.7	153543	41209	172860	12	34	0	5028	124	124	0	0	0	f__Enterobacteriaceae	88	1207	328	3	1202	2	0	0	0	99.62
AS0539	SAMN46424024	ArlM4	7.9.2021	Sommer et al. msphere (2024)	Arlington	Manure	Manure collected from scraper system	Seqcoast	Escherichia coli	Shovill 1.1.0	109	45	33	30	29	22	5363019	5341782	5314031	5293631	5283506	5023044	60	963271	5351370	50.35	486303	58273	450171	4	19	0	5116	124	124	0	0	0	f__Enterobacteriaceae	134	1173	336	2	1169	2	0	0	0	99.67
AS0483	SAMN46424004	ArlM40	8.27.2021	Sommer et al. msphere (2024)	Arlington	Manure	Manure collected from scraper system	UW Biotech Center	Klebsiella pneumoniae	Shovill 1.1.0	176	66	51	44	36	26	5538509	5506641	5466211	5419300	5269266	4886410	79	464332	5515296	57.27	227616	46205	220583	9	28	0	5138	122	122	0	0	2	f__Enterobacteriaceae	138	1162	336	0	1157	5	0	0	0	100
AS0484	SAMN46424005	ArlM40	8.27.2021	Sommer et al. msphere (2024)	Arlington	Manure	Manure collected from scraper system	Seqcoast	Escherichia coli	Shovill 1.1.0	122	57	46	44	38	23	4804395	4784018	4765362	4751538	4634003	4106091	64	484590	4788911	50.64	209817	39978	212944	9	28	0	4486	124	124	0	0	0	f__Enterobacteriaceae	88	1207	328	2	1201	4	0	0	0	99.93
AS0543	SAMN46424027	ArlM42	8.27.2021	Sommer et al. msphere (2024)	Arlington	Manure	Manure collected from scraper system	Seqcoast	Escherichia coli	Shovill 1.1.0	168	75	55	48	42	31	4864239	4836377	4791475	4742674	4641878	4229230	90	430135	4846245	50.76	135998	44660	168139	11	34	0	4520	124	124	0	0	0	f__Enterobacteriaceae	88	1207	328	3	1200	4	0	0	0	99.62
AS0549	SAMN46424031	ArlM42	8.27.2021	Sommer et al. msphere (2024)	Arlington	Manure	Manure collected from scraper system	Seqcoast	Mammaliicoccus sciuri	Shovill 1.1.0	214	78	63	54	31	17	2703750	2666189	2628509	2565070	2166268	1659853	92	146105	2676253	32.47	75577	17859	75652	13	43	0	2702	124	124	0	0	0	c__Bacilli	586	325	181	1	320	3	1	0	0	99.45
AS0560	SAMN46424036	ArlM42	8.27.2021	Sommer et al. msphere (2024)	Arlington	Manure	Manure collected from scraper system	Seqcoast	Klebsiella pneumoniae	Shovill 1.1.0	139	51	38	31	28	20	5518232	5490809	5455304	5399694	5346808	5055532	62	739280	5498919	57.14	350383	59976	400053	5	19	0	5123	122	122	0	0	2	f__Enterobacteriaceae	138	1162	336	1	1157	4	0	0	0	99.95
AS0544	SAMN46424028	ArlM43	8.27.2021	Sommer et al. msphere (2024)	Arlington	Manure	Manure collected from scraper system	Seqcoast	Escherichia coli	Shovill 1.1.0	231	61	42	40	33	28	5045300	4995940	4951995	4937557	4812216	4641582	79	598014	5009083	50.53	168582	68373	224585	9	26	0	4707	124	124	0	0	0	f__Enterobacteriaceae	88	1207	328	3	1198	6	0	0	0	99.62
AS0458	SAMN46423990	ArlM49	9.10.2021	Sommer et al. msphere (2024)	Arlington	Manure	Manure collected from scraper system	Seqcoast	Escherichia coli	Shovill 1.1.0	151	47	33	32	29	21	4903389	4875528	4841938	4835199	4787183	4520965	55	704552	4880911	50.71	324530	84279	319094	6	19	0	4584	124	124	0	0	0	f__Enterobacteriaceae	88	1207	328	3	1200	4	0	0	0	99.62
AS0514	SAMN46424015	ArlM8	7.16.2021	Sommer et al. msphere (2024)	Arlington	Manure	Manure collected from scraper system	Seqcoast	Escherichia coli	Shovill 1.1.0	102	46	38	36	33	24	4730898	4713376	4696504	4682905	4621285	4276248	53	647353	4718722	50.63	185271	54277	244053	8	24	0	4386	124	124	0	0	0	f__Enterobacteriaceae	88	1207	328	3	1202	2	0	0	0	99.62
AS1378	SAMN46424191	ArlM9	7.16.2021	Sommer et al. msphere (2024)	Arlington	Manure	Manure collected from scraper system	Seqcoast	Klebsiella pneumoniae	Shovill 1.1.0	136	35	27	24	22	18	5387394	5357906	5332570	5307480	5276209	5149104	48	772709	5366166	57.23	364943	106459	377207	6	15	0	5018	124	124	0	0	0	f__Enterobacteriaceae	138	1162	336	0	1160	2	0	0	0	100
AS0465	SAMN46423994	DCCM102	7.8.2021	Sommer et al. msphere (2024)	DCC	Manure	Manure collected from ground in tie-stall barn	UW Biotech Center	Escherichia coli	Shovill 1.1.0	158	62	45	44	37	30	5044577	5017258	4981730	4974132	4858138	4603496	70	874627	5023054	50.5	158496	62218	277340	9	29	0	4701	124	124	0	0	0	f__Enterobacteriaceae	134	1173	336	1	1169	3	0	0	0	99.97
AS0569	SAMN46424041	DCCM103	7.8.2021	Sommer et al. msphere (2024)	DCC	Manure	Manure collected from ground in tie-stall barn	UW Biotech Center	Staphylococcus xylosus	Shovill 1.1.0	39	15	11	10	9	7	2811848	2804969	2797587	2787825	2768180	2697929	19	1367557	2807307	32.62	606029	93000	843830	2	6	0	2629	124	124	0	0	0	c__Bacilli	586	324	180	1	319	4	0	0	0	99.44
AS0467	SAMN46423995	DCCM106	7.8.2021	Sommer et al. msphere (2024)	DCC	Manure	Manure collected from outdoor pen	UW Biotech Center	Enterobacter hormaechei	Shovill 1.1.0	117	44	29	21	18	16	4946294	4923365	4889800	4835338	4773284	4717884	55	1318826	4932098	55	442368	74618	730044	3	12	0	4635	122	122	0	0	2	f__Enterobacteriaceae	134	1173	336	5	1165	3	0	0	0	99.47
AS0468	SAMN46423996	DCCM106	7.8.2021	Sommer et al. msphere (2024)	DCC	Manure	Manure collected from outdoor pen	UW Biotech Center	Klebsiella pneumoniae	Shovill 1.1.0	145	48	38	33	26	20	5461367	5432103	5408212	5373291	5250960	5050522	60	629282	5440740	57.17	308861	86673	327870	6	18	0	5095	122	122	0	0	2	f__Enterobacteriaceae	138	1162	336	0	1159	3	0	0	0	100
AS0459	SAMN46423991	DCCM56	7.15.2021	Sommer et al. msphere (2024)	DCC	Manure	Manure collected from ground in tie-stall barn	UW Biotech Center	Escherichia coli	Shovill 1.1.0	178	83	67	57	48	26	4939104	4907003	4867288	4796837	4645279	3893198	96	402120	4916987	50.58	167340	30761	156627	12	41	0	4629	124	124	0	0	0	f__Enterobacteriaceae	88	1207	328	3	1202	2	0	0	0	99.62
AS0461	SAMN46423992	DCCM57	7.22.2021	Sommer et al. msphere (2024)	DCC	Manure	Manure collected from ground in tie-stall barn	UW Biotech Center	Klebsiella pneumoniae	Shovill 1.1.0	143	43	33	31	30	27	5278610	5252982	5226744	5212912	5199616	5091849	52	481361	5259634	57.55	262857	77239	265866	8	22	0	4854	122	122	0	0	2	f__Enterobacteriaceae	138	1162	336	0	1160	2	0	0	0	100
AS0548	SAMN46424030	DCCM59	7.22.2021	Sommer et al. msphere (2024)	DCC	Manure	Manure collected from ground in tie-stall barn	UW Biotech Center	Enterobacter hormaechei (95%)	Shovill 1.1.0	80	19	18	17	16	13	4635431	4618094	4616712	4610658	4589242	4490621	25	781595	4622564	55.58	498649	170262	475402	4	10	0	4329	122	122	0	0	2	f__Enterobacteriaceae	134	1173	336	5	1166	2	0	0	0	99.47
AS0576	SAMN46424046	DCCM60	7.22.2021	Sommer et al. msphere (2024)	DCC	Manure	Manure collected from ground in tie-stall barn	UW Biotech Center	Staphylococcus saprophyticus	Shovill 1.1.0	31	13	10	10	10	5	2590228	2585068	2579283	2579283	2579283	2412280	15	1305900	2586219	32.98	1305900	112695	834287	1	4	0	2522	124	124	0	0	0	c__Bacilli	586	324	180	1	323	0	0	0	0	99.44
AS0526	SAMN46424020	DCCM66	7.29.2021	Sommer et al. msphere (2024)	DCC	Manure	Manure collected from outdoor pen	UW Biotech Center	Enterobacter hormaechei	Shovill 1.1.0	115	29	24	24	21	17	4773614	4751019	4739479	4739479	4687126	4559818	39	908068	4757847	55.36	352926	95004	425974	5	14	0	4475	122	122	0	0	2	f__Enterobacteriaceae	134	1173	336	4	1165	4	0	0	0	99.77
AS0509	SAMN46424014	DCCM66	7.29.2021	Sommer et al. msphere (2024)	DCC	Manure	Manure collected from outdoor pen	UW Biotech Center	Klebsiella pneumoniae	Shovill 1.1.0	167	55	39	37	33	26	5404836	5373175	5336949	5321208	5248692	5023587	70	464355	5383465	57.27	228770	63029	250992	8	23	0	5020	122	122	0	0	2	f__Enterobacteriaceae	138	1162	336	0	1159	3	0	0	0	100
AS0310	SAMN46423952	DCCM68	8.5.2021	Sommer et al. msphere (2024)	DCC	Manure	Manure collected from ground in tie-stall barn	UW Biotech Center	Acinetobacter johnsonii	Shovill 1.1.0	574	175	121	94	50	15	3499787	3387467	3251938	3063346	2378146	1167745	220	122775	3419261	41.24	37008	9738	45599.7	28	96	0	3316	124	124	0	0	0	f__Moraxellaceae	86	689	365	0	688	1	0	0	0	100
AS0311	SAMN46423953	DCCM68	8.5.2021	Sommer et al. msphere (2024)	DCC	Manure	Manure collected from ground in tie-stall barn	UW Biotech Center	Staphylococcus equorum	Shovill 1.1.0	50	26	18	15	11	7	2831402	2824219	2805658	2783930	2722170	2567411	30	806170	2826667	32.87	497065	60289	509701	3	7	0	2688	124	124	0	0	0	c__Bacilli	586	324	180	1	322	1	0	0	0	99.44
AS0545	SAMN46424029	DCCM69	8.5.2021	Sommer et al. msphere (2024)	DCC	Manure	Manure collected from ground in tie-stall barn	UW Biotech Center	Escherichia coli	Shovill 1.1.0	219	68	47	39	36	26	5052175	5004814	4955479	4894551	4831603	4452486	84	821785	5016856	50.7	201261	44400	272377	8	28	0	4747	124	124	0	0	0	f__Enterobacteriaceae	88	1207	328	2	1203	2	0	0	0	99.93
AS0538	SAMN46424023	DCCM71	8.5.2021	Sommer et al. msphere (2024)	DCC	Manure	Manure collected from outdoor pen	UW Biotech Center	Acinetobacter schindleri (97%)	Shovill 1.1.0	83	34	28	24	18	16	3270293	3255506	3240197	3214521	3114291	3046060	40	699112	3259757	42.34	281923	69361	318411	4	14	0	3060	124	124	0	0	0	f__Moraxellaceae	86	689	365	0	687	2	0	0	0	100
AS0508	SAMN46424013	DCCM71	8.5.2021	Sommer et al. msphere (2024)	DCC	Manure	Manure collected from outdoor pen	UW Biotech Center	Escherichia coli	Shovill 1.1.0	118	54	46	43	40	24	4957553	4936322	4921604	4901883	4860125	4251573	64	1002493	4942712	50.45	174232	43685	334515	7	29	0	4657	124	124	0	0	0	f__Enterobacteriaceae	88	1207	328	3	1198	6	0	0	0	99.62
AS0570	SAMN46424042	DCCM74	8.12.2021	Sommer et al. msphere (2024)	DCC	Manure	Manure collected from ground in tie-stall barn	UW Biotech Center	Bacillus altitudinis	Shovill 1.1.0	47	25	21	20	18	17	3664757	3657365	3646704	3637399	3606865	3569787	28	719040	3659860	41.34	374762	86357	367820	4	13	0	3679	124	123	1	0	0	g__Bacillus	93	711	241	1	710	0	0	0	0	99.59
AS0527	SAMN46424021	DCCM76	8.12.2021	Sommer et al. msphere (2024)	DCC	Manure	Manure collected from outdoor pen	UW Biotech Center	Acinetobacter schindleri (97%)	Shovill 1.1.0	74	30	21	21	20	18	3159100	3147441	3126204	3126204	3102446	3049097	34	475793	3150706	42.42	293162	66993	268016	5	15	0	2925	124	124	0	0	0	f__Moraxellaceae	86	689	365	0	689	0	0	0	0	100
AS0575	SAMN46424045	DCCM77	8.19.2021	Sommer et al. msphere (2024)	DCC	Manure	Manure collected from ground in tie-stall barn	UW Biotech Center	Bacillus safensis	Shovill 1.1.0	24	12	9	9	8	8	3702947	3699054	3693218	3693218	3674965	3674965	14	1050210	3700383	41.59	968166	148180	811875	2	5	0	3742	124	124	0	0	0	g__Bacillus	93	711	241	1	709	1	0	0	0	99.59
AS0571	SAMN46424043	DCCM78	8.19.2021	Sommer et al. msphere (2024)	DCC	Manure	Manure collected from ground in tie-stall barn	UW Biotech Center	Staphylococcus gallinarum	Shovill 1.1.0	62	31	28	28	24	19	2917374	2909284	2900640	2900640	2818417	2646362	32	395960	2910192	33.14	126980	57200	180917	6	19	0	2748	124	124	0	0	0	c__Bacilli	586	325	181	1	321	3	0	0	0	99.45
AS0463	SAMN46423993	DCCM87	9.2.2021	Sommer et al. msphere (2024)	DCC	Manure	Manure collected from ground in tie-stall barn	UW Biotech Center	Raoultella ornithinolytica	Shovill 1.1.0	131	50	42	38	33	26	5218771	5196404	5176057	5149829	5065387	4838295	61	550063	5203719	55.7	223710	74643	255100	8	24	0	4809	122	121	1	0	2	f__Enterobacteriaceae	138	1162	336	1	1152	9	0	0	0	99.99
AS0554	SAMN46424033	DCCM87	9.2.2021	Sommer et al. msphere (2024)	DCC	Manure	Manure collected from ground in tie-stall barn	UW Biotech Center	Mammaliicoccus sciuri	Shovill 1.1.0	234	83	67	54	32	17	2776548	2735800	2688509	2591187	2197606	1666355	94	176488	2743737	32.47	75187	17833	77335.5	13	46	0	2799	124	124	0	0	0	c__Bacilli	586	325	181	1	320	3	1	0	0	99.45
AS0532	SAMN46424022	DCCM92	9.9.2021	Sommer et al. msphere (2024)	DCC	Manure	Manure collected from ground in tie-stall barn	UW Biotech Center	Acinetobacter gandensis (93%)	Shovill 1.1.0	525	192	132	89	43	17	3422178	3350133	3206842	2895883	2153290	1211297	217	143604	3367456	39.65	37779	8015	43222.4	28	105	0	3199	124	124	0	0	0	f__Moraxellaceae	86	689	365	1	688	0	0	0	0	99.93
AS0493	SAMN46424007	DCCM92	9.9.2021	Sommer et al. msphere (2024)	DCC	Manure	Manure collected from ground in tie-stall barn	UW Biotech Center	Escherichia coli	Shovill 1.1.0	232	79	53	50	41	29	5089354	5040100	4983545	4962237	4819247	4368911	103	382100	5056054	50.63	141243	43432	176354	11	33	0	4789	124	124	0	0	0	f__Enterobacteriaceae	134	1173	336	1	1171	1	0	0	0	99.97
AS0454	SAMN46423989	DCCM73	8.12.2021	Sommer et al. msphere (2024)	DCC	Manure	Manure collected from ground in tie-stall barn	UW Biotech Center	Klebsiella pneumoniae	Shovill 1.1.0	145	51	39	33	28	22	5406789	5379883	5347290	5299010	5220209	5002404	62	714993	5387384	57.44	368804	63779	367603	6	20	0	5033	122	122	0	0	2	f__Enterobacteriaceae	138	1162	336	0	1156	6	0	0	0	100
AS0235	SAMN46423919	DCCM77	8.19.2021	Sommer et al. msphere (2024)	DCC	Manure	Manure collected from ground in tie-stall barn	UW Biotech Center	Escherichia coli	Shovill 1.1.0	176	74	44	44	38	29	4989989	4962806	4904659	4904659	4797286	4438398	81	393031	4967171	50.58	194987	48825	194544	9	30	0	4655	124	124	0	0	0	f__Enterobacteriaceae	134	1173	336	1	1170	2	0	0	0	99.97
AS0247	SAMN46423925	DCCM81	8.19.2021	Sommer et al. msphere (2024)	DCC	Manure	Manure collected from ground in tie-stall barn	UW Biotech Center	Escherichia coli	Shovill 1.1.0	331	110	64	46	39	29	5241126	5169006	5062740	4923246	4798512	4444420	144	525764	5190970	50.73	144683	35531	193672	11	35	0	4963	124	124	0	0	0	f__Enterobacteriaceae	88	1207	328	3	1202	2	0	0	0	99.62
AS0489	SAMN46424006	DCCM83	8.26.2021	Sommer et al. msphere (2024)	DCC	Manure	Manure collected from ground in tie-stall barn	UW Biotech Center	Klebsiella pneumoniae	Shovill 1.1.0	168	42	30	25	20	16	5463670	5432534	5399957	5363794	5285590	5166539	48	777482	5436530	57.07	468060	99512	468479	5	13	0	5087	122	122	0	0	2	f__Enterobacteriaceae	138	1162	336	0	1158	4	0	0	0	100
[truncated: 1 more columns]
