# Supplementary material for: Phylogenetic intermixing reveals stable fly-mediated circulation of mastitis-associated bacteria in dairy settings
Source: mSystems. 2025 Aug 1;10(9):e00215-25. doi: 10.1128/msystems.00215-25 (PMC12455971; doi:10.1128/msystems.00215-25)
Supplement: Table S2 — Screening of all contigs for VFs, ARGs, and plasmid rep genes. [file msystems.00215-25-s0003.xlsx]

## Sheet: Sheet1
Table S2. Screening of all contigs for VFs, ARGs, and plasmid rep genes.
Strain ID	Contig	Start position	End position	Strand	Gene	% Coverage	% Identity	Database	Accession	Description
AS0200	contig00004	55997	56290	-	esxA	100	85.37	vfdb	NP_645073	(esxA) type VII secretion system protein secreted protein EsxA [Type VII secretion system (VF0403)] [Staphylococcus aureus subsp. aureus MW2]
AS0212	contig00001	782052	783094	-	ompA	99.04	84.66	vfdb	AAF37887	(ompA) outer membrane protein A [OmpA (VF0236)] [Escherichia coli O18:K1:H7 str. RS218]
AS0214	contig00001	2141578	2142570	+	fliG	100	82.78	vfdb	YP_001006742	(fliG) flagellar motor switch protein G [Flagella (VF0394)] [Yersinia enterocolitica subsp. enterocolitica 8081]
AS0214	contig00001	2146979	2147983	+	fliM	99.9	82.21	vfdb	YP_001006748	(fliM) flagellar motor switch protein FliM [Flagella (VF0394)] [Yersinia enterocolitica subsp. enterocolitica 8081]
AS0214	contig00001	2148877	2149547	+	fliP	97.67	80.63	vfdb	YP_001006751	(fliP) flagellar biosynthetic protein FliP [Flagella (VF0394)] [Yersinia enterocolitica subsp. enterocolitica 8081]
AS0214	contig00001	2156400	2157038	-	flgH	93.42	80.28	vfdb	YP_001006758	(flgH) flagellar L-ring protein precursor FlgH [Flagella (VF0394)] [Yersinia enterocolitica subsp. enterocolitica 8081]
AS0216	contig00001	235440	236321	-	fepG	88.82	80.05	vfdb	NP_752607	(fepG) iron-enterobactin ABC transporter permease [Enterobactin (VF0228)] [Escherichia coli CFT073]
AS0216	contig00001	242738	243588	+	entB	98.95	80.56	vfdb	NP_752613	(entB) isochorismatase [Enterobactin (VF0228)] [Escherichia coli CFT073]
AS0216	contig00001	626458	627519	-	ompA	100	85.03	vfdb	AAF37887	(ompA) outer membrane protein A [OmpA (VF0236)] [Escherichia coli O18:K1:H7 str. RS218]
AS0222	contig00001	664024	664413	+	cheY	100	80	vfdb	YP_001006774	(cheY) chemotaxis regulatory protein CheY [peritrichous flagella (AI145)] [Yersinia enterocolitica subsp. enterocolitica 8081]
AS0222	contig00001	685666	686670	-	fliM	99.9	81.61	vfdb	YP_001006748	(fliM) flagellar motor switch protein FliM [Flagella (VF0394)] [Yersinia enterocolitica subsp. enterocolitica 8081]
AS0222	contig00001	691082	692074	-	fliG	100	82.58	vfdb	YP_001006742	(fliG) flagellar motor switch protein G [Flagella (VF0394)] [Yersinia enterocolitica subsp. enterocolitica 8081]
AS0230	contig00002	257929	260103	+	iroN	99.86	83.24	vfdb	NP_753164	(iroN) salmochelin receptor IroN [IroN (VF0230)] [Escherichia coli CFT073]
AS0230	contig00002	266232	267393	-	iroB	99.83	83.31	vfdb	NP_753168	(iroB) glucosyltransferase IroB [Salmochelin (IA013)] [Escherichia coli CFT073]
AS0230	contig00003	176533	177393	-	fepG	86.71	80.02	vfdb	NP_752607	(fepG) iron-enterobactin ABC transporter permease [Enterobactin (VF0228)] [Escherichia coli CFT073]
AS0230	contig00003	186258	187109	+	entB	99.18	81.96	vfdb	NP_752613	(entB) isochorismatase [Enterobactin (VF0228)] [Escherichia coli CFT073]
AS0230	contig00003	187119	187863	+	entA	99.2	80.51	vfdb	NP_752614	(entA) 23-dihydro-23-dihydroxybenzoate dehydrogenase [Enterobactin (VF0228)] [Escherichia coli CFT073]
AS0230	contig00003	561173	562225	-	ompA	100	84.05	vfdb	AAF37887	(ompA) outer membrane protein A [OmpA (VF0236)] [Escherichia coli O18:K1:H7 str. RS218]
AS0230	contig00003	613688	614326	+	flgH	93.42	80.44	vfdb	YP_001006758	(flgH) flagellar L-ring protein precursor FlgH [Flagella (VF0394)] [Yersinia enterocolitica subsp. enterocolitica 8081]
AS0230	contig00003	633451	633867	-	fliN	99.76	82.06	vfdb	YP_001006749	(fliN) flagellar motor switch protein FliN [Flagella (VF0394)] [Yersinia enterocolitica subsp. enterocolitica 8081]
AS0230	contig00003	633860	634867	-	fliM	100	80.26	vfdb	YP_001006748	(fliM) flagellar motor switch protein FliM [Flagella (VF0394)] [Yersinia enterocolitica subsp. enterocolitica 8081]
AS0230	contig00003	639221	640213	-	fliG	100	80.16	vfdb	YP_001006742	(fliG) flagellar motor switch protein G [Flagella (VF0394)] [Yersinia enterocolitica subsp. enterocolitica 8081]
AS0230	contig00008	129139	129722	+	yagZ/ecpA	99.15	82.73	vfdb	NP_286010	(yagZ/ecpA) E. coli common pilus structural subunit EcpA [ECP (VF0404)] [Escherichia coli O157:H7 str. EDL933]
AS0231	contig00002	21206	21901	+	mgtC	100	98.56	vfdb	NP_462663	(mgtC) Mg2+ transport protein [MgtBC (VF0106)] [Salmonella enterica subsp. enterica serovar Typhimurium str. LT2]
AS0231	contig00002	22121	24847	+	mgtB	100	99.16	vfdb	NP_462662	(mgtB) Mg2+ transport protein [MgtBC (VF0106)] [Salmonella enterica subsp. enterica serovar Typhimurium str. LT2]
AS0231	contig00002	28762	31629	-	misL	100	98.92	vfdb	NP_462656	(misL) putative autotransporter [MisL (VF0397)] [Salmonella enterica subsp. enterica serovar Typhimurium str. LT2]
AS0231	contig00003	299194	299727	+	fimI	100	98.5	vfdb	NP_459539	(fimI) fimbrial protein internal segment [Type 1 fimbriae (VF0102)] [Salmonella enterica subsp. enterica serovar Typhimurium str. LT2]
AS0231	contig00003	299771	300463	+	fimC	100	98.85	vfdb	NP_459540	(fimC) chaperone protein FimC [Type 1 fimbriae (VF0102)] [Salmonella enterica subsp. enterica serovar Typhimurium str. LT2]
AS0231	contig00003	300494	303106	+	fimD	100	98.81	vfdb	NP_459541	(fimD) usher protein FimD [Type 1 fimbriae (VF0102)] [Salmonella enterica subsp. enterica serovar Typhimurium str. LT2]
AS0231	contig00003	303121	304128	+	fimH	100	98.71	vfdb	NP_459542	(fimH) type I fimbriae minor fimbrial subunit FimH adhesin [Type 1 fimbriae (VF0102)] [Salmonella enterica subsp. enterica serovar Typhimurium str. LT2]
AS0231	contig00003	304138	304655	+	fimF	99.81	98.65	vfdb	NP_459543	(fimF) type I fimbriae adaptor protein FimF [Type 1 fimbriae (VF0102)] [Salmonella enterica subsp. enterica serovar Typhimurium str. LT2]
AS0231	contig00004	67766	68553	-	fepC	96.45	80.61	vfdb	NP_752606	(fepC) ferrienterobactin ABC transporter ATPase [Enterobactin (VF0228)] [Escherichia coli CFT073]
AS0231	contig00004	68550	69458	-	fepG	91.54	80.42	vfdb	NP_752607	(fepG) iron-enterobactin ABC transporter permease [Enterobactin (VF0228)] [Escherichia coli CFT073]
AS0231	contig00004	76037	76887	+	entB	99.18	80.38	vfdb	NP_752613	(entB) isochorismatase [Enterobactin (VF0228)] [Escherichia coli CFT073]
AS0231	contig00004	76918	77645	+	entA	97.46	80.36	vfdb	NP_752614	(entA) 23-dihydro-23-dihydroxybenzoate dehydrogenase [Enterobactin (VF0228)] [Escherichia coli CFT073]
AS0231	contig00005	26705	27664	+	sopD2	100	96.35	vfdb	NP_459947	(sopD2) type III secretion system effector SopD2 [SPI-2 encoded T3SS (SS021)] [Salmonella enterica subsp. enterica serovar Typhimurium str. LT2]
AS0231	contig00005	83994	85046	-	ompA	100	89.27	vfdb	AAF37887	(ompA) outer membrane protein A [OmpA (VF0236)] [Escherichia coli O18:K1:H7 str. RS218]
AS0231	contig00005	99477	100352	-	pipB	100	98.97	vfdb	NP_460061	(pipB) type III secretion system effector PipB [SPI-2 encoded T3SS (SS021)] [Salmonella enterica subsp. enterica serovar Typhimurium str. LT2]
AS0231	contig00005	101687	103372	-	sopB/sigD	100	98.28	vfdb	NP_460064	(sopB/sigD) type III secretion system effector SopB phosphoinositide phosphatase [TTSS(SPI-1 encode) (VF0116)] [Salmonella enterica subsp. enterica serovar Typhimurium str. LT2]
AS0231	contig00006	994	2220	-	sseJ	100	99.43	vfdb	NP_460590	(sseJ) type III secretion system effector SseJ glycerophospholipid:cholesterol acyltransferase [TTSS(SPI-2 encode) (VF0321)] [Salmonella enterica subsp. enterica serovar Typhimurium str. LT2]
AS0231	contig00006	3491	3892	-	steB	100	98.26	vfdb	AAL20547	(steB) type III secretion system effector SteB [SPI-1 encoded T3SS (SS010)] [Salmonella enterica subsp. enterica serovar Typhimurium str. LT2]
AS0231	contig00006	30395	31345	-	sifB	100	98.11	vfdb	NP_460561	(sifB) type III secretion system effector SifB [SPI-2 encoded T3SS (SS021)] [Salmonella enterica subsp. enterica serovar Typhimurium str. LT2]
AS0231	contig00006	53404	54036	+	steA	100	98.1	vfdb	NP_460542	(steA) type III secretion system effector SteA [SPI-1 encoded T3SS (SS010)] [Salmonella enterica subsp. enterica serovar Typhimurium str. LT2]
AS0231	contig00007	97174	99366	+	sinH	100	95.53	vfdb	NP_461452	(sinH) intimin-like protein [SinH (VF0400)] [Salmonella enterica subsp. enterica serovar Typhimurium str. LT2]
AS0231	contig00007	107074	114323	+	ratB	98.75	87.39	vfdb	NP_461449	(ratB) putative outer membrane protein [RatB (VF0399)] [Salmonella enterica subsp. enterica serovar Typhimurium str. LT2]
AS0231	contig00009	20824	21267	-	invH	100	98.42	vfdb	NP_461821	(invH) type III secretion system pilotin invG [TTSS(SPI-1 encode) (VF0116)] [Salmonella enterica subsp. enterica serovar Typhimurium str. LT2]
AS0231	contig00009	21723	22373	+	invF	100	99.08	vfdb	NP_461820	(invF) type III secretion system regulatory protein InvF [TTSS(SPI-1 encode) (VF0116)] [Salmonella enterica subsp. enterica serovar Typhimurium str. LT2]
AS0231	contig00009	22370	24058	+	invG	100	98.88	vfdb	NP_461819	(invG) type III secretion system secretin invG [TTSS(SPI-1 encode) (VF0116)] [Salmonella enterica subsp. enterica serovar Typhimurium str. LT2]
AS0231	contig00009	24055	25173	+	invE	100	99.28	vfdb	NP_461818	(invE) type III secretion system gatekeeper invE [TTSS(SPI-1 encode) (VF0116)] [Salmonella enterica subsp. enterica serovar Typhimurium str. LT2]
AS0231	contig00009	25198	27255	+	invA	100	99.22	vfdb	NP_461817	(invA) type III secretion system major export apparatus protein InvA [TTSS(SPI-1 encode) (VF0116)] [Salmonella enterica subsp. enterica serovar Typhimurium str. LT2]
AS0231	contig00009	27279	27686	+	invB	100	100	vfdb	NP_461816	(invB) type III secretion system protein InvB [TTSS(SPI-1 encode) (VF0116)] [Salmonella enterica subsp. enterica serovar Typhimurium str. LT2]
AS0231	contig00009	27683	28978	+	invC	100	99.54	vfdb	NP_461815	(invC) type III secretion system ATPase InvC [TTSS(SPI-1 encode) (VF0116)] [Salmonella enterica subsp. enterica serovar Typhimurium str. LT2]
AS0231	contig00009	28956	29399	+	invI	100	99.55	vfdb	NP_461814	(invI) type III secretion system stalk protein InvI [TTSS(SPI-1 encode) (VF0116)] [Salmonella enterica subsp. enterica serovar Typhimurium str. LT2]
AS0231	contig00009	29399	30409	+	invJ	100	99.31	vfdb	NP_461813	(invJ) type III secretion system needle length regulator InvJ [TTSS(SPI-1 encode) (VF0116)] [Salmonella enterica subsp. enterica serovar Typhimurium str. LT2]
AS0231	contig00009	30409	31320	+	spaO	100	99.12	vfdb	NP_461812	(spaO) type III secretion system C ring protein SpaO [TTSS(SPI-1 encode) (VF0116)] [Salmonella enterica subsp. enterica serovar Typhimurium str. LT2]
AS0231	contig00009	31310	31984	+	spaP	100	99.11	vfdb	NP_461811	(spaP) type III secretion system minor export apparatus protein SpaP [TTSS(SPI-1 encode) (VF0116)] [Salmonella enterica subsp. enterica serovar Typhimurium str. LT2]
AS0231	contig00009	32010	32270	+	spaQ	100	100	vfdb	NP_461810	(spaQ) type III secretion system minor export apparatus protein SpaQ [TTSS(SPI-1 encode) (VF0116)] [Salmonella enterica subsp. enterica serovar Typhimurium str. LT2]
AS0231	contig00009	32274	33065	+	spaR	100	99.5	vfdb	NP_461809	(spaR) type III secretion system minor export apparatus protein SpaR [TTSS(SPI-1 encode) (VF0116)] [Salmonella enterica subsp. enterica serovar Typhimurium str. LT2]
AS0231	contig00009	33052	34122	+	spaS	100	98.79	vfdb	NP_461808	(spaS) type III secretion system export apparatus switch protein SpaS [TTSS(SPI-1 encode) (VF0116)] [Salmonella enterica subsp. enterica serovar Typhimurium str. LT2]
AS0231	contig00009	34260	34757	+	sicA	100	99.2	vfdb	NP_461807	(sicA) chaparone for SipC and SipB [TTSS(SPI-1 encode) (VF0116)] [Salmonella enterica subsp. enterica serovar Typhimurium str. LT2]
AS0231	contig00009	34760	36541	+	sipB/sspB	100	99.33	vfdb	NP_461806	(sipB/sspB) type III secretion system hydrophilic translocator pore protein SipB [TTSS(SPI-1 encode) (VF0116)] [Salmonella enterica subsp. enterica serovar Typhimurium str. LT2]
AS0231	contig00009	36569	37798	+	sipC/sspC	100	99.51	vfdb	NP_461805	(sipC/sspC) type III secretion system hydrophilic translocator pore protein SipC [TTSS(SPI-1 encode) (VF0116)] [Salmonella enterica subsp. enterica serovar Typhimurium str. LT2]
AS0231	contig00009	37869	38900	+	sipD	100	99.13	vfdb	NP_461804	(sipD) type III secretion system hydrophilic translocator needle tip protein SipD [TTSS(SPI-1 encode) (VF0116)] [Salmonella enterica subsp. enterica serovar Typhimurium str. LT2]
AS0231	contig00009	38919	40976	+	sipA/sspA	100	98.74	vfdb	NP_461803	(sipA/sspA) type III secretion system effector SipA actin polymerizing activity [TTSS(SPI-1 encode) (VF0116)] [Salmonella enterica subsp. enterica serovar Typhimurium str. LT2]
AS0231	contig00009	41574	41966	+	sicP	100	99.49	vfdb	NP_461800	(sicP) chaparone for SptP [TTSS(SPI-1 encode) (VF0116)] [Salmonella enterica subsp. enterica serovar Typhimurium str. LT2]
AS0231	contig00009	41953	43584	+	sptP	100	99.57	vfdb	NP_461799	(sptP) type III secretion system effector SptP tyrosine phosphatase and GTPase-activating protein [TTSS(SPI-1 encode) (VF0116)] [Salmonella enterica subsp. enterica serovar Typhimurium str. LT2]
AS0231	contig00009	48133	49311	+	prgH	100	98.9	vfdb	NP_461795	(prgH) type III secretion system outer MS ring protein PrgH [TTSS(SPI-1 encode) (VF0116)] [Salmonella enterica subsp. enterica serovar Typhimurium str. LT2]
AS0231	contig00009	49336	49578	+	prgI	100	98.35	vfdb	NP_461794	(prgI) type III secretion system needle filament protein PrgI [TTSS(SPI-1 encode) (VF0116)] [Salmonella enterica subsp. enterica serovar Typhimurium str. LT2]
AS0231	contig00009	49597	49902	+	prgJ	100	99.67	vfdb	NP_461793	(prgJ) type III secretion system inner rod protein PrgJ [TTSS(SPI-1 encode) (VF0116)] [Salmonella enterica subsp. enterica serovar Typhimurium str. LT2]
AS0231	contig00009	49899	50657	+	prgK	100	99.61	vfdb	NP_461792	(prgK) type III secretion system inner MS ring protein PrgK [TTSS(SPI-1 encode) (VF0116)] [Salmonella enterica subsp. enterica serovar Typhimurium str. LT2]
AS0231	contig00009	50629	51228	+	orgA	100	99	vfdb	NP_461791	(orgA) type III secretion system accessory cytosolic protein OrgA [SPI-1 encoded T3SS (SS010)] [Salmonella enterica subsp. enterica serovar Typhimurium str. LT2]
AS0231	contig00009	51185	51875	+	orgB	100	96.96	vfdb	NP_461790	(orgB) type III secretion system stator OrgB [TTSS(SPI-1 encode) (VF0116)] [Salmonella enterica subsp. enterica serovar Typhimurium str. LT2]
AS0231	contig00009	51872	52324	+	orgC	100	98.9	vfdb	NP_461789	(orgC) type III secretion system effector OrgC [SPI-1 encoded T3SS (SS010)] [Salmonella enterica subsp. enterica serovar Typhimurium str. LT2]
AS0231	contig00009	54856	55764	+	avrA	100	99.56	vfdb	NP_461786	(avrA) type III secretion system effector AvrA acetyltransferease [TTSS(SPI-1 encode) (VF0116)] [Salmonella enterica subsp. enterica serovar Typhimurium str. LT2]
AS0231	contig00009	135057	135953	-	mig-14	100	97.88	vfdb	NP_461708	(mig-14) antimicrobial peptide resistance protein Mig-14 [Mig-14 (VF0395)] [Salmonella enterica subsp. enterica serovar Typhimurium str. LT2]
AS0231	contig00009	137695	138747	+	pipB2	100	92.5	vfdb	NP_461706	(pipB2) type III secretion system effector PipB3 [SPI-2 encoded T3SS (SS021)] [Salmonella enterica subsp. enterica serovar Typhimurium str. LT2]
AS0231	contig00010	960	2018	-	ssaU	100	99.15	vfdb	NP_460387	(ssaU) type III secretion system export apparatus switch protein SsaU [TTSS(SPI-2 encode) (VF0321)] [Salmonella enterica subsp. enterica serovar Typhimurium str. LT2]
AS0231	contig00010	2015	2794	-	ssaT	100	97.05	vfdb	NP_460386	(ssaT) type III secretion system minor export apparatus protein SsaT [TTSS(SPI-2 encode) (VF0321)] [Salmonella enterica subsp. enterica serovar Typhimurium str. LT2]
AS0231	contig00010	2795	3061	-	ssaS	100	99.62	vfdb	NP_460385	(ssaS) type III secretion system minor export apparatus protein SsaS [TTSS(SPI-2 encode) (VF0321)] [Salmonella enterica subsp. enterica serovar Typhimurium str. LT2]
AS0231	contig00010	3058	3705	-	ssaR	100	99.23	vfdb	NP_460384	(ssaR) type III secretion system minor export apparatus protein SsaR [TTSS(SPI-2 encode) (VF0321)] [Salmonella enterica subsp. enterica serovar Typhimurium str. LT2]
AS0231	contig00010	3773	4741	-	ssaQ	100	98.14	vfdb	NP_460383	(ssaQ) type III secretion system C ring protein SsaQ [TTSS(SPI-2 encode) (VF0321)] [Salmonella enterica subsp. enterica serovar Typhimurium str. LT2]
AS0231	contig00010	4722	5096	-	ssaP	100	99.47	vfdb	NP_460382	(ssaP) type III secretion system needle length regulator SsaP [TTSS(SPI-2 encode) (VF0321)] [Salmonella enterica subsp. enterica serovar Typhimurium str. LT2]
AS0231	contig00010	5077	5454	-	ssaO	100	99.21	vfdb	NP_460381	(ssaO) type III secretion system stalk protein SsaO [TTSS(SPI-2 encode) (VF0321)] [Salmonella enterica subsp. enterica serovar Typhimurium str. LT2]
AS0231	contig00010	5457	6758	-	ssaN	100	98.69	vfdb	NP_460380	(ssaN) type III secretion system ATPase SsaN [TTSS(SPI-2 encode) (VF0321)] [Salmonella enterica subsp. enterica serovar Typhimurium str. LT2]
AS0231	contig00010	6748	8793	-	ssaV	100	99.66	vfdb	NP_460379	(ssaV) type III secretion system major export apparatus protein ssaV [TTSS(SPI-2 encode) (VF0321)] [Salmonella enterica subsp. enterica serovar Typhimurium str. LT2]
AS0231	contig00010	8778	9146	-	ssaM	100	97.29	vfdb	NP_460378	(ssaM) type III secretion system protein SsaM [TTSS(SPI-2 encode) (VF0321)] [Salmonella enterica subsp. enterica serovar Typhimurium str. LT2]
AS0231	contig00010	9204	10220	-	ssaL	100	99.11	vfdb	NP_460377	(ssaL) type III secretion system gatekeeper SsaL [TTSS(SPI-2 encode) (VF0321)] [Salmonella enterica subsp. enterica serovar Typhimurium str. LT2]
AS0231	contig00010	10186	10860	-	ssaK	100	98.67	vfdb	NP_460376	(ssaK) type III secretion system stator SsaK [TTSS(SPI-2 encode) (VF0321)] [Salmonella enterica subsp. enterica serovar Typhimurium str. LT2]
AS0231	contig00010	11423	12172	-	ssaJ	100	98.8	vfdb	NP_460374	(ssaJ) type III secretion system inner MS ring protein SsaJ [TTSS(SPI-2 encode) (VF0321)] [Salmonella enterica subsp. enterica serovar Typhimurium str. LT2]
AS0231	contig00010	12169	12417	-	ssaI	100	98.39	vfdb	NP_460373	(ssaI) type III secretion system inner rod protein SsaI [TTSS(SPI-2 encode) (VF0321)] [Salmonella enterica subsp. enterica serovar Typhimurium str. LT2]
AS0231	contig00010	12429	12656	-	ssaH	100	98.25	vfdb	NP_460372	(ssaH) type III secretion system protein SsaH [TTSS(SPI-2 encode) (VF0321)] [Salmonella enterica subsp. enterica serovar Typhimurium str. LT2]
AS0231	contig00010	12697	12912	-	ssaG	100	98.61	vfdb	NP_460371	(ssaG) type III secretion system needle filament protein SsaG [TTSS(SPI-2 encode) (VF0321)] [Salmonella enterica subsp. enterica serovar Typhimurium str. LT2]
AS0231	contig00010	13006	13695	-	sseG	100	97.54	vfdb	NP_460370	(sseG) type III secretion system effector SseG [TTSS(SPI-2 encode) (VF0321)] [Salmonella enterica subsp. enterica serovar Typhimurium str. LT2]
AS0231	contig00010	13692	14474	-	sseF	100	97.19	vfdb	NP_460369	(sseF) type III secretion system effector SseF [TTSS(SPI-2 encode) (VF0321)] [Salmonella enterica subsp. enterica serovar Typhimurium str. LT2]
AS0231	contig00010	14490	14924	-	sscB	100	97.93	vfdb	NP_460368	(sscB) chaperone for sseF [SPI-2 encoded T3SS (SS021)] [Salmonella enterica subsp. enterica serovar Typhimurium str. LT2]
AS0231	contig00010	14976	15392	-	sseE	100	99.04	vfdb	NP_460367	(sseE) type III secretion system effector SseE [TTSS(SPI-2 encode) (VF0321)] [Salmonella enterica subsp. enterica serovar Typhimurium str. LT2]
AS0231	contig00010	15395	15982	-	sseD	100	97.11	vfdb	NP_460366	(sseD) type III secretion system hydrophilic translocator pore protein SseD [TTSS(SPI-2 encode) (VF0321)] [Salmonella enterica subsp. enterica serovar Typhimurium str. LT2]
AS0231	contig00010	15998	17452	-	sseC	100	95.05	vfdb	NP_460365	(sseC) type III secretion system hydrophilic translocator pore protein SseC [TTSS(SPI-2 encode) (VF0321)] [Salmonella enterica subsp. enterica serovar Typhimurium str. LT2]
AS0231	contig00010	17455	17928	-	sscA	100	98.94	vfdb	NP_460364	(sscA) chaperone for sseC [SPI-2 encoded T3SS (SS021)] [Salmonella enterica subsp. enterica serovar Typhimurium str. LT2]
AS0231	contig00010	17925	18515	-	sseB	100	97.29	vfdb	NP_460363	(sseB) type III secretion system effector SseB [TTSS(SPI-2 encode) (VF0321)] [Salmonella enterica subsp. enterica serovar Typhimurium str. LT2]
AS0231	contig00010	18522	18848	-	sseA	100	99.69	vfdb	NP_460362	(sseA) chaperone for sseB and sseD [TTSS(SPI-2 encode) (VF0321)] [Salmonella enterica subsp. enterica serovar Typhimurium str. LT2]
AS0231	contig00010	19111	19353	-	ssaE	100	98.77	vfdb	NP_460361	(ssaE) chaperone for sseB [TTSS(SPI-2 encode) (VF0321)] [Salmonella enterica subsp. enterica serovar Typhimurium str. LT2]
AS0231	contig00010	19361	20572	-	ssaD	100	98.43	vfdb	NP_460360	(ssaD) type III secretion system outer MS ring protein SsaD [TTSS(SPI-2 encode) (VF0321)] [Salmonella enterica subsp. enterica serovar Typhimurium str. LT2]
AS0231	contig00010	20553	22046	-	ssaC	100	98.39	vfdb	NP_460359	(ssaC) type III secretion system secretin SsaC [TTSS(SPI-2 encode) (VF0321)] [Salmonella enterica subsp. enterica serovar Typhimurium str. LT2]
AS0231	contig00010	22048	22449	-	spiC/ssaB	100	99.75	vfdb	NP_460358	(spiC/ssaB) type III secretion system protein SsaB [TTSS(SPI-2 encode) (VF0321)] [Salmonella enterica subsp. enterica serovar Typhimurium str. LT2]
AS0231	contig00012	70353	72702	-	sopA	100	98.21	vfdb	NP_461011	(sopA) type III secretion system effector SopA E3 ubiquitin ligase [TTSS(SPI-1 encode) (VF0116)] [Salmonella enterica subsp. enterica serovar Typhimurium str. LT2]
AS0231	contig00013	68740	70122	-	steC	100	94	vfdb	NP_460656	(steC) type III secretion system effector SteC [SPI-2 encoded T3SS (SS021)] [Salmonella enterica subsp. enterica serovar Typhimurium str. LT2]
AS0231	contig00014	35689	37956	+	slrP	98.69	95.34	vfdb	NP_459778	(slrP) type III secretion system effector SlrP E3 ubiquitin ligase [TTSS(SPI-1 encode) (VF0116)] [Salmonella enterica subsp. enterica serovar Typhimurium str. LT2]
AS0231	contig00016	9736	10782	+	sseK2	100	97.8	vfdb	NP_461081	(sseK2) type III secretion system effector SseK2 [SPI-2 encoded T3SS (SS021)] [Salmonella enterica subsp. enterica serovar Typhimurium str. LT2]
AS0231	contig00018	14942	15952	+	sifA	100	95.85	vfdb	NP_460194	(sifA) type III secretion system effector SifA N-terminal SKIP-binding domain C-terminal guanine nucleotide exchange factor activity [TTSS(SPI-2 encode) (VF0321)] [Salmonella enterica subsp. enterica serovar Typhimurium str. LT2]
AS0231	contig00018	92007	92333	-	csgC	100	100	vfdb	NP_460116	(csgC) curli assembly protein CsgC [Agf (VF0103)] [Salmonella enterica subsp. enterica serovar Typhimurium str. LT2]
AS0231	contig00018	92395	92850	-	csgA	100	99.56	vfdb	NP_460115	(csgA) curlin major subunit CsgA [Agf (VF0103)] [Salmonella enterica subsp. enterica serovar Typhimurium str. LT2]
AS0231	contig00018	92892	93347	-	csgB	100	100	vfdb	NP_460114	(csgB) minor curlin subunit precursor curli nucleator protein CsgB [Agf (VF0103)] [Salmonella enterica subsp. enterica serovar Typhimurium str. LT2]
AS0231	contig00018	94102	94752	+	csgD	100	99.23	vfdb	NP_460113	(csgD) DNA-binding transcriptional regulator CsgD [curli fibers/thin aggregative fimbriae (AGF) (AI094)] [Salmonella enterica subsp. enterica serovar Typhimurium str. LT2]
AS0231	contig00018	94757	95152	+	csgE	100	100	vfdb	NP_460112	(csgE) curli production assembly/transport protein CsgE [Agf (VF0103)] [Salmonella enterica subsp. enterica serovar Typhimurium str. LT2]
AS0231	contig00018	95179	95595	+	csgF	100	100	vfdb	NP_460111	(csgF) curli production assembly/transport protein CsgF [Agf (VF0103)] [Salmonella enterica subsp. enterica serovar Typhimurium str. LT2]
AS0231	contig00018	95622	96455	+	csgG	100	99.28	vfdb	NP_460110	(csgG) curli production assembly/transport protein CsgG [Agf (VF0103)] [Salmonella enterica subsp. enterica serovar Typhimurium str. LT2]
AS0231	contig00019	42157	43110	+	sseL	100	95.91	vfdb	NP_461229	(sseL) type III secretion system effector SseL deubiquitinase [SPI-2 encoded T3SS (SS021)] [Salmonella enterica subsp. enterica serovar Typhimurium str. LT2]
AS0231	contig00025	22181	23134	+	sopD	100	98.01	vfdb	NP_461866	(sopD) type III secretion system effector SopD [TTSS(SPI-1 encode) (VF0116)] [Salmonella enterica subsp. enterica serovar Typhimurium str. LT2]
AS0231	contig00026	7831	9933	+	sspH1	100	99.14	vfdb	AAD40326	(sspH1) type III secretion system effector SspH1 E3 ubiquitin ligase [SPI-1 encoded T3SS (SS010)] [Salmonella enterica subsp. enterica serovar Typhimurium str. 14028s]
AS0231	contig00030	11019	11741	-	sopE2	100	96.82	vfdb	NP_460811	(sopE2) type III secretion system effector SopE2 guanine nucleotide exchange factor [TTSS(SPI-1 encode) (VF0116)] [Salmonella enterica subsp. enterica serovar Typhimurium str. LT2]
AS0231	contig00032	17746	18756	-	sseK1	100	98.81	vfdb	NP_463026	(sseK1) type III secretion system effector SseK1 [SPI-2 encoded T3SS (SS021)] [Salmonella enterica subsp. enterica serovar Typhimurium str. LT2]
AS0235	contig00001	318156	319196	-	ompA	100	98.08	vfdb	AAF37887	(ompA) outer membrane protein A [OmpA (VF0236)] [Escherichia coli O18:K1:H7 str. RS218]
AS0235	contig00002	156866	158766	+	espL1	100	97.42	vfdb	NP_288154	(espL1) Type III secretion system effector espL1 [LEE encoded T3SS (SS020)] [Escherichia coli O157:H7 str. EDL933]
AS0235	contig00003	3303	4136	-	csgG	100	83.45	vfdb	NP_460110	(csgG) curli production assembly/transport protein CsgG [Agf (VF0103)] [Salmonella enterica subsp. enterica serovar Typhimurium str. LT2]
AS0235	contig00003	4163	4579	-	csgF	99.04	81.23	vfdb	NP_460111	(csgF) curli production assembly/transport protein CsgF [Agf (VF0103)] [Salmonella enterica subsp. enterica serovar Typhimurium str. LT2]
AS0235	contig00003	4998	5648	-	csgD	100	81.41	vfdb	NP_460113	(csgD) DNA-binding transcriptional regulator CsgD [curli fibers/thin aggregative fimbriae (AGF) (AI094)] [Salmonella enterica subsp. enterica serovar Typhimurium str. LT2]
AS0235	contig00003	6403	6858	+	csgB	99.78	83.59	vfdb	NP_460114	(csgB) minor curlin subunit precursor curli nucleator protein CsgB [Agf (VF0103)] [Salmonella enterica subsp. enterica serovar Typhimurium str. LT2]
AS0235	contig00007	5594	7014	-	espX1	99.93	95.36	vfdb	NP_285716	(espX1) Type III secretion system effector EspX1 [LEE encoded T3SS (SS020)] [Escherichia coli O157:H7 str. EDL933]
AS0235	contig00014	219	989	-	entD	100	95.2	vfdb	NP_752599	(entD) phosphopantetheinyl transferase component of enterobactin synthase multienzyme complex [Enterobactin (VF0228)] [Escherichia coli CFT073]
AS0235	contig00014	1014	3254	-	fepA	100	97.32	vfdb	NP_752600	(fepA) ferrienterobactin outer membrane transporter [Enterobactin (VF0228)] [Escherichia coli CFT073]
AS0235	contig00014	3497	4699	+	fes	100	96.59	vfdb	NP_752602	(fes) enterobactin/ferric enterobactin esterase [enterobactin (IA019)] [Escherichia coli CFT073]
AS0235	contig00014	4917	8770	+	entF	99.28	95.3	vfdb	NP_752604	(entF) enterobactin synthase multienzyme complex component ATP-dependent [Enterobactin (VF0228)] [Escherichia coli CFT073]
AS0235	contig00014	10144	10959	-	fepC	100	97.43	vfdb	NP_752606	(fepC) ferrienterobactin ABC transporter ATPase [Enterobactin (VF0228)] [Escherichia coli CFT073]
AS0235	contig00014	10956	11948	-	fepG	100	94.76	vfdb	NP_752607	(fepG) iron-enterobactin ABC transporter permease [Enterobactin (VF0228)] [Escherichia coli CFT073]
AS0235	contig00014	11945	12961	-	fepD	100	95.58	vfdb	NP_752608	(fepD) ferrienterobactin ABC transporter permease [Enterobactin (VF0228)] [Escherichia coli CFT073]
AS0235	contig00014	13060	14310	+	entS	100	95.44	vfdb	NP_752609	(entS) enterobactin exporter iron-regulated [enterobactin (IA019)] [Escherichia coli CFT073]
AS0235	contig00014	14314	15270	-	fepB	100	97.49	vfdb	NP_752610	(fepB) ferrienterobactin ABC transporter periplasmic binding protein [Enterobactin (VF0228)] [Escherichia coli CFT073]
AS0235	contig00014	15633	16820	+	entC	100	97.9	vfdb	NP_752611	(entC) isochorismate synthase 1 [Enterobactin (VF0228)] [Escherichia coli CFT073]
AS0235	contig00014	16830	18440	+	entE	100	95.47	vfdb	NP_752612	(entE) 23-dihydroxybenzoate-AMP ligase component of enterobactin synthase multienzyme complex [Enterobactin (VF0228)] [Escherichia coli CFT073]
AS0235	contig00014	18454	19311	+	entB	100	98.14	vfdb	NP_752613	(entB) isochorismatase [Enterobactin (VF0228)] [Escherichia coli CFT073]
AS0235	contig00014	19311	20057	+	entA	100	95.72	vfdb	NP_752614	(entA) 23-dihydro-23-dihydroxybenzoate dehydrogenase [Enterobactin (VF0228)] [Escherichia coli CFT073]
AS0235	contig00016	110	579	+	fimG	93.25	97.66	vfdb	NP_757247	(fimG) FimG protein precursor [Type 1 fimbriae (VF0221)] [Escherichia coli CFT073]
AS0235	contig00016	590	1501	+	fimH	100	97.37	vfdb	NP_757248	(fimH) FimH protein precursor [Type 1 fimbriae (VF0221)] [Escherichia coli CFT073]
AS0235	contig00022	36922	38502	+	espX4	99.94	93.17	vfdb	NP_290672	(espX4) Type III secretion system effector EspX4 [LEE encoded T3SS (SS020)] [Escherichia coli O157:H7 str. EDL933]
AS0235	contig00022	68060	69353	-	espX5	100	95.75	vfdb	NP_290699	(espX5) Type III secretion system effector EspX5 [LEE encoded T3SS (SS020)] [Escherichia coli O157:H7 str. EDL933]
AS0235	contig00027	46773	47828	-	espR1	83.81	94.13	vfdb	NP_287686	(espR1) Type III secretion system effector espR1 [LEE encoded T3SS (SS020)] [Escherichia coli O157:H7 str. EDL933]
AS0235	contig00031	35028	35577	+	hlyC	81.48	94.91	vfdb	NP_755444	(hlyC) Hemolysin C [Hemolysin (VF0225)] [Escherichia coli CFT073]
AS0235	contig00031	35589	38663	+	hlyA	100	97.11	vfdb	NP_755445	(hlyA) Hemolysin A [Hemolysin (VF0225)] [Escherichia coli CFT073]
AS0235	contig00031	38735	40858	+	hlyB	100	98.26	vfdb	NP_755448	(hlyB) Hemolysin B [Hemolysin (VF0225)] [Escherichia coli CFT073]
AS0235	contig00031	40877	42313	+	hlyD	100	96.59	vfdb	NP_755449	(hlyD) Hemolysin D [Hemolysin (VF0225)] [Escherichia coli CFT073]
AS0242	contig00002	66639	67691	+	ompA	100	94.11	vfdb	AAF37887	(ompA) outer membrane protein A [OmpA (VF0236)] [Escherichia coli O18:K1:H7 str. RS218]
AS0242	contig00006	145224	146516	+	espX5	100	95.59	vfdb	NP_290699	(espX5) Type III secretion system effector EspX5 [LEE encoded T3SS (SS020)] [Escherichia coli O157:H7 str. EDL933]
AS0242	contig00006	176039	177619	-	espX4	99.94	92.98	vfdb	NP_290672	(espX4) Type III secretion system effector EspX4 [LEE encoded T3SS (SS020)] [Escherichia coli O157:H7 str. EDL933]
AS0242	contig00007	191401	191856	-	csgB	99.78	83.81	vfdb	NP_460114	(csgB) minor curlin subunit precursor curli nucleator protein CsgB [Agf (VF0103)] [Salmonella enterica subsp. enterica serovar Typhimurium str. LT2]
AS0242	contig00007	192610	193260	+	csgD	100	81.11	vfdb	NP_460113	(csgD) DNA-binding transcriptional regulator CsgD [curli fibers/thin aggregative fimbriae (AGF) (AI094)] [Salmonella enterica subsp. enterica serovar Typhimurium str. LT2]
AS0242	contig00007	193679	194095	+	csgF	99.04	81.23	vfdb	NP_460111	(csgF) curli production assembly/transport protein CsgF [Agf (VF0103)] [Salmonella enterica subsp. enterica serovar Typhimurium str. LT2]
AS0242	contig00007	194122	194955	+	csgG	100	83.09	vfdb	NP_460110	(csgG) curli production assembly/transport protein CsgG [Agf (VF0103)] [Salmonella enterica subsp. enterica serovar Typhimurium str. LT2]
AS0242	contig00008	94630	95541	-	fimH	100	97.7	vfdb	NP_757248	(fimH) FimH protein precursor [Type 1 fimbriae (VF0221)] [Escherichia coli CFT073]
AS0242	contig00008	95552	96055	-	fimG	100	98.41	vfdb	NP_757247	(fimG) FimG protein precursor [Type 1 fimbriae (VF0221)] [Escherichia coli CFT073]
AS0242	contig00008	96068	96601	-	fimF	100	97.75	vfdb	NP_757245	(fimF) FimF protein precursor [Type 1 fimbriae (VF0221)] [Escherichia coli CFT073]
AS0242	contig00008	96608	99244	-	fimD	100	98.71	vfdb	NP_757244	(fimD) Outer membrane usher protein fimD precursor [Type 1 fimbriae (VF0221)] [Escherichia coli CFT073]
AS0242	contig00008	99311	100036	-	fimC	100	98.62	vfdb	NP_757243	(fimC) Chaperone protein fimC precursor [Type 1 fimbriae (VF0221)] [Escherichia coli CFT073]
AS0242	contig00008	100073	100612	-	fimI	100	97.78	vfdb	NP_757242	(fimI) Fimbrin-like protein fimI precursor [Type 1 fimbriae (VF0221)] [Escherichia coli CFT073]
AS0242	contig00008	100677	101282	-	fimA	100	89.77	vfdb	NP_757241	(fimA) Type-1 fimbrial protein A chain precursor [Type 1 fimbriae (VF0221)] [Escherichia coli CFT073]
AS0242	contig00008	101706	102302	-	fimE	100	99.16	vfdb	NP_757240	(fimE) Type 1 fimbriae Regulatory protein fimE [Type 1 fimbriae (VF0221)] [Escherichia coli CFT073]
AS0242	contig00008	102780	103382	-	fimB	100	97.84	vfdb	NP_757239	(fimB) Type 1 fimbriae Regulatory protein fimB [Type 1 fimbriae (VF0221)] [Escherichia coli CFT073]
AS0242	contig00009	34024	34854	+	gspC	100	95.07	vfdb	YP_404599	(gspC) general secretion pathway protein C [T2SS (VF0333)] [Shigella dysenteriae Sd197]
AS0242	contig00009	35094	36944	+	gspD	100	97.35	vfdb	YP_404600	(gspD) general secretion pathway protein D [T2SS (VF0333)] [Shigella dysenteriae Sd197]
AS0242	contig00009	36944	38437	+	gspE	100	96.05	vfdb	YP_404601	(gspE) general secretion pathway protein E [T2SS (VF0333)] [Shigella dysenteriae Sd197]
AS0242	contig00009	38437	39636	+	gspF	100	96.25	vfdb	YP_404602	(gspF) general secretion pathway protein F [T2SS (VF0333)] [Shigella dysenteriae Sd197]
AS0242	contig00009	39677	40132	+	gspG	100	95.61	vfdb	YP_404603	(gspG) general secretion pathway protein G [T2SS (VF0333)] [Shigella dysenteriae Sd197]
AS0242	contig00009	40169	40699	+	gspH	100	96.05	vfdb	YP_404604	(gspH) general secretion pathway protein H [T2SS (VF0333)] [Shigella dysenteriae Sd197]
AS0242	contig00009	40696	41067	+	gspI	100	95.16	vfdb	YP_404605	(gspI) general secretion pathway protein I [T2SS (VF0333)] [Shigella dysenteriae Sd197]
AS0242	contig00009	41100	41669	+	gspJ	100	97.19	vfdb	YP_404606	(gspJ) general secretion pathway protein J [T2SS (VF0333)] [Shigella dysenteriae Sd197]
AS0242	contig00009	41666	42643	+	gspK	100	97.85	vfdb	YP_404607	(gspK) general secretion pathway protein K [T2SS (VF0333)] [Shigella dysenteriae Sd197]
AS0242	contig00009	42958	43818	+	gspL	100	97.1	vfdb	YP_404608	(gspL) general secretion pathway protein L [T2SS (VF0333)] [Shigella dysenteriae Sd197]
AS0242	contig00009	43934	44356	+	gspM	100	94.09	vfdb	YP_404609	(gspM) general secretion pathway protein M [T2SS (VF0333)] [Shigella dysenteriae Sd197]
AS0242	contig00009	93050	94081	-	f17d-G	99.71	96.04	vfdb	AAA92621	(f17d-G) F17 fimbrial adhesin [F17 pili (AI037)] [Escherichia coli str. 111KH86]
AS0242	contig00009	94083	96551	-	f17d-C	100	99.68	vfdb	AAA92620	(f17d-C) F17 fimbrial uscher [F17 pili (AI037)] [Escherichia coli str. 111KH86]
AS0242	contig00009	96635	97357	-	f17d-D	100	99.45	vfdb	AAA92619	(f17d-D) F17 fimbrial chaperone [F17 pili (AI037)] [Escherichia coli str. 111KH86]
AS0242	contig00009	100608	100796	-	afaF-VII	100	100	vfdb	AAK16195	(afaF-VII) AfaF-VII [Afimbrial adhesin AfaE-VIII (AI015)] [Escherichia coli str. 239 KH 89]
AS0242	contig00009	101300	101683	+	afaA-VIII	100	100	vfdb	AAK16196	(afaA-VIII) AfaA-VIII [Afimbrial adhesin AfaE-VIII (AI015)] [Escherichia coli str. 239 KH 89]
AS0242	contig00009	101761	102528	+	afaB-VIII	100	100	vfdb	AAK16197	(afaB-VIII) chaperone protein AfaB-VIII [Afimbrial adhesin AfaE-VIII (AI015)] [Escherichia coli str. 239 KH 89]
AS0242	contig00009	102697	105285	+	afaC-VIII	100	99.69	vfdb	AAD44022	(afaC-VIII) AfaC-VIII usher protein [Afimbrial adhesin AfaE-VIII (AI015)] [Escherichia coli str. 239 KH 89]
AS0242	contig00009	105301	105720	+	afaD-VIII	100	99.76	vfdb	AAD44023	(afaD-VIII) AfaD-VIII [Afimbrial adhesin AfaE-VIII (AI015)] [Escherichia coli str. 239 KH 89]
AS0242	contig00009	106255	106767	+	afaE-VIII	100	98.83	vfdb	AAD44024	(afaE-VIII) AfaE-VIII adhesin [Afimbrial adhesin AfaE-VIII (AI015)] [Escherichia coli str. 239 KH 89]
AS0242	contig00009	123635	124174	-	papX	97.46	81.25	vfdb	NP_755457	(papX) PapX protein regulates flagellum synthesis to repress motility [P fimbriae (CVF425)] [Escherichia coli CFT073]
AS0242	contig00014	68844	69597	-	yagV/ecpE	99.74	97.35	vfdb	NP_286006	(yagV/ecpE) E. coli common pilus chaperone EcpE [ECP (VF0404)] [Escherichia coli O157:H7 str. EDL933]
AS0242	contig00014	69521	71164	-	yagW/ecpD	100	98.42	vfdb	NP_286007	(yagW/ecpD) polymerized tip adhesin of ECP fibers [ECP (VF0404)] [Escherichia coli O157:H7 str. EDL933]
AS0242	contig00014	71154	73679	-	yagX/ecpC	100	98.65	vfdb	NP_286008	(yagX/ecpC) E. coli common pilus usher EcpC [ECP (VF0404)] [Escherichia coli O157:H7 str. EDL933]
AS0242	contig00014	73705	74373	-	yagY/ecpB	100	98.21	vfdb	NP_286009	(yagY/ecpB) E. coli common pilus chaperone EcpB [ECP (VF0404)] [Escherichia coli O157:H7 str. EDL933]
AS0242	contig00014	74431	75018	-	yagZ/ecpA	100	99.15	vfdb	NP_286010	(yagZ/ecpA) E. coli common pilus structural subunit EcpA [ECP (VF0404)] [Escherichia coli O157:H7 str. EDL933]
AS0242	contig00014	75093	75683	-	ykgK/ecpR	100	97.8	vfdb	NP_286011	(ykgK/ecpR) regulator protein EcpR [ECP (VF0404)] [Escherichia coli O157:H7 str. EDL933]
AS0242	contig00014	78704	82929	+	fdeC	99.41	91.13	vfdb	YP_002390132	(fdeC) adhesin FdeC [FdeC (VF0506)] [Escherichia coli O45:K1:H7 str. S88]
AS0242	contig00017	99423	100169	-	entA	100	95.05	vfdb	NP_752614	(entA) 23-dihydro-23-dihydroxybenzoate dehydrogenase [Enterobactin (VF0228)] [Escherichia coli CFT073]
AS0242	contig00017	100169	101026	-	entB	100	97.67	vfdb	NP_752613	(entB) isochorismatase [Enterobactin (VF0228)] [Escherichia coli CFT073]
AS0242	contig00017	101040	102650	-	entE	100	95.97	vfdb	NP_752612	(entE) 23-dihydroxybenzoate-AMP ligase component of enterobactin synthase multienzyme complex [Enterobactin (VF0228)] [Escherichia coli CFT073]
AS0242	contig00017	102660	103847	-	entC	100	97.56	vfdb	NP_752611	(entC) isochorismate synthase 1 [Enterobactin (VF0228)] [Escherichia coli CFT073]
AS0242	contig00017	104210	105166	+	fepB	100	97.39	vfdb	NP_752610	(fepB) ferrienterobactin ABC transporter periplasmic binding protein [Enterobactin (VF0228)] [Escherichia coli CFT073]
AS0242	contig00017	105170	106420	-	entS	100	96	vfdb	NP_752609	(entS) enterobactin exporter iron-regulated [enterobactin (IA019)] [Escherichia coli CFT073]
AS0242	contig00017	106519	107535	+	fepD	100	96.36	vfdb	NP_752608	(fepD) ferrienterobactin ABC transporter permease [Enterobactin (VF0228)] [Escherichia coli CFT073]
AS0242	contig00017	107532	108524	+	fepG	100	94.76	vfdb	NP_752607	(fepG) iron-enterobactin ABC transporter permease [Enterobactin (VF0228)] [Escherichia coli CFT073]
AS0242	contig00017	108521	109336	+	fepC	100	96.94	vfdb	NP_752606	(fepC) ferrienterobactin ABC transporter ATPase [Enterobactin (VF0228)] [Escherichia coli CFT073]
AS0242	contig00017	110734	114563	-	entF	98.66	95.8	vfdb	NP_752604	(entF) enterobactin synthase multienzyme complex component ATP-dependent [Enterobactin (VF0228)] [Escherichia coli CFT073]
AS0242	contig00017	114781	115983	-	fes	100	96.67	vfdb	NP_752602	(fes) enterobactin/ferric enterobactin esterase [enterobactin (IA019)] [Escherichia coli CFT073]
AS0242	contig00017	116226	118466	+	fepA	100	96.92	vfdb	NP_752600	(fepA) ferrienterobactin outer membrane transporter [Enterobactin (VF0228)] [Escherichia coli CFT073]
AS0242	contig00017	118491	119261	+	entD	100	95.2	vfdb	NP_752599	(entD) phosphopantetheinyl transferase component of enterobactin synthase multienzyme complex [Enterobactin (VF0228)] [Escherichia coli CFT073]
AS0242	contig00018	15377	16796	-	espX1	99.86	94.37	vfdb	NP_285716	(espX1) Type III secretion system effector EspX1 [LEE encoded T3SS (SS020)] [Escherichia coli O157:H7 str. EDL933]
AS0242	contig00019	38670	40569	-	espL1	100	94.89	vfdb	NP_288154	(espL1) Type III secretion system effector espL1 [LEE encoded T3SS (SS020)] [Escherichia coli O157:H7 str. EDL933]
AS0242	contig00032	11581	12638	-	espR1	83.81	93.86	vfdb	NP_287686	(espR1) Type III secretion system effector espR1 [LEE encoded T3SS (SS020)] [Escherichia coli O157:H7 str. EDL933]
AS0244	contig00001	661390	663287	-	espL1	99.95	95.42	vfdb	NP_288154	(espL1) Type III secretion system effector espL1 [LEE encoded T3SS (SS020)] [Escherichia coli O157:H7 str. EDL933]
AS0244	contig00002	353221	353643	-	gspM	100	94.09	vfdb	YP_404609	(gspM) general secretion pathway protein M [T2SS (VF0333)] [Shigella dysenteriae Sd197]
AS0244	contig00002	353759	354619	-	gspL	100	97.56	vfdb	YP_404608	(gspL) general secretion pathway protein L [T2SS (VF0333)] [Shigella dysenteriae Sd197]
AS0244	contig00002	354934	355911	-	gspK	100	97.85	vfdb	YP_404607	(gspK) general secretion pathway protein K [T2SS (VF0333)] [Shigella dysenteriae Sd197]
AS0244	contig00002	355908	356477	-	gspJ	100	97.19	vfdb	YP_404606	(gspJ) general secretion pathway protein J [T2SS (VF0333)] [Shigella dysenteriae Sd197]
AS0244	contig00002	356510	356881	-	gspI	100	95.16	vfdb	YP_404605	(gspI) general secretion pathway protein I [T2SS (VF0333)] [Shigella dysenteriae Sd197]
AS0244	contig00002	356878	357408	-	gspH	100	95.86	vfdb	YP_404604	(gspH) general secretion pathway protein H [T2SS (VF0333)] [Shigella dysenteriae Sd197]
AS0244	contig00002	357445	357900	-	gspG	100	95.61	vfdb	YP_404603	(gspG) general secretion pathway protein G [T2SS (VF0333)] [Shigella dysenteriae Sd197]
AS0244	contig00002	357941	359140	-	gspF	100	96.33	vfdb	YP_404602	(gspF) general secretion pathway protein F [T2SS (VF0333)] [Shigella dysenteriae Sd197]
AS0244	contig00002	359140	360633	-	gspE	100	96.05	vfdb	YP_404601	(gspE) general secretion pathway protein E [T2SS (VF0333)] [Shigella dysenteriae Sd197]
AS0244	contig00002	360633	362483	-	gspD	100	97.14	vfdb	YP_404600	(gspD) general secretion pathway protein D [T2SS (VF0333)] [Shigella dysenteriae Sd197]
AS0244	contig00002	362723	363553	-	gspC	100	95.19	vfdb	YP_404599	(gspC) general secretion pathway protein C [T2SS (VF0333)] [Shigella dysenteriae Sd197]
AS0244	contig00003	5161	5994	-	csgG	100	83.09	vfdb	NP_460110	(csgG) curli production assembly/transport protein CsgG [Agf (VF0103)] [Salmonella enterica subsp. enterica serovar Typhimurium str. LT2]
AS0244	contig00003	6021	6437	-	csgF	99.04	81.23	vfdb	NP_460111	(csgF) curli production assembly/transport protein CsgF [Agf (VF0103)] [Salmonella enterica subsp. enterica serovar Typhimurium str. LT2]
AS0244	contig00003	6856	7506	-	csgD	100	81.11	vfdb	NP_460113	(csgD) DNA-binding transcriptional regulator CsgD [curli fibers/thin aggregative fimbriae (AGF) (AI094)] [Salmonella enterica subsp. enterica serovar Typhimurium str. LT2]
AS0244	contig00003	8260	8715	+	csgB	99.78	83.81	vfdb	NP_460114	(csgB) minor curlin subunit precursor curli nucleator protein CsgB [Agf (VF0103)] [Salmonella enterica subsp. enterica serovar Typhimurium str. LT2]
AS0244	contig00004	12659	13412	-	yagV/ecpE	99.74	96.95	vfdb	NP_286006	(yagV/ecpE) E. coli common pilus chaperone EcpE [ECP (VF0404)] [Escherichia coli O157:H7 str. EDL933]
AS0244	contig00004	13336	14979	-	yagW/ecpD	100	99.21	vfdb	NP_286007	(yagW/ecpD) polymerized tip adhesin of ECP fibers [ECP (VF0404)] [Escherichia coli O157:H7 str. EDL933]
AS0244	contig00004	14969	17494	-	yagX/ecpC	100	99.01	vfdb	NP_286008	(yagX/ecpC) E. coli common pilus usher EcpC [ECP (VF0404)] [Escherichia coli O157:H7 str. EDL933]
AS0244	contig00004	17520	18188	-	yagY/ecpB	100	98.95	vfdb	NP_286009	(yagY/ecpB) E. coli common pilus chaperone EcpB [ECP (VF0404)] [Escherichia coli O157:H7 str. EDL933]
AS0244	contig00004	18249	18836	-	yagZ/ecpA	100	99.32	vfdb	NP_286010	(yagZ/ecpA) E. coli common pilus structural subunit EcpA [ECP (VF0404)] [Escherichia coli O157:H7 str. EDL933]
AS0244	contig00004	18911	19501	-	ykgK/ecpR	100	99.49	vfdb	NP_286011	(ykgK/ecpR) regulator protein EcpR [ECP (VF0404)] [Escherichia coli O157:H7 str. EDL933]
AS0244	contig00004	22521	26746	+	fdeC	99.41	91.01	vfdb	YP_002390132	(fdeC) adhesin FdeC [FdeC (VF0506)] [Escherichia coli O45:K1:H7 str. S88]
AS0244	contig00005	193100	194521	+	espX1	100	94.44	vfdb	NP_285716	(espX1) Type III secretion system effector EspX1 [LEE encoded T3SS (SS020)] [Escherichia coli O157:H7 str. EDL933]
AS0244	contig00008	99364	100110	-	entA	100	95.98	vfdb	NP_752614	(entA) 23-dihydro-23-dihydroxybenzoate dehydrogenase [Enterobactin (VF0228)] [Escherichia coli CFT073]
AS0244	contig00008	100110	100967	-	entB	100	97.67	vfdb	NP_752613	(entB) isochorismatase [Enterobactin (VF0228)] [Escherichia coli CFT073]
AS0244	contig00008	100981	102591	-	entE	100	95.97	vfdb	NP_752612	(entE) 23-dihydroxybenzoate-AMP ligase component of enterobactin synthase multienzyme complex [Enterobactin (VF0228)] [Escherichia coli CFT073]
AS0244	contig00008	102601	103788	-	entC	100	97.56	vfdb	NP_752611	(entC) isochorismate synthase 1 [Enterobactin (VF0228)] [Escherichia coli CFT073]
AS0244	contig00008	104151	105107	+	fepB	100	97.07	vfdb	NP_752610	(fepB) ferrienterobactin ABC transporter periplasmic binding protein [Enterobactin (VF0228)] [Escherichia coli CFT073]
AS0244	contig00008	105111	106361	-	entS	100	95.76	vfdb	NP_752609	(entS) enterobactin exporter iron-regulated [enterobactin (IA019)] [Escherichia coli CFT073]
AS0244	contig00008	106460	107476	+	fepD	100	96.46	vfdb	NP_752608	(fepD) ferrienterobactin ABC transporter permease [Enterobactin (VF0228)] [Escherichia coli CFT073]
AS0244	contig00008	107473	108465	+	fepG	100	93.96	vfdb	NP_752607	(fepG) iron-enterobactin ABC transporter permease [Enterobactin (VF0228)] [Escherichia coli CFT073]
AS0244	contig00008	108462	109277	+	fepC	100	97.18	vfdb	NP_752606	(fepC) ferrienterobactin ABC transporter ATPase [Enterobactin (VF0228)] [Escherichia coli CFT073]
AS0244	contig00008	110675	114504	-	entF	98.66	95.41	vfdb	NP_752604	(entF) enterobactin synthase multienzyme complex component ATP-dependent [Enterobactin (VF0228)] [Escherichia coli CFT073]
AS0244	contig00008	114722	115924	-	fes	100	96.34	vfdb	NP_752602	(fes) enterobactin/ferric enterobactin esterase [enterobactin (IA019)] [Escherichia coli CFT073]
AS0244	contig00008	116167	118407	+	fepA	100	97.01	vfdb	NP_752600	(fepA) ferrienterobactin outer membrane transporter [Enterobactin (VF0228)] [Escherichia coli CFT073]
AS0244	contig00008	118432	119202	+	entD	100	94.03	vfdb	NP_752599	(entD) phosphopantetheinyl transferase component of enterobactin synthase multienzyme complex [Enterobactin (VF0228)] [Escherichia coli CFT073]
AS0244	contig00010	39686	41266	+	espX4	99.94	93.11	vfdb	NP_290672	(espX4) Type III secretion system effector EspX4 [LEE encoded T3SS (SS020)] [Escherichia coli O157:H7 str. EDL933]
AS0244	contig00010	70785	72077	-	espX5	100	95.67	vfdb	NP_290699	(espX5) Type III secretion system effector EspX5 [LEE encoded T3SS (SS020)] [Escherichia coli O157:H7 str. EDL933]
AS0244	contig00012	118714	119316	+	fimB	100	97.84	vfdb	NP_757239	(fimB) Type 1 fimbriae Regulatory protein fimB [Type 1 fimbriae (VF0221)] [Escherichia coli CFT073]
AS0244	contig00012	119794	120390	+	fimE	100	99.16	vfdb	NP_757240	(fimE) Type 1 fimbriae Regulatory protein fimE [Type 1 fimbriae (VF0221)] [Escherichia coli CFT073]
AS0244	contig00012	120814	121419	+	fimA	100	90.26	vfdb	NP_757241	(fimA) Type-1 fimbrial protein A chain precursor [Type 1 fimbriae (VF0221)] [Escherichia coli CFT073]
AS0244	contig00012	121484	122023	+	fimI	100	98.7	vfdb	NP_757242	(fimI) Fimbrin-like protein fimI precursor [Type 1 fimbriae (VF0221)] [Escherichia coli CFT073]
AS0244	contig00012	122060	122785	+	fimC	100	98.35	vfdb	NP_757243	(fimC) Chaperone protein fimC precursor [Type 1 fimbriae (VF0221)] [Escherichia coli CFT073]
AS0244	contig00012	122852	125488	+	fimD	100	98.71	vfdb	NP_757244	(fimD) Outer membrane usher protein fimD precursor [Type 1 fimbriae (VF0221)] [Escherichia coli CFT073]
AS0244	contig00012	125495	126028	+	fimF	100	97.38	vfdb	NP_757245	(fimF) FimF protein precursor [Type 1 fimbriae (VF0221)] [Escherichia coli CFT073]
AS0244	contig00012	126041	126544	+	fimG	100	97.82	vfdb	NP_757247	(fimG) FimG protein precursor [Type 1 fimbriae (VF0221)] [Escherichia coli CFT073]
AS0244	contig00012	126555	127466	+	fimH	100	97.26	vfdb	NP_757248	(fimH) FimH protein precursor [Type 1 fimbriae (VF0221)] [Escherichia coli CFT073]
AS0244	contig00014	34811	35851	-	ompA	100	98.08	vfdb	AAF37887	(ompA) outer membrane protein A [OmpA (VF0236)] [Escherichia coli O18:K1:H7 str. RS218]
AS0244	contig00024	24962	26017	+	espR1	83.81	94.22	vfdb	NP_287686	(espR1) Type III secretion system effector espR1 [LEE encoded T3SS (SS020)] [Escherichia coli O157:H7 str. EDL933]
AS0245	contig00002	76771	78792	-	fyuA	100	99.85	vfdb	NP_405467	(fyuA) pesticin/yersiniabactin receptor protein [Yersiniabactin (VF0136)] [Yersinia pestis CO92]
AS0245	contig00002	78923	80500	-	ybtE	100	99.81	vfdb	NP_405468	(ybtE) yersiniabactin siderophore biosynthetic protein [Yersiniabactin (VF0136)] [Yersinia pestis CO92]
AS0245	contig00002	80504	81307	-	ybtT	100	99.63	vfdb	NP_405469	(ybtT) yersiniabactin biosynthetic protein YbtT [Yersiniabactin (VF0136)] [Yersinia pestis CO92]
AS0245	contig00002	81304	82404	-	ybtU	100	99.73	vfdb	NP_405470	(ybtU) yersiniabactin biosynthetic protein YbtU [Yersiniabactin (VF0136)] [Yersinia pestis CO92]
AS0245	contig00002	82401	91892	-	irp1	100	99.19	vfdb	NP_405471	(irp1) yersiniabactin biosynthetic protein Irp1 [Yersiniabactin (VF0136)] [Yersinia pestis CO92]
AS0245	contig00002	91980	98087	-	irp2	100	99.74	vfdb	NP_405472	(irp2) yersiniabactin biosynthetic protein Irp2 [Yersiniabactin (VF0136)] [Yersinia pestis CO92]
AS0245	contig00002	98278	99237	-	ybtA	100	99.48	vfdb	NP_405473	(ybtA) transcriptional regulator YbtA [Yersiniabactin (VF0136)] [Yersinia pestis CO92]
AS0245	contig00002	99404	101206	+	ybtP	100	99.67	vfdb	NP_405474	(ybtP) lipoprotein inner membrane ABC-transporter [Yersiniabactin (VF0136)] [Yersinia pestis CO92]
AS0245	contig00002	101193	102995	+	ybtQ	100	99.72	vfdb	NP_405475	(ybtQ) inner membrane ABC-transporter YbtQ [Yersiniabactin (VF0136)] [Yersinia pestis CO92]
AS0245	contig00002	102988	104268	+	ybtX	100	99.69	vfdb	NP_405476	(ybtX) putative signal transducer [Yersiniabactin (VF0136)] [Yersinia pestis CO92]
AS0245	contig00002	104296	105600	+	ybtS	100	99.77	vfdb	NP_405477	(ybtS) salicylate synthase Irp9 [Yersiniabactin (VF0136)] [Yersinia pestis CO92]
AS0245	contig00002	354699	356567	-	espL1	98.42	95.26	vfdb	NP_288154	(espL1) Type III secretion system effector espL1 [LEE encoded T3SS (SS020)] [Escherichia coli O157:H7 str. EDL933]
AS0245	contig00003	348506	348928	-	gspM	100	94.09	vfdb	YP_404609	(gspM) general secretion pathway protein M [T2SS (VF0333)] [Shigella dysenteriae Sd197]
AS0245	contig00003	349044	349904	-	gspL	100	97.56	vfdb	YP_404608	(gspL) general secretion pathway protein L [T2SS (VF0333)] [Shigella dysenteriae Sd197]
AS0245	contig00003	350219	351196	-	gspK	100	97.55	vfdb	YP_404607	(gspK) general secretion pathway protein K [T2SS (VF0333)] [Shigella dysenteriae Sd197]
AS0245	contig00003	351193	351762	-	gspJ	100	97.19	vfdb	YP_404606	(gspJ) general secretion pathway protein J [T2SS (VF0333)] [Shigella dysenteriae Sd197]
AS0245	contig00003	351795	352166	-	gspI	100	95.16	vfdb	YP_404605	(gspI) general secretion pathway protein I [T2SS (VF0333)] [Shigella dysenteriae Sd197]
AS0245	contig00003	352163	352693	-	gspH	100	96.05	vfdb	YP_404604	(gspH) general secretion pathway protein H [T2SS (VF0333)] [Shigella dysenteriae Sd197]
AS0245	contig00003	352730	353185	-	gspG	100	95.61	vfdb	YP_404603	(gspG) general secretion pathway protein G [T2SS (VF0333)] [Shigella dysenteriae Sd197]
AS0245	contig00003	353226	354425	-	gspF	100	96.25	vfdb	YP_404602	(gspF) general secretion pathway protein F [T2SS (VF0333)] [Shigella dysenteriae Sd197]
AS0245	contig00003	354425	355918	-	gspE	100	96.39	vfdb	YP_404601	(gspE) general secretion pathway protein E [T2SS (VF0333)] [Shigella dysenteriae Sd197]
AS0245	contig00003	355918	357768	-	gspD	100	97.14	vfdb	YP_404600	(gspD) general secretion pathway protein D [T2SS (VF0333)] [Shigella dysenteriae Sd197]
AS0245	contig00003	358008	358838	-	gspC	100	95.19	vfdb	YP_404599	(gspC) general secretion pathway protein C [T2SS (VF0333)] [Shigella dysenteriae Sd197]
AS0245	contig00004	201931	203351	+	espX1	99.93	94.8	vfdb	NP_285716	(espX1) Type III secretion system effector EspX1 [LEE encoded T3SS (SS020)] [Escherichia coli O157:H7 str. EDL933]
AS0245	contig00004	319987	320898	-	fimH	100	97.48	vfdb	NP_757248	(fimH) FimH protein precursor [Type 1 fimbriae (VF0221)] [Escherichia coli CFT073]
AS0245	contig00004	320909	321412	-	fimG	100	97.82	vfdb	NP_757247	(fimG) FimG protein precursor [Type 1 fimbriae (VF0221)] [Escherichia coli CFT073]
AS0245	contig00004	321425	321958	-	fimF	100	96.63	vfdb	NP_757245	(fimF) FimF protein precursor [Type 1 fimbriae (VF0221)] [Escherichia coli CFT073]
AS0245	contig00004	321965	324601	-	fimD	100	98.75	vfdb	NP_757244	(fimD) Outer membrane usher protein fimD precursor [Type 1 fimbriae (VF0221)] [Escherichia coli CFT073]
AS0245	contig00004	324668	325393	-	fimC	100	98.62	vfdb	NP_757243	(fimC) Chaperone protein fimC precursor [Type 1 fimbriae (VF0221)] [Escherichia coli CFT073]
AS0245	contig00004	325430	325969	-	fimI	100	97.78	vfdb	NP_757242	(fimI) Fimbrin-like protein fimI precursor [Type 1 fimbriae (VF0221)] [Escherichia coli CFT073]
AS0245	contig00004	326034	326639	-	fimA	100	89.6	vfdb	NP_757241	(fimA) Type-1 fimbrial protein A chain precursor [Type 1 fimbriae (VF0221)] [Escherichia coli CFT073]
AS0245	contig00004	327063	327659	-	fimE	100	99.16	vfdb	NP_757240	(fimE) Type 1 fimbriae Regulatory protein fimE [Type 1 fimbriae (VF0221)] [Escherichia coli CFT073]
AS0245	contig00004	328137	328739	-	fimB	100	97.84	vfdb	NP_757239	(fimB) Type 1 fimbriae Regulatory protein fimB [Type 1 fimbriae (VF0221)] [Escherichia coli CFT073]
AS0245	contig00005	236884	238176	+	espX5	100	95.9	vfdb	NP_290699	(espX5) Type III secretion system effector EspX5 [LEE encoded T3SS (SS020)] [Escherichia coli O157:H7 str. EDL933]
AS0245	contig00005	267726	269305	-	espX4	99.87	92.98	vfdb	NP_290672	(espX4) Type III secretion system effector EspX4 [LEE encoded T3SS (SS020)] [Escherichia coli O157:H7 str. EDL933]
AS0245	contig00006	8588	9341	-	yagV/ecpE	99.74	96.95	vfdb	NP_286006	(yagV/ecpE) E. coli common pilus chaperone EcpE [ECP (VF0404)] [Escherichia coli O157:H7 str. EDL933]
AS0245	contig00006	9265	10908	-	yagW/ecpD	100	98.6	vfdb	NP_286007	(yagW/ecpD) polymerized tip adhesin of ECP fibers [ECP (VF0404)] [Escherichia coli O157:H7 str. EDL933]
AS0245	contig00006	10898	13423	-	yagX/ecpC	100	98.61	vfdb	NP_286008	(yagX/ecpC) E. coli common pilus usher EcpC [ECP (VF0404)] [Escherichia coli O157:H7 str. EDL933]
AS0245	contig00006	13449	14117	-	yagY/ecpB	100	98.36	vfdb	NP_286009	(yagY/ecpB) E. coli common pilus chaperone EcpB [ECP (VF0404)] [Escherichia coli O157:H7 str. EDL933]
AS0245	contig00006	14175	14762	-	yagZ/ecpA	100	99.15	vfdb	NP_286010	(yagZ/ecpA) E. coli common pilus structural subunit EcpA [ECP (VF0404)] [Escherichia coli O157:H7 str. EDL933]
AS0245	contig00006	14837	15427	-	ykgK/ecpR	100	97.46	vfdb	NP_286011	(ykgK/ecpR) regulator protein EcpR [ECP (VF0404)] [Escherichia coli O157:H7 str. EDL933]
AS0245	contig00006	18448	22673	+	fdeC	99.41	92.48	vfdb	YP_002390132	(fdeC) adhesin FdeC [FdeC (VF0506)] [Escherichia coli O45:K1:H7 str. S88]
AS0245	contig00010	72681	73721	+	ompA	100	98.08	vfdb	AAF37887	(ompA) outer membrane protein A [OmpA (VF0236)] [Escherichia coli O18:K1:H7 str. RS218]
AS0245	contig00012	99433	100179	-	entA	100	95.05	vfdb	NP_752614	(entA) 23-dihydro-23-dihydroxybenzoate dehydrogenase [Enterobactin (VF0228)] [Escherichia coli CFT073]
AS0245	contig00012	100179	101036	-	entB	100	97.79	vfdb	NP_752613	(entB) isochorismatase [Enterobactin (VF0228)] [Escherichia coli CFT073]
AS0245	contig00012	101050	102660	-	entE	100	95.84	vfdb	NP_752612	(entE) 23-dihydroxybenzoate-AMP ligase component of enterobactin synthase multienzyme complex [Enterobactin (VF0228)] [Escherichia coli CFT073]
AS0245	contig00012	102670	103857	-	entC	100	97.9	vfdb	NP_752611	(entC) isochorismate synthase 1 [Enterobactin (VF0228)] [Escherichia coli CFT073]
AS0245	contig00012	104034	104990	+	fepB	100	97.39	vfdb	NP_752610	(fepB) ferrienterobactin ABC transporter periplasmic binding protein [Enterobactin (VF0228)] [Escherichia coli CFT073]
AS0245	contig00012	104994	106244	-	entS	100	95.52	vfdb	NP_752609	(entS) enterobactin exporter iron-regulated [enterobactin (IA019)] [Escherichia coli CFT073]
AS0245	contig00012	106343	107359	+	fepD	100	95.77	vfdb	NP_752608	(fepD) ferrienterobactin ABC transporter permease [Enterobactin (VF0228)] [Escherichia coli CFT073]
AS0245	contig00012	107356	108348	+	fepG	100	94.56	vfdb	NP_752607	(fepG) iron-enterobactin ABC transporter permease [Enterobactin (VF0228)] [Escherichia coli CFT073]
AS0245	contig00012	108345	109160	+	fepC	100	97.06	vfdb	NP_752606	(fepC) ferrienterobactin ABC transporter ATPase [Enterobactin (VF0228)] [Escherichia coli CFT073]
AS0245	contig00012	110534	114387	-	entF	99.28	95.77	vfdb	NP_752604	(entF) enterobactin synthase multienzyme complex component ATP-dependent [Enterobactin (VF0228)] [Escherichia coli CFT073]
AS0245	contig00012	114605	115807	-	fes	100	96.67	vfdb	NP_752602	(fes) enterobactin/ferric enterobactin esterase [enterobactin (IA019)] [Escherichia coli CFT073]
AS0245	contig00012	116050	118290	+	fepA	100	96.39	vfdb	NP_752600	(fepA) ferrienterobactin outer membrane transporter [Enterobactin (VF0228)] [Escherichia coli CFT073]
AS0245	contig00012	118315	119085	+	entD	100	94.03	vfdb	NP_752599	(entD) phosphopantetheinyl transferase component of enterobactin synthase multienzyme complex [Enterobactin (VF0228)] [Escherichia coli CFT073]
AS0245	contig00016	98255	98710	-	csgB	99.78	83.81	vfdb	NP_460114	(csgB) minor curlin subunit precursor curli nucleator protein CsgB [Agf (VF0103)] [Salmonella enterica subsp. enterica serovar Typhimurium str. LT2]
AS0245	contig00016	99464	100114	+	csgD	100	81.11	vfdb	NP_460113	(csgD) DNA-binding transcriptional regulator CsgD [curli fibers/thin aggregative fimbriae (AGF) (AI094)] [Salmonella enterica subsp. enterica serovar Typhimurium str. LT2]
AS0245	contig00016	100533	100949	+	csgF	99.04	81.23	vfdb	NP_460111	(csgF) curli production assembly/transport protein CsgF [Agf (VF0103)] [Salmonella enterica subsp. enterica serovar Typhimurium str. LT2]
AS0245	contig00016	100976	101809	+	csgG	100	83.09	vfdb	NP_460110	(csgG) curli production assembly/transport protein CsgG [Agf (VF0103)] [Salmonella enterica subsp. enterica serovar Typhimurium str. LT2]
AS0245	contig00026	24981	26036	+	espR1	83.81	94.03	vfdb	NP_287686	(espR1) Type III secretion system effector espR1 [LEE encoded T3SS (SS020)] [Escherichia coli O157:H7 str. EDL933]
AS0246	contig00001	237437	238335	-	gtrB	96.67	82.42	vfdb	NP_706258	(gtrB) bactoprenol glucosyl transferase [LPS (VF0124)] [Shigella flexneri 2a str. 301]
AS0246	contig00001	238332	238694	-	gtrA	100	90.63	vfdb	NP_706257	(gtrA) bactoprenol-linked glucose translocase/flippase [LPS (VF0124)] [Shigella flexneri 2a str. 301]
AS0246	contig00001	855235	857133	-	espL1	100	97.37	vfdb	NP_288154	(espL1) Type III secretion system effector espL1 [LEE encoded T3SS (SS020)] [Escherichia coli O157:H7 str. EDL933]
AS0246	contig00002	5283	6116	-	csgG	100	83.09	vfdb	NP_460110	(csgG) curli production assembly/transport protein CsgG [Agf (VF0103)] [Salmonella enterica subsp. enterica serovar Typhimurium str. LT2]
AS0246	contig00002	6143	6559	-	csgF	99.04	81.23	vfdb	NP_460111	(csgF) curli production assembly/transport protein CsgF [Agf (VF0103)] [Salmonella enterica subsp. enterica serovar Typhimurium str. LT2]
AS0246	contig00002	6978	7628	-	csgD	100	81.11	vfdb	NP_460113	(csgD) DNA-binding transcriptional regulator CsgD [curli fibers/thin aggregative fimbriae (AGF) (AI094)] [Salmonella enterica subsp. enterica serovar Typhimurium str. LT2]
AS0246	contig00002	8382	8837	+	csgB	99.78	83.81	vfdb	NP_460114	(csgB) minor curlin subunit precursor curli nucleator protein CsgB [Agf (VF0103)] [Salmonella enterica subsp. enterica serovar Typhimurium str. LT2]
AS0246	contig00003	29683	30723	+	ompA	100	98.08	vfdb	AAF37887	(ompA) outer membrane protein A [OmpA (VF0236)] [Escherichia coli O18:K1:H7 str. RS218]
AS0246	contig00005	15316	16736	-	espX1	99.93	94.8	vfdb	NP_285716	(espX1) Type III secretion system effector EspX1 [LEE encoded T3SS (SS020)] [Escherichia coli O157:H7 str. EDL933]
AS0246	contig00006	165716	166546	+	gspC	100	95.07	vfdb	YP_404599	(gspC) general secretion pathway protein C [T2SS (VF0333)] [Shigella dysenteriae Sd197]
AS0246	contig00006	166786	168636	+	gspD	100	97.3	vfdb	YP_404600	(gspD) general secretion pathway protein D [T2SS (VF0333)] [Shigella dysenteriae Sd197]
AS0246	contig00006	168636	170129	+	gspE	100	96.05	vfdb	YP_404601	(gspE) general secretion pathway protein E [T2SS (VF0333)] [Shigella dysenteriae Sd197]
AS0246	contig00006	170129	171328	+	gspF	100	96.33	vfdb	YP_404602	(gspF) general secretion pathway protein F [T2SS (VF0333)] [Shigella dysenteriae Sd197]
AS0246	contig00006	171369	171824	+	gspG	100	95.61	vfdb	YP_404603	(gspG) general secretion pathway protein G [T2SS (VF0333)] [Shigella dysenteriae Sd197]
AS0246	contig00006	171861	172391	+	gspH	100	96.05	vfdb	YP_404604	(gspH) general secretion pathway protein H [T2SS (VF0333)] [Shigella dysenteriae Sd197]
AS0246	contig00006	172388	172759	+	gspI	100	94.62	vfdb	YP_404605	(gspI) general secretion pathway protein I [T2SS (VF0333)] [Shigella dysenteriae Sd197]
AS0246	contig00006	172792	173361	+	gspJ	100	97.02	vfdb	YP_404606	(gspJ) general secretion pathway protein J [T2SS (VF0333)] [Shigella dysenteriae Sd197]
AS0246	contig00006	173358	174335	+	gspK	100	96.63	vfdb	YP_404607	(gspK) general secretion pathway protein K [T2SS (VF0333)] [Shigella dysenteriae Sd197]
AS0246	contig00006	174650	175510	+	gspL	100	97.44	vfdb	YP_404608	(gspL) general secretion pathway protein L [T2SS (VF0333)] [Shigella dysenteriae Sd197]
AS0246	contig00006	175626	176048	+	gspM	100	94.09	vfdb	YP_404609	(gspM) general secretion pathway protein M [T2SS (VF0333)] [Shigella dysenteriae Sd197]
AS0246	contig00007	39717	41297	+	espX4	99.94	92.98	vfdb	NP_290672	(espX4) Type III secretion system effector EspX4 [LEE encoded T3SS (SS020)] [Escherichia coli O157:H7 str. EDL933]
AS0246	contig00007	70833	72125	-	espX5	100	95.9	vfdb	NP_290699	(espX5) Type III secretion system effector EspX5 [LEE encoded T3SS (SS020)] [Escherichia coli O157:H7 str. EDL933]
AS0246	contig00008	57702	58455	-	yagV/ecpE	99.74	96.82	vfdb	NP_286006	(yagV/ecpE) E. coli common pilus chaperone EcpE [ECP (VF0404)] [Escherichia coli O157:H7 str. EDL933]
AS0246	contig00008	58379	60022	-	yagW/ecpD	100	98.66	vfdb	NP_286007	(yagW/ecpD) polymerized tip adhesin of ECP fibers [ECP (VF0404)] [Escherichia coli O157:H7 str. EDL933]
AS0246	contig00008	60012	62537	-	yagX/ecpC	100	98.69	vfdb	NP_286008	(yagX/ecpC) E. coli common pilus usher EcpC [ECP (VF0404)] [Escherichia coli O157:H7 str. EDL933]
AS0246	contig00008	62563	63231	-	yagY/ecpB	100	98.06	vfdb	NP_286009	(yagY/ecpB) E. coli common pilus chaperone EcpB [ECP (VF0404)] [Escherichia coli O157:H7 str. EDL933]
AS0246	contig00008	63289	63876	-	yagZ/ecpA	100	99.32	vfdb	NP_286010	(yagZ/ecpA) E. coli common pilus structural subunit EcpA [ECP (VF0404)] [Escherichia coli O157:H7 str. EDL933]
AS0246	contig00008	63951	64541	-	ykgK/ecpR	100	97.63	vfdb	NP_286011	(ykgK/ecpR) regulator protein EcpR [ECP (VF0404)] [Escherichia coli O157:H7 str. EDL933]
AS0246	contig00008	67562	71787	+	fdeC	99.41	91.42	vfdb	YP_002390132	(fdeC) adhesin FdeC [FdeC (VF0506)] [Escherichia coli O45:K1:H7 str. S88]
AS0246	contig00010	99474	100220	-	entA	100	95.05	vfdb	NP_752614	(entA) 23-dihydro-23-dihydroxybenzoate dehydrogenase [Enterobactin (VF0228)] [Escherichia coli CFT073]
AS0246	contig00010	100220	101077	-	entB	100	97.79	vfdb	NP_752613	(entB) isochorismatase [Enterobactin (VF0228)] [Escherichia coli CFT073]
AS0246	contig00010	101091	102701	-	entE	100	95.9	vfdb	NP_752612	(entE) 23-dihydroxybenzoate-AMP ligase component of enterobactin synthase multienzyme complex [Enterobactin (VF0228)] [Escherichia coli CFT073]
AS0246	contig00010	102711	103898	-	entC	100	97.47	vfdb	NP_752611	(entC) isochorismate synthase 1 [Enterobactin (VF0228)] [Escherichia coli CFT073]
AS0246	contig00010	104261	105217	+	fepB	100	97.28	vfdb	NP_752610	(fepB) ferrienterobactin ABC transporter periplasmic binding protein [Enterobactin (VF0228)] [Escherichia coli CFT073]
AS0246	contig00010	105221	106471	-	entS	100	95.6	vfdb	NP_752609	(entS) enterobactin exporter iron-regulated [enterobactin (IA019)] [Escherichia coli CFT073]
AS0246	contig00010	106570	107586	+	fepD	100	96.36	vfdb	NP_752608	(fepD) ferrienterobactin ABC transporter permease [Enterobactin (VF0228)] [Escherichia coli CFT073]
AS0246	contig00010	107583	108575	+	fepG	100	94.86	vfdb	NP_752607	(fepG) iron-enterobactin ABC transporter permease [Enterobactin (VF0228)] [Escherichia coli CFT073]
AS0246	contig00010	108572	109387	+	fepC	100	97.06	vfdb	NP_752606	(fepC) ferrienterobactin ABC transporter ATPase [Enterobactin (VF0228)] [Escherichia coli CFT073]
AS0246	contig00010	110785	114614	-	entF	98.66	95.53	vfdb	NP_752604	(entF) enterobactin synthase multienzyme complex component ATP-dependent [Enterobactin (VF0228)] [Escherichia coli CFT073]
AS0246	contig00010	114832	116034	-	fes	100	96.18	vfdb	NP_752602	(fes) enterobactin/ferric enterobactin esterase [enterobactin (IA019)] [Escherichia coli CFT073]
AS0246	contig00010	116277	118517	+	fepA	100	96.34	vfdb	NP_752600	(fepA) ferrienterobactin outer membrane transporter [Enterobactin (VF0228)] [Escherichia coli CFT073]
AS0246	contig00010	118542	119312	+	entD	100	94.03	vfdb	NP_752599	(entD) phosphopantetheinyl transferase component of enterobactin synthase multienzyme complex [Enterobactin (VF0228)] [Escherichia coli CFT073]
AS0246	contig00013	18192	18794	+	fimB	100	97.84	vfdb	NP_757239	(fimB) Type 1 fimbriae Regulatory protein fimB [Type 1 fimbriae (VF0221)] [Escherichia coli CFT073]
AS0246	contig00013	19272	19866	+	fimE	99.66	98.82	vfdb	NP_757240	(fimE) Type 1 fimbriae Regulatory protein fimE [Type 1 fimbriae (VF0221)] [Escherichia coli CFT073]
AS0246	contig00013	20292	20897	+	fimA	100	92.9	vfdb	NP_757241	(fimA) Type-1 fimbrial protein A chain precursor [Type 1 fimbriae (VF0221)] [Escherichia coli CFT073]
AS0246	contig00013	20962	21501	+	fimI	100	98.52	vfdb	NP_757242	(fimI) Fimbrin-like protein fimI precursor [Type 1 fimbriae (VF0221)] [Escherichia coli CFT073]
AS0246	contig00013	21538	22263	+	fimC	100	98.21	vfdb	NP_757243	(fimC) Chaperone protein fimC precursor [Type 1 fimbriae (VF0221)] [Escherichia coli CFT073]
AS0246	contig00013	22330	24966	+	fimD	100	98.75	vfdb	NP_757244	(fimD) Outer membrane usher protein fimD precursor [Type 1 fimbriae (VF0221)] [Escherichia coli CFT073]
AS0246	contig00013	24973	25506	+	fimF	100	97.75	vfdb	NP_757245	(fimF) FimF protein precursor [Type 1 fimbriae (VF0221)] [Escherichia coli CFT073]
AS0246	contig00013	25519	26022	+	fimG	100	98.41	vfdb	NP_757247	(fimG) FimG protein precursor [Type 1 fimbriae (VF0221)] [Escherichia coli CFT073]
AS0246	contig00013	26033	26944	+	fimH	100	97.59	vfdb	NP_757248	(fimH) FimH protein precursor [Type 1 fimbriae (VF0221)] [Escherichia coli CFT073]
AS0246	contig00030	24982	26037	+	espR1	83.81	94.22	vfdb	NP_287686	(espR1) Type III secretion system effector espR1 [LEE encoded T3SS (SS020)] [Escherichia coli O157:H7 str. EDL933]
AS0247	contig00002	228478	230376	-	espL1	100	94.79	vfdb	NP_288154	(espL1) Type III secretion system effector espL1 [LEE encoded T3SS (SS020)] [Escherichia coli O157:H7 str. EDL933]
AS0247	contig00003	280564	284805	-	fdeC	99.76	92.37	vfdb	YP_002390132	(fdeC) adhesin FdeC [FdeC (VF0506)] [Escherichia coli O45:K1:H7 str. S88]
AS0247	contig00003	287825	288415	+	ykgK/ecpR	100	97.63	vfdb	NP_286011	(ykgK/ecpR) regulator protein EcpR [ECP (VF0404)] [Escherichia coli O157:H7 str. EDL933]
AS0247	contig00003	288490	289077	+	yagZ/ecpA	100	99.32	vfdb	NP_286010	(yagZ/ecpA) E. coli common pilus structural subunit EcpA [ECP (VF0404)] [Escherichia coli O157:H7 str. EDL933]
AS0247	contig00003	289135	289803	+	yagY/ecpB	100	98.66	vfdb	NP_286009	(yagY/ecpB) E. coli common pilus chaperone EcpB [ECP (VF0404)] [Escherichia coli O157:H7 str. EDL933]
AS0247	contig00003	289829	292354	+	yagX/ecpC	100	98.65	vfdb	NP_286008	(yagX/ecpC) E. coli common pilus usher EcpC [ECP (VF0404)] [Escherichia coli O157:H7 str. EDL933]
AS0247	contig00003	292344	293987	+	yagW/ecpD	100	98.6	vfdb	NP_286007	(yagW/ecpD) polymerized tip adhesin of ECP fibers [ECP (VF0404)] [Escherichia coli O157:H7 str. EDL933]
AS0247	contig00003	293911	294664	+	yagV/ecpE	99.74	96.55	vfdb	NP_286006	(yagV/ecpE) E. coli common pilus chaperone EcpE [ECP (VF0404)] [Escherichia coli O157:H7 str. EDL933]
AS0247	contig00006	94493	95404	-	fimH	100	97.7	vfdb	NP_757248	(fimH) FimH protein precursor [Type 1 fimbriae (VF0221)] [Escherichia coli CFT073]
AS0247	contig00006	95415	95918	-	fimG	100	98.41	vfdb	NP_757247	(fimG) FimG protein precursor [Type 1 fimbriae (VF0221)] [Escherichia coli CFT073]
AS0247	contig00006	95931	96464	-	fimF	100	97.75	vfdb	NP_757245	(fimF) FimF protein precursor [Type 1 fimbriae (VF0221)] [Escherichia coli CFT073]
AS0247	contig00006	96472	99108	-	fimD	100	98.75	vfdb	NP_757244	(fimD) Outer membrane usher protein fimD precursor [Type 1 fimbriae (VF0221)] [Escherichia coli CFT073]
AS0247	contig00006	99175	99900	-	fimC	100	98.21	vfdb	NP_757243	(fimC) Chaperone protein fimC precursor [Type 1 fimbriae (VF0221)] [Escherichia coli CFT073]
AS0247	contig00006	99937	100476	-	fimI	100	98.89	vfdb	NP_757242	(fimI) Fimbrin-like protein fimI precursor [Type 1 fimbriae (VF0221)] [Escherichia coli CFT073]
AS0247	contig00006	100541	101145	-	fimA	99.83	91.09	vfdb	NP_757241	(fimA) Type-1 fimbrial protein A chain precursor [Type 1 fimbriae (VF0221)] [Escherichia coli CFT073]
AS0247	contig00006	101569	102165	-	fimE	100	98.49	vfdb	NP_757240	(fimE) Type 1 fimbriae Regulatory protein fimE [Type 1 fimbriae (VF0221)] [Escherichia coli CFT073]
AS0247	contig00006	102643	103245	-	fimB	100	98.18	vfdb	NP_757239	(fimB) Type 1 fimbriae Regulatory protein fimB [Type 1 fimbriae (VF0221)] [Escherichia coli CFT073]
AS0247	contig00008	149694	150149	-	csgB	99.78	83.81	vfdb	NP_460114	(csgB) minor curlin subunit precursor curli nucleator protein CsgB [Agf (VF0103)] [Salmonella enterica subsp. enterica serovar Typhimurium str. LT2]
AS0247	contig00008	150903	151553	+	csgD	100	81.11	vfdb	NP_460113	(csgD) DNA-binding transcriptional regulator CsgD [curli fibers/thin aggregative fimbriae (AGF) (AI094)] [Salmonella enterica subsp. enterica serovar Typhimurium str. LT2]
AS0247	contig00008	151972	152388	+	csgF	99.04	81.23	vfdb	NP_460111	(csgF) curli production assembly/transport protein CsgF [Agf (VF0103)] [Salmonella enterica subsp. enterica serovar Typhimurium str. LT2]
AS0247	contig00008	152415	153248	+	csgG	100	83.09	vfdb	NP_460110	(csgG) curli production assembly/transport protein CsgG [Agf (VF0103)] [Salmonella enterica subsp. enterica serovar Typhimurium str. LT2]
AS0247	contig00009	39703	41283	+	espX4	99.94	92.98	vfdb	NP_290672	(espX4) Type III secretion system effector EspX4 [LEE encoded T3SS (SS020)] [Escherichia coli O157:H7 str. EDL933]
AS0247	contig00009	70808	72100	-	espX5	100	95.59	vfdb	NP_290699	(espX5) Type III secretion system effector EspX5 [LEE encoded T3SS (SS020)] [Escherichia coli O157:H7 str. EDL933]
AS0247	contig00010	8360	8476	+	astA	100	98.29	vfdb	BAA94855	(astA) heat-stable enterotoxin 1 [EAST1 (VF0216)] [Escherichia coli O44:H18 042]
AS0247	contig00011	73643	74695	+	ompA	100	94.3	vfdb	AAF37887	(ompA) outer membrane protein A [OmpA (VF0236)] [Escherichia coli O18:K1:H7 str. RS218]
AS0247	contig00012	99449	100195	-	entA	100	95.98	vfdb	NP_752614	(entA) 23-dihydro-23-dihydroxybenzoate dehydrogenase [Enterobactin (VF0228)] [Escherichia coli CFT073]
AS0247	contig00012	100195	101052	-	entB	100	97.44	vfdb	NP_752613	(entB) isochorismatase [Enterobactin (VF0228)] [Escherichia coli CFT073]
AS0247	contig00012	101066	102676	-	entE	100	95.9	vfdb	NP_752612	(entE) 23-dihydroxybenzoate-AMP ligase component of enterobactin synthase multienzyme complex [Enterobactin (VF0228)] [Escherichia coli CFT073]
AS0247	contig00012	102686	103873	-	entC	100	97.56	vfdb	NP_752611	(entC) isochorismate synthase 1 [Enterobactin (VF0228)] [Escherichia coli CFT073]
AS0247	contig00012	104236	105192	+	fepB	100	97.28	vfdb	NP_752610	(fepB) ferrienterobactin ABC transporter periplasmic binding protein [Enterobactin (VF0228)] [Escherichia coli CFT073]
AS0247	contig00012	105196	106446	-	entS	100	95.6	vfdb	NP_752609	(entS) enterobactin exporter iron-regulated [enterobactin (IA019)] [Escherichia coli CFT073]
AS0247	contig00012	106545	107561	+	fepD	100	95.67	vfdb	NP_752608	(fepD) ferrienterobactin ABC transporter permease [Enterobactin (VF0228)] [Escherichia coli CFT073]
AS0247	contig00012	107558	108550	+	fepG	100	94.56	vfdb	NP_752607	(fepG) iron-enterobactin ABC transporter permease [Enterobactin (VF0228)] [Escherichia coli CFT073]
AS0247	contig00012	108547	109362	+	fepC	100	96.94	vfdb	NP_752606	(fepC) ferrienterobactin ABC transporter ATPase [Enterobactin (VF0228)] [Escherichia coli CFT073]
AS0247	contig00012	110736	114589	-	entF	99.28	95.61	vfdb	NP_752604	(entF) enterobactin synthase multienzyme complex component ATP-dependent [Enterobactin (VF0228)] [Escherichia coli CFT073]
AS0247	contig00012	114807	116009	-	fes	100	96.76	vfdb	NP_752602	(fes) enterobactin/ferric enterobactin esterase [enterobactin (IA019)] [Escherichia coli CFT073]
AS0247	contig00012	116252	118492	+	fepA	100	96.79	vfdb	NP_752600	(fepA) ferrienterobactin outer membrane transporter [Enterobactin (VF0228)] [Escherichia coli CFT073]
AS0247	contig00012	118517	119287	+	entD	100	94.03	vfdb	NP_752599	(entD) phosphopantetheinyl transferase component of enterobactin synthase multienzyme complex [Enterobactin (VF0228)] [Escherichia coli CFT073]
AS0247	contig00013	116723	118144	+	espX1	100	94.44	vfdb	NP_285716	(espX1) Type III secretion system effector EspX1 [LEE encoded T3SS (SS020)] [Escherichia coli O157:H7 str. EDL933]
AS0247	contig00018	12695	13308	+	hlyC	90.96	90.39	vfdb	NP_755444	(hlyC) Hemolysin C [Hemolysin (VF0225)] [Escherichia coli CFT073]
AS0247	contig00018	13320	16400	+	hlyA	100	96.92	vfdb	NP_755445	(hlyA) Hemolysin A [Hemolysin (VF0225)] [Escherichia coli CFT073]
AS0247	contig00018	16471	18594	+	hlyB	100	98.31	vfdb	NP_755448	(hlyB) Hemolysin B [Hemolysin (VF0225)] [Escherichia coli CFT073]
AS0247	contig00018	18613	20049	+	hlyD	100	96.59	vfdb	NP_755449	(hlyD) Hemolysin D [Hemolysin (VF0225)] [Escherichia coli CFT073]
AS0247	contig00019	100048	100593	-	cdtC	100	99.27	vfdb	CAD48851	(cdtC) cytolethal distending toxin C [CDT (VF0185)] [Escherichia coli O157:H str. 493/89]
AS0247	contig00019	100608	101417	-	cdtB	100	99.75	vfdb	CAD48850	(cdtB) cytolethal distending toxin B [CDT (VF0185)] [Escherichia coli O157:H str. 493/89]
AS0247	contig00019	101414	102190	-	cdtA	100	100	vfdb	CAD48849	(cdtA) cytolethal distending toxin A [CDT (VF0185)] [Escherichia coli O157:H str. 493/89]
AS0247	contig00020	96875	97297	-	gspM	100	94.09	vfdb	YP_404609	(gspM) general secretion pathway protein M [T2SS (VF0333)] [Shigella dysenteriae Sd197]
AS0247	contig00020	97413	98273	-	gspL	100	97.56	vfdb	YP_404608	(gspL) general secretion pathway protein L [T2SS (VF0333)] [Shigella dysenteriae Sd197]
AS0247	contig00020	98588	99565	-	gspK	100	96.11	vfdb	YP_404607	(gspK) general secretion pathway protein K [T2SS (VF0333)] [Shigella dysenteriae Sd197]
AS0247	contig00030	1948	2429	-	gspJ	84.39	95.03	vfdb	YP_404606	(gspJ) general secretion pathway protein J [T2SS (VF0333)] [Shigella dysenteriae Sd197]
AS0247	contig00030	2462	2833	-	gspI	100	95.16	vfdb	YP_404605	(gspI) general secretion pathway protein I [T2SS (VF0333)] [Shigella dysenteriae Sd197]
AS0247	contig00030	2830	3360	-	gspH	100	95.86	vfdb	YP_404604	(gspH) general secretion pathway protein H [T2SS (VF0333)] [Shigella dysenteriae Sd197]
AS0247	contig00030	3397	3852	-	gspG	100	95.61	vfdb	YP_404603	(gspG) general secretion pathway protein G [T2SS (VF0333)] [Shigella dysenteriae Sd197]
AS0247	contig00030	3893	5092	-	gspF	100	96.33	vfdb	YP_404602	(gspF) general secretion pathway protein F [T2SS (VF0333)] [Shigella dysenteriae Sd197]
AS0247	contig00030	5092	6585	-	gspE	100	96.25	vfdb	YP_404601	(gspE) general secretion pathway protein E [T2SS (VF0333)] [Shigella dysenteriae Sd197]
AS0247	contig00030	6585	8435	-	gspD	100	97.35	vfdb	YP_404600	(gspD) general secretion pathway protein D [T2SS (VF0333)] [Shigella dysenteriae Sd197]
AS0247	contig00030	8675	9505	-	gspC	100	95.07	vfdb	YP_404599	(gspC) general secretion pathway protein C [T2SS (VF0333)] [Shigella dysenteriae Sd197]
AS0247	contig00031	24977	26032	+	espR1	83.81	94.13	vfdb	NP_287686	(espR1) Type III secretion system effector espR1 [LEE encoded T3SS (SS020)] [Escherichia coli O157:H7 str. EDL933]
AS0255	contig00001	153248	155146	+	espL1	100	96.68	vfdb	NP_288154	(espL1) Type III secretion system effector espL1 [LEE encoded T3SS (SS020)] [Escherichia coli O157:H7 str. EDL933]
AS0255	contig00001	360344	361452	-	espR4	97.19	84.38	vfdb	NP_288396	(espR4) Type III secretion system effector espR4 [LEE encoded T3SS (SS020)] [Escherichia coli O157:H7 str. EDL933]
AS0255	contig00005	56264	57064	-	chuV	100	98.88	vfdb	NP_756180	(chuV) ATP-binding hydrophilic protein ChuV [Chu (VF0227)] [Escherichia coli CFT073]
AS0255	contig00005	57031	58023	-	chuU	100	98.59	vfdb	NP_756179	(chuU) heme permease protein ChuU [Chu (VF0227)] [Escherichia coli CFT073]
AS0255	contig00005	58072	58695	-	chuY	100	96.95	vfdb	NP_756178	(chuY) ChuY [Chu (VF0227)] [Escherichia coli CFT073]
AS0255	contig00005	58695	59189	-	shuX	100	96.36	vfdb	YP_405016	(shuX) shu locus protein ShuX [Shu (VF0256)] [Shigella dysenteriae Sd197]
AS0255	contig00005	59202	60539	-	chuW	100	96.71	vfdb	NP_756176	(chuW) Putative oxygen independent coproporphyrinogen III oxidase [Chu (VF0227)] [Escherichia coli CFT073]
AS0255	contig00005	60559	61551	-	shuT	100	98.29	vfdb	YP_405017	(shuT) periplasmic binding protein ShuT [Shu (VF0256)] [Shigella dysenteriae Sd197]
AS0255	contig00005	62157	64139	+	shuA	100	98.13	vfdb	YP_405019	(shuA) outer membrane heme/hemoglobin receptor ShuA [Shu (VF0256)] [Shigella dysenteriae Sd197]
AS0255	contig00005	64188	65216	+	chuS	100	96.21	vfdb	NP_756169	(chuS) heme oxygenase ChuS [Chu (VF0227)] [Escherichia coli CFT073]
AS0255	contig00006	190278	191024	-	entA	100	95.98	vfdb	NP_752614	(entA) 23-dihydro-23-dihydroxybenzoate dehydrogenase [Enterobactin (VF0228)] [Escherichia coli CFT073]
AS0255	contig00006	191024	191881	-	entB	100	98.37	vfdb	NP_752613	(entB) isochorismatase [Enterobactin (VF0228)] [Escherichia coli CFT073]
AS0255	contig00006	191895	193505	-	entE	100	96.65	vfdb	NP_752612	(entE) 23-dihydroxybenzoate-AMP ligase component of enterobactin synthase multienzyme complex [Enterobactin (VF0228)] [Escherichia coli CFT073]
AS0255	contig00006	193515	194702	-	entC	100	96.89	vfdb	NP_752611	(entC) isochorismate synthase 1 [Enterobactin (VF0228)] [Escherichia coli CFT073]
AS0255	contig00006	194879	195835	+	fepB	100	97.91	vfdb	NP_752610	(fepB) ferrienterobactin ABC transporter periplasmic binding protein [Enterobactin (VF0228)] [Escherichia coli CFT073]
AS0255	contig00006	195839	197089	-	entS	100	95.84	vfdb	NP_752609	(entS) enterobactin exporter iron-regulated [enterobactin (IA019)] [Escherichia coli CFT073]
AS0255	contig00006	197188	198204	+	fepD	100	96.17	vfdb	NP_752608	(fepD) ferrienterobactin ABC transporter permease [Enterobactin (VF0228)] [Escherichia coli CFT073]
AS0255	contig00006	198201	199193	+	fepG	100	94.26	vfdb	NP_752607	(fepG) iron-enterobactin ABC transporter permease [Enterobactin (VF0228)] [Escherichia coli CFT073]
AS0255	contig00006	199190	200005	+	fepC	100	96.81	vfdb	NP_752606	(fepC) ferrienterobactin ABC transporter ATPase [Enterobactin (VF0228)] [Escherichia coli CFT073]
AS0255	contig00006	201379	205232	-	entF	99.28	95.43	vfdb	NP_752604	(entF) enterobactin synthase multienzyme complex component ATP-dependent [Enterobactin (VF0228)] [Escherichia coli CFT073]
AS0255	contig00006	205450	206652	-	fes	100	96.76	vfdb	NP_752602	(fes) enterobactin/ferric enterobactin esterase [enterobactin (IA019)] [Escherichia coli CFT073]
AS0255	contig00006	206895	209135	+	fepA	100	96.79	vfdb	NP_752600	(fepA) ferrienterobactin outer membrane transporter [Enterobactin (VF0228)] [Escherichia coli CFT073]
AS0255	contig00006	209160	209930	+	entD	100	92.09	vfdb	NP_752599	(entD) phosphopantetheinyl transferase component of enterobactin synthase multienzyme complex [Enterobactin (VF0228)] [Escherichia coli CFT073]
AS0255	contig00007	81060	82631	-	espY3	100	95.67	vfdb	NP_286160	(espY3) Type III secretion system effector EspY3 [LEE encoded T3SS (SS020)] [Escherichia coli O157:H7 str. EDL933]
AS0255	contig00008	36188	37609	-	espX1	100	95.71	vfdb	NP_285716	(espX1) Type III secretion system effector EspX1 [LEE encoded T3SS (SS020)] [Escherichia coli O157:H7 str. EDL933]
AS0255	contig00008	75833	76554	+	espY1	95.88	88.58	vfdb	NP_285753	(espY1) Type III secretion system effector EspY1 [LEE encoded T3SS (SS020)] [Escherichia coli O157:H7 str. EDL933]
AS0255	contig00008	93135	93685	+	espY2	96.49	88.04	vfdb	NP_285765	(espY2) Type III secretion system effector EspY2 [LEE encoded T3SS (SS020)] [Escherichia coli O157:H7 str. EDL933]
AS0255	contig00009	149423	150253	+	gspC	100	95.31	vfdb	YP_404599	(gspC) general secretion pathway protein C [T2SS (VF0333)] [Shigella dysenteriae Sd197]
AS0255	contig00009	150493	152343	+	gspD	100	95.19	vfdb	YP_404600	(gspD) general secretion pathway protein D [T2SS (VF0333)] [Shigella dysenteriae Sd197]
AS0255	contig00009	152343	153836	+	gspE	100	94.04	vfdb	YP_404601	(gspE) general secretion pathway protein E [T2SS (VF0333)] [Shigella dysenteriae Sd197]
AS0255	contig00009	153836	155035	+	gspF	100	94.33	vfdb	YP_404602	(gspF) general secretion pathway protein F [T2SS (VF0333)] [Shigella dysenteriae Sd197]
AS0255	contig00009	155076	155531	+	gspG	100	94.52	vfdb	YP_404603	(gspG) general secretion pathway protein G [T2SS (VF0333)] [Shigella dysenteriae Sd197]
AS0255	contig00009	155568	156098	+	gspH	100	95.29	vfdb	YP_404604	(gspH) general secretion pathway protein H [T2SS (VF0333)] [Shigella dysenteriae Sd197]
AS0255	contig00009	156095	156466	+	gspI	100	91.13	vfdb	YP_404605	(gspI) general secretion pathway protein I [T2SS (VF0333)] [Shigella dysenteriae Sd197]
AS0255	contig00009	156499	157068	+	gspJ	100	93.86	vfdb	YP_404606	(gspJ) general secretion pathway protein J [T2SS (VF0333)] [Shigella dysenteriae Sd197]
AS0255	contig00009	157065	158042	+	gspK	100	96.01	vfdb	YP_404607	(gspK) general secretion pathway protein K [T2SS (VF0333)] [Shigella dysenteriae Sd197]
AS0255	contig00009	158357	159217	+	gspL	100	94.66	vfdb	YP_404608	(gspL) general secretion pathway protein L [T2SS (VF0333)] [Shigella dysenteriae Sd197]
AS0255	contig00009	159333	159754	+	gspM	99.76	93.84	vfdb	YP_404609	(gspM) general secretion pathway protein M [T2SS (VF0333)] [Shigella dysenteriae Sd197]
AS0255	contig00010	19003	20043	-	ompA	100	99.14	vfdb	AAF37887	(ompA) outer membrane protein A [OmpA (VF0236)] [Escherichia coli O18:K1:H7 str. RS218]
AS0255	contig00010	83559	84392	-	csgG	100	83.33	vfdb	NP_460110	(csgG) curli production assembly/transport protein CsgG [Agf (VF0103)] [Salmonella enterica subsp. enterica serovar Typhimurium str. LT2]
AS0255	contig00010	84419	84835	-	csgF	99.04	81	vfdb	NP_460111	(csgF) curli production assembly/transport protein CsgF [Agf (VF0103)] [Salmonella enterica subsp. enterica serovar Typhimurium str. LT2]
AS0255	contig00010	85254	85904	-	csgD	100	81.41	vfdb	NP_460113	(csgD) DNA-binding transcriptional regulator CsgD [curli fibers/thin aggregative fimbriae (AGF) (AI094)] [Salmonella enterica subsp. enterica serovar Typhimurium str. LT2]
AS0255	contig00010	86659	87114	+	csgB	99.78	83.59	vfdb	NP_460114	(csgB) minor curlin subunit precursor curli nucleator protein CsgB [Agf (VF0103)] [Salmonella enterica subsp. enterica serovar Typhimurium str. LT2]
AS0255	contig00012	88126	89418	+	espX5	100	95.98	vfdb	NP_290699	(espX5) Type III secretion system effector EspX5 [LEE encoded T3SS (SS020)] [Escherichia coli O157:H7 str. EDL933]
AS0255	contig00012	119091	120671	-	espX4	100	96.2	vfdb	NP_290672	(espX4) Type III secretion system effector EspX4 [LEE encoded T3SS (SS020)] [Escherichia coli O157:H7 str. EDL933]
AS0255	contig00012	153007	155193	+	espL4	100	97.07	vfdb	NP_290644	(espL4) Type III secretion system effector EspL4 [LEE encoded T3SS (SS020)] [Escherichia coli O157:H7 str. EDL933]
AS0255	contig00013	51828	52430	+	fimB	100	97.35	vfdb	NP_757239	(fimB) Type 1 fimbriae Regulatory protein fimB [Type 1 fimbriae (VF0221)] [Escherichia coli CFT073]
AS0255	contig00013	52908	53502	+	fimE	99.66	99.5	vfdb	NP_757240	(fimE) Type 1 fimbriae Regulatory protein fimE [Type 1 fimbriae (VF0221)] [Escherichia coli CFT073]
AS0255	contig00013	53928	54533	+	fimA	100	92.24	vfdb	NP_757241	(fimA) Type-1 fimbrial protein A chain precursor [Type 1 fimbriae (VF0221)] [Escherichia coli CFT073]
AS0255	contig00013	54598	55137	+	fimI	100	98.33	vfdb	NP_757242	(fimI) Fimbrin-like protein fimI precursor [Type 1 fimbriae (VF0221)] [Escherichia coli CFT073]
AS0255	contig00013	55174	55899	+	fimC	100	98.48	vfdb	NP_757243	(fimC) Chaperone protein fimC precursor [Type 1 fimbriae (VF0221)] [Escherichia coli CFT073]
AS0255	contig00013	55966	58602	+	fimD	100	98.48	vfdb	NP_757244	(fimD) Outer membrane usher protein fimD precursor [Type 1 fimbriae (VF0221)] [Escherichia coli CFT073]
AS0255	contig00013	58609	59142	+	fimF	100	98.13	vfdb	NP_757245	(fimF) FimF protein precursor [Type 1 fimbriae (VF0221)] [Escherichia coli CFT073]
AS0255	contig00013	59155	59658	+	fimG	100	98.02	vfdb	NP_757247	(fimG) FimG protein precursor [Type 1 fimbriae (VF0221)] [Escherichia coli CFT073]
AS0255	contig00013	59669	60580	+	fimH	100	97.48	vfdb	NP_757248	(fimH) FimH protein precursor [Type 1 fimbriae (VF0221)] [Escherichia coli CFT073]
AS0255	contig00015	17095	17457	-	gtrA	100	90.08	vfdb	NP_706257	(gtrA) bactoprenol-linked glucose translocase/flippase [LPS (VF0124)] [Shigella flexneri 2a str. 301]
AS0255	contig00016	9594	10844	-	espR1	99.29	94.25	vfdb	NP_287686	(espR1) Type III secretion system effector espR1 [LEE encoded T3SS (SS020)] [Escherichia coli O157:H7 str. EDL933]
AS0255	contig00018	55853	58261	-	espY4	100	96.26	vfdb	NP_290352	(espY4) Type III secretion system effector EspY4 [LEE encoded T3SS (SS020)] [Escherichia coli O157:H7 str. EDL933]
AS0255	contig00021	36934	38362	-	aslA	100	97.2	vfdb	AAG10151	(aslA) putative arylsulfatase [AslA (VF0238)] [Escherichia coli O18:K1:H7 str. RS218]
AS0255	contig00024	708	896	-	afaF-VII	100	100	vfdb	AAK16195	(afaF-VII) AfaF-VII [Afimbrial adhesin AfaE-VIII (AI015)] [Escherichia coli str. 239 KH 89]
AS0255	contig00024	1400	1783	+	afaA-VIII	100	99.74	vfdb	AAK16196	(afaA-VIII) AfaA-VIII [Afimbrial adhesin AfaE-VIII (AI015)] [Escherichia coli str. 239 KH 89]
AS0255	contig00024	1861	2628	+	afaB-VIII	100	100	vfdb	AAK16197	(afaB-VIII) chaperone protein AfaB-VIII [Afimbrial adhesin AfaE-VIII (AI015)] [Escherichia coli str. 239 KH 89]
AS0255	contig00024	2797	5385	+	afaC-VIII	100	99.69	vfdb	AAD44022	(afaC-VIII) AfaC-VIII usher protein [Afimbrial adhesin AfaE-VIII (AI015)] [Escherichia coli str. 239 KH 89]
AS0255	contig00024	5401	5820	+	afaD-VIII	100	99.76	vfdb	AAD44023	(afaD-VIII) AfaD-VIII [Afimbrial adhesin AfaE-VIII (AI015)] [Escherichia coli str. 239 KH 89]
AS0255	contig00024	6355	6867	+	afaE-VIII	100	97.86	vfdb	AAD44024	(afaE-VIII) AfaE-VIII adhesin [Afimbrial adhesin AfaE-VIII (AI015)] [Escherichia coli str. 239 KH 89]
AS0255	contig00025	2227	2980	-	yagV/ecpE	99.74	97.22	vfdb	NP_286006	(yagV/ecpE) E. coli common pilus chaperone EcpE [ECP (VF0404)] [Escherichia coli O157:H7 str. EDL933]
AS0255	contig00025	2904	4547	-	yagW/ecpD	100	98.97	vfdb	NP_286007	(yagW/ecpD) polymerized tip adhesin of ECP fibers [ECP (VF0404)] [Escherichia coli O157:H7 str. EDL933]
AS0255	contig00025	4537	7062	-	yagX/ecpC	100	97.9	vfdb	NP_286008	(yagX/ecpC) E. coli common pilus usher EcpC [ECP (VF0404)] [Escherichia coli O157:H7 str. EDL933]
AS0255	contig00025	7088	7756	-	yagY/ecpB	100	98.36	vfdb	NP_286009	(yagY/ecpB) E. coli common pilus chaperone EcpB [ECP (VF0404)] [Escherichia coli O157:H7 str. EDL933]
AS0255	contig00025	7814	8401	-	yagZ/ecpA	100	98.81	vfdb	NP_286010	(yagZ/ecpA) E. coli common pilus structural subunit EcpA [ECP (VF0404)] [Escherichia coli O157:H7 str. EDL933]
AS0255	contig00025	8476	9066	-	ykgK/ecpR	100	98.98	vfdb	NP_286011	(ykgK/ecpR) regulator protein EcpR [ECP (VF0404)] [Escherichia coli O157:H7 str. EDL933]
AS0255	contig00025	18418	22659	+	fdeC	99.76	92.72	vfdb	YP_002390132	(fdeC) adhesin FdeC [FdeC (VF0506)] [Escherichia coli O45:K1:H7 str. S88]
AS0255	contig00038	2424	2657	-	papI	100	95.3	vfdb	NP_755468	(papI) regulatory protein PapI [P fimbriae (VF0220)] [Escherichia coli CFT073]
AS0255	contig00038	3062	3374	+	papB	99.37	98.08	vfdb		(papB) regulatory protein PapB [P fimbriae (VF0220)] [Escherichia coli CFT073]
AS0255	contig00038	4245	4783	+	papH	91.67	97.22	vfdb	NP_755466	(papH) P pilus termination subunit PapH [P fimbriae (VF0220)] [Escherichia coli CFT073]
AS0255	contig00038	4830	7352	+	papC	100	99.29	vfdb	NP_755465	(papC) usher protein PapC [P fimbriae (VF0220)] [Escherichia coli CFT073]
AS0255	contig00038	7552	8157	+	papD	100	99.17	vfdb	NP_755464	(papD) chaperone protein PapD [P fimbriae (VF0220)] [Escherichia coli CFT073]
AS0255	contig00038	8194	8775	+	papJ	100	98.28	vfdb	NP_755463	(papJ) P pilus assembly protein PapJ [P fimbriae (VF0220)] [Escherichia coli CFT073]
AS0255	contig00038	8782	9321	+	papK	100	98.33	vfdb	NP_755461	(papK) P pilus minor subunit PapK [P fimbriae (VF0220)] [Escherichia coli CFT073]
AS0255	contig00038	9330	9875	+	papE	100	83.52	vfdb	NP_755460	(papE) P pilus minor subunit PapE [P fimbriae (VF0220)] [Escherichia coli CFT073]
AS0255	contig00038	13572	14123	+	sfaX	100	98.55	vfdb	YP_540132	(sfaX) regulatory protein SfaX [S fimbriae (VF0222)] [Escherichia coli UTI89]
AS0258	contig00003	34022	35247	-	hblD	99.18	83.28	vfdb	NP_832846	(hblD) Hemolysin BL lytic component L1 [HBL (VF0532)] [Bacillus cereus ATCC 14579]
AS0258	contig00003	35315	36634	-	hblC	99.77	80.57	vfdb	NP_832847	(hblC) Hemolysin BL lytic component L2 [HBL (VF0532)] [Bacillus cereus ATCC 14579]
AS0258	contig00011	62177	64576	+	inhA	100	95.58	vfdb	YP_026915	(inhA) immune inhibitor A metalloprotease [InhA (VF0536)] [Bacillus anthracis str. Sterne]
AS0258	contig00030	26762	28300	+	BAS3109	100	95.45	vfdb	YP_029366	(BAS3109) thiol-activated cytolysin [ALO (VF0534)] [Bacillus anthracis str. Sterne]
AS0258	contig00047	17386	18465	-	nheC	100	92.04	vfdb	NP_978286	(nheC) non-hemolytic enterotoxin C [Nhe (VF0533)] [Bacillus cereus ATCC 10987]
AS0258	contig00047	18573	19781	-	nheB	100	95.04	vfdb	NP_978285	(nheB) non-hemolytic enterotoxin B [Nhe (VF0533)] [Bacillus cereus ATCC 10987]
AS0258	contig00047	19819	20979	-	nheA	100	95.87	vfdb	NP_978284	(nheA) non-hemolytic enterotoxin A [Nhe (VF0533)] [Bacillus cereus ATCC 10987]
AS0260	contig00001	180744	181875	+	espR4	99.21	82.56	vfdb	NP_288396	(espR4) Type III secretion system effector espR4 [LEE encoded T3SS (SS020)] [Escherichia coli O157:H7 str. EDL933]
AS0260	contig00001	391325	393223	-	espL1	100	96.26	vfdb	NP_288154	(espL1) Type III secretion system effector espL1 [LEE encoded T3SS (SS020)] [Escherichia coli O157:H7 str. EDL933]
AS0260	contig00002	17267	18943	+	kpsD	100	98.51	vfdb	AAA21682	(kpsD) KpsD [K1 capsule (VF0239)] [Escherichia coli O18:K1:H7 str. RS218]
AS0260	contig00002	29955	30731	-	kpsM	100	94.34	vfdb	AAA24046	(kpsM) KpsM [K1 capsule (VF0239)] [Escherichia coli O18:K1:H7 str. RS218]
AS0260	contig00002	31787	32208	-	gspM	99.76	96.21	vfdb	YP_404609	(gspM) general secretion pathway protein M [T2SS (VF0333)] [Shigella dysenteriae Sd197]
AS0260	contig00002	32324	33184	-	gspL	100	95.24	vfdb	YP_404608	(gspL) general secretion pathway protein L [T2SS (VF0333)] [Shigella dysenteriae Sd197]
AS0260	contig00002	33499	34476	-	gspK	100	96.42	vfdb	YP_404607	(gspK) general secretion pathway protein K [T2SS (VF0333)] [Shigella dysenteriae Sd197]
AS0260	contig00002	34473	35042	-	gspJ	100	95.97	vfdb	YP_404606	(gspJ) general secretion pathway protein J [T2SS (VF0333)] [Shigella dysenteriae Sd197]
AS0260	contig00002	35075	35446	-	gspI	100	95.16	vfdb	YP_404605	(gspI) general secretion pathway protein I [T2SS (VF0333)] [Shigella dysenteriae Sd197]
AS0260	contig00002	35443	35973	-	gspH	100	95.29	vfdb	YP_404604	(gspH) general secretion pathway protein H [T2SS (VF0333)] [Shigella dysenteriae Sd197]
AS0260	contig00002	36010	36465	-	gspG	100	95.83	vfdb	YP_404603	(gspG) general secretion pathway protein G [T2SS (VF0333)] [Shigella dysenteriae Sd197]
AS0260	contig00002	36506	37705	-	gspF	100	94.92	vfdb	YP_404602	(gspF) general secretion pathway protein F [T2SS (VF0333)] [Shigella dysenteriae Sd197]
AS0260	contig00002	37705	39198	-	gspE	100	95.78	vfdb	YP_404601	(gspE) general secretion pathway protein E [T2SS (VF0333)] [Shigella dysenteriae Sd197]
AS0260	contig00002	39231	41081	-	gspD	100	96.16	vfdb	YP_404600	(gspD) general secretion pathway protein D [T2SS (VF0333)] [Shigella dysenteriae Sd197]
AS0260	contig00002	41321	42151	-	gspC	100	95.07	vfdb	YP_404599	(gspC) general secretion pathway protein C [T2SS (VF0333)] [Shigella dysenteriae Sd197]
AS0260	contig00002	409505	409960	-	csgB	99.78	83.59	vfdb	NP_460114	(csgB) minor curlin subunit precursor curli nucleator protein CsgB [Agf (VF0103)] [Salmonella enterica subsp. enterica serovar Typhimurium str. LT2]
AS0260	contig00002	410715	411365	+	csgD	100	81.41	vfdb	NP_460113	(csgD) DNA-binding transcriptional regulator CsgD [curli fibers/thin aggregative fimbriae (AGF) (AI094)] [Salmonella enterica subsp. enterica serovar Typhimurium str. LT2]
AS0260	contig00002	411784	412200	+	csgF	99.04	81	vfdb	NP_460111	(csgF) curli production assembly/transport protein CsgF [Agf (VF0103)] [Salmonella enterica subsp. enterica serovar Typhimurium str. LT2]
AS0260	contig00002	412227	413060	+	csgG	100	83.33	vfdb	NP_460110	(csgG) curli production assembly/transport protein CsgG [Agf (VF0103)] [Salmonella enterica subsp. enterica serovar Typhimurium str. LT2]
AS0260	contig00002	481533	482585	+	ompA	100	95.25	vfdb	AAF37887	(ompA) outer membrane protein A [OmpA (VF0236)] [Escherichia coli O18:K1:H7 str. RS218]
AS0260	contig00004	87211	87813	+	fimB	100	98.34	vfdb	NP_757239	(fimB) Type 1 fimbriae Regulatory protein fimB [Type 1 fimbriae (VF0221)] [Escherichia coli CFT073]
AS0260	contig00004	88291	88887	+	fimE	100	99	vfdb	NP_757240	(fimE) Type 1 fimbriae Regulatory protein fimE [Type 1 fimbriae (VF0221)] [Escherichia coli CFT073]
AS0260	contig00004	89311	89916	+	fimA	100	91.09	vfdb	NP_757241	(fimA) Type-1 fimbrial protein A chain precursor [Type 1 fimbriae (VF0221)] [Escherichia coli CFT073]
AS0260	contig00004	89980	90519	+	fimI	100	98.33	vfdb	NP_757242	(fimI) Fimbrin-like protein fimI precursor [Type 1 fimbriae (VF0221)] [Escherichia coli CFT073]
AS0260	contig00004	90556	91281	+	fimC	100	98.76	vfdb	NP_757243	(fimC) Chaperone protein fimC precursor [Type 1 fimbriae (VF0221)] [Escherichia coli CFT073]
AS0260	contig00004	91348	93984	+	fimD	100	98.44	vfdb	NP_757244	(fimD) Outer membrane usher protein fimD precursor [Type 1 fimbriae (VF0221)] [Escherichia coli CFT073]
AS0260	contig00004	93991	94524	+	fimF	100	97.38	vfdb	NP_757245	(fimF) FimF protein precursor [Type 1 fimbriae (VF0221)] [Escherichia coli CFT073]
AS0260	contig00004	94537	95040	+	fimG	100	98.41	vfdb	NP_757247	(fimG) FimG protein precursor [Type 1 fimbriae (VF0221)] [Escherichia coli CFT073]
AS0260	contig00004	95051	95962	+	fimH	100	97.59	vfdb	NP_757248	(fimH) FimH protein precursor [Type 1 fimbriae (VF0221)] [Escherichia coli CFT073]
AS0260	contig00004	273402	274823	-	espX1	100	95.99	vfdb	NP_285716	(espX1) Type III secretion system effector EspX1 [LEE encoded T3SS (SS020)] [Escherichia coli O157:H7 str. EDL933]
AS0260	contig00004	313432	314183	+	espY1	99.87	95.75	vfdb	NP_285753	(espY1) Type III secretion system effector EspY1 [LEE encoded T3SS (SS020)] [Escherichia coli O157:H7 str. EDL933]
AS0260	contig00004	330649	331199	+	espY2	96.49	88.77	vfdb	NP_285765	(espY2) Type III secretion system effector EspY2 [LEE encoded T3SS (SS020)] [Escherichia coli O157:H7 str. EDL933]
AS0260	contig00005	7079	9265	-	espL4	100	97.35	vfdb	NP_290644	(espL4) Type III secretion system effector EspL4 [LEE encoded T3SS (SS020)] [Escherichia coli O157:H7 str. EDL933]
AS0260	contig00005	41547	43127	+	espX4	100	95.89	vfdb	NP_290672	(espX4) Type III secretion system effector EspX4 [LEE encoded T3SS (SS020)] [Escherichia coli O157:H7 str. EDL933]
AS0260	contig00005	72623	73915	-	espX5	100	95.9	vfdb	NP_290699	(espX5) Type III secretion system effector EspX5 [LEE encoded T3SS (SS020)] [Escherichia coli O157:H7 str. EDL933]
AS0260	contig00007	39718	42126	+	espY4	100	96.43	vfdb	NP_290352	(espY4) Type III secretion system effector EspY4 [LEE encoded T3SS (SS020)] [Escherichia coli O157:H7 str. EDL933]
AS0260	contig00009	55451	56204	-	yagV/ecpE	99.74	97.75	vfdb	NP_286006	(yagV/ecpE) E. coli common pilus chaperone EcpE [ECP (VF0404)] [Escherichia coli O157:H7 str. EDL933]
AS0260	contig00009	56128	57771	-	yagW/ecpD	100	98.91	vfdb	NP_286007	(yagW/ecpD) polymerized tip adhesin of ECP fibers [ECP (VF0404)] [Escherichia coli O157:H7 str. EDL933]
AS0260	contig00009	57761	60286	-	yagX/ecpC	100	97.94	vfdb	NP_286008	(yagX/ecpC) E. coli common pilus usher EcpC [ECP (VF0404)] [Escherichia coli O157:H7 str. EDL933]
AS0260	contig00009	60312	60980	-	yagY/ecpB	100	97.46	vfdb	NP_286009	(yagY/ecpB) E. coli common pilus chaperone EcpB [ECP (VF0404)] [Escherichia coli O157:H7 str. EDL933]
AS0260	contig00009	61037	61624	-	yagZ/ecpA	100	98.98	vfdb	NP_286010	(yagZ/ecpA) E. coli common pilus structural subunit EcpA [ECP (VF0404)] [Escherichia coli O157:H7 str. EDL933]
AS0260	contig00009	61699	62289	-	ykgK/ecpR	100	98.98	vfdb	NP_286011	(ykgK/ecpR) regulator protein EcpR [ECP (VF0404)] [Escherichia coli O157:H7 str. EDL933]
AS0260	contig00009	71531	75772	+	fdeC	99.76	92.77	vfdb	YP_002390132	(fdeC) adhesin FdeC [FdeC (VF0506)] [Escherichia coli O45:K1:H7 str. S88]
AS0260	contig00010	111986	112786	-	chuV	100	98.25	vfdb	NP_756180	(chuV) ATP-binding hydrophilic protein ChuV [Chu (VF0227)] [Escherichia coli CFT073]
AS0260	contig00010	112753	113745	-	chuU	100	96.58	vfdb	NP_756179	(chuU) heme permease protein ChuU [Chu (VF0227)] [Escherichia coli CFT073]
AS0260	contig00010	113794	114417	-	chuY	100	96.47	vfdb	NP_756178	(chuY) ChuY [Chu (VF0227)] [Escherichia coli CFT073]
AS0260	contig00010	114417	114911	-	shuX	100	96.36	vfdb	YP_405016	(shuX) shu locus protein ShuX [Shu (VF0256)] [Shigella dysenteriae Sd197]
AS0260	contig00010	114924	116261	-	chuW	100	96.71	vfdb	NP_756176	(chuW) Putative oxygen independent coproporphyrinogen III oxidase [Chu (VF0227)] [Escherichia coli CFT073]
AS0260	contig00010	116281	117273	-	shuT	100	98.09	vfdb	YP_405017	(shuT) periplasmic binding protein ShuT [Shu (VF0256)] [Shigella dysenteriae Sd197]
AS0260	contig00010	117878	119860	+	shuA	100	98.54	vfdb	YP_405019	(shuA) outer membrane heme/hemoglobin receptor ShuA [Shu (VF0256)] [Shigella dysenteriae Sd197]
AS0260	contig00010	119909	120937	+	chuS	100	96.4	vfdb	NP_756169	(chuS) heme oxygenase ChuS [Chu (VF0227)] [Escherichia coli CFT073]
AS0260	contig00017	37650	39078	-	aslA	100	97.13	vfdb	AAG10151	(aslA) putative arylsulfatase [AslA (VF0238)] [Escherichia coli O18:K1:H7 str. RS218]
AS0260	contig00025	17030	17776	-	entA	100	97.32	vfdb	NP_752614	(entA) 23-dihydro-23-dihydroxybenzoate dehydrogenase [Enterobactin (VF0228)] [Escherichia coli CFT073]
AS0260	contig00025	17776	18633	-	entB	100	98.83	vfdb	NP_752613	(entB) isochorismatase [Enterobactin (VF0228)] [Escherichia coli CFT073]
AS0260	contig00025	18647	20257	-	entE	100	96.52	vfdb	NP_752612	(entE) 23-dihydroxybenzoate-AMP ligase component of enterobactin synthase multienzyme complex [Enterobactin (VF0228)] [Escherichia coli CFT073]
AS0260	contig00025	20267	21454	-	entC	100	97.31	vfdb	NP_752611	(entC) isochorismate synthase 1 [Enterobactin (VF0228)] [Escherichia coli CFT073]
AS0260	contig00025	21631	22587	+	fepB	100	97.7	vfdb	NP_752610	(fepB) ferrienterobactin ABC transporter periplasmic binding protein [Enterobactin (VF0228)] [Escherichia coli CFT073]
AS0260	contig00025	22591	23841	-	entS	100	95.68	vfdb	NP_752609	(entS) enterobactin exporter iron-regulated [enterobactin (IA019)] [Escherichia coli CFT073]
AS0260	contig00025	23940	24956	+	fepD	100	95.97	vfdb	NP_752608	(fepD) ferrienterobactin ABC transporter permease [Enterobactin (VF0228)] [Escherichia coli CFT073]
AS0260	contig00025	24953	25945	+	fepG	100	94.16	vfdb	NP_752607	(fepG) iron-enterobactin ABC transporter permease [Enterobactin (VF0228)] [Escherichia coli CFT073]
AS0260	contig00025	25942	26757	+	fepC	100	96.94	vfdb	NP_752606	(fepC) ferrienterobactin ABC transporter ATPase [Enterobactin (VF0228)] [Escherichia coli CFT073]
AS0260	contig00025	28130	31983	-	entF	99.25	95.12	vfdb	NP_752604	(entF) enterobactin synthase multienzyme complex component ATP-dependent [Enterobactin (VF0228)] [Escherichia coli CFT073]
AS0260	contig00025	32201	33403	-	fes	100	96.84	vfdb	NP_752602	(fes) enterobactin/ferric enterobactin esterase [enterobactin (IA019)] [Escherichia coli CFT073]
AS0260	contig00025	33646	35886	+	fepA	100	96.88	vfdb	NP_752600	(fepA) ferrienterobactin outer membrane transporter [Enterobactin (VF0228)] [Escherichia coli CFT073]
AS0260	contig00025	35911	36681	+	entD	100	92.74	vfdb	NP_752599	(entD) phosphopantetheinyl transferase component of enterobactin synthase multienzyme complex [Enterobactin (VF0228)] [Escherichia coli CFT073]
AS0260	contig00031	34551	35164	+	hlyC	90.96	90.39	vfdb	NP_755444	(hlyC) Hemolysin C [Hemolysin (VF0225)] [Escherichia coli CFT073]
AS0260	contig00031	35176	38250	+	hlyA	100	97.14	vfdb	NP_755445	(hlyA) Hemolysin A [Hemolysin (VF0225)] [Escherichia coli CFT073]
AS0260	contig00031	38321	40444	+	hlyB	100	98.31	vfdb	NP_755448	(hlyB) Hemolysin B [Hemolysin (VF0225)] [Escherichia coli CFT073]
AS0260	contig00031	40463	41899	+	hlyD	100	96.59	vfdb	NP_755449	(hlyD) Hemolysin D [Hemolysin (VF0225)] [Escherichia coli CFT073]
AS0260	contig00033	28663	29915	-	espR1	99.44	94.33	vfdb	NP_287686	(espR1) Type III secretion system effector espR1 [LEE encoded T3SS (SS020)] [Escherichia coli O157:H7 str. EDL933]
AS0260	contig00034	31332	32903	+	espY3	100	95.48	vfdb	NP_286160	(espY3) Type III secretion system effector EspY3 [LEE encoded T3SS (SS020)] [Escherichia coli O157:H7 str. EDL933]
AS0264	contig00002	264933	266832	-	espL1	100	97	vfdb	NP_288154	(espL1) Type III secretion system effector espL1 [LEE encoded T3SS (SS020)] [Escherichia coli O157:H7 str. EDL933]
AS0264	contig00003	378237	378659	-	gspM	100	97.16	vfdb	YP_404609	(gspM) general secretion pathway protein M [T2SS (VF0333)] [Shigella dysenteriae Sd197]
AS0264	contig00003	378775	379635	-	gspL	100	97.33	vfdb	YP_404608	(gspL) general secretion pathway protein L [T2SS (VF0333)] [Shigella dysenteriae Sd197]
AS0264	contig00003	379950	380927	-	gspK	100	97.65	vfdb	YP_404607	(gspK) general secretion pathway protein K [T2SS (VF0333)] [Shigella dysenteriae Sd197]
AS0264	contig00003	380924	381493	-	gspJ	100	97.19	vfdb	YP_404606	(gspJ) general secretion pathway protein J [T2SS (VF0333)] [Shigella dysenteriae Sd197]
AS0264	contig00003	381526	381897	-	gspI	100	95.16	vfdb	YP_404605	(gspI) general secretion pathway protein I [T2SS (VF0333)] [Shigella dysenteriae Sd197]
AS0264	contig00003	381894	382424	-	gspH	100	96.05	vfdb	YP_404604	(gspH) general secretion pathway protein H [T2SS (VF0333)] [Shigella dysenteriae Sd197]
AS0264	contig00003	382461	382916	-	gspG	100	95.61	vfdb	YP_404603	(gspG) general secretion pathway protein G [T2SS (VF0333)] [Shigella dysenteriae Sd197]
AS0264	contig00003	382957	384156	-	gspF	100	96.25	vfdb	YP_404602	(gspF) general secretion pathway protein F [T2SS (VF0333)] [Shigella dysenteriae Sd197]
AS0264	contig00003	384156	385649	-	gspE	100	96.39	vfdb	YP_404601	(gspE) general secretion pathway protein E [T2SS (VF0333)] [Shigella dysenteriae Sd197]
AS0264	contig00003	385649	387499	-	gspD	100	97.25	vfdb	YP_404600	(gspD) general secretion pathway protein D [T2SS (VF0333)] [Shigella dysenteriae Sd197]
AS0264	contig00003	387739	388569	-	gspC	100	95.07	vfdb	YP_404599	(gspC) general secretion pathway protein C [T2SS (VF0333)] [Shigella dysenteriae Sd197]
AS0264	contig00004	99985	100731	-	entA	100	95.05	vfdb	NP_752614	(entA) 23-dihydro-23-dihydroxybenzoate dehydrogenase [Enterobactin (VF0228)] [Escherichia coli CFT073]
AS0264	contig00004	100731	101588	-	entB	100	97.79	vfdb	NP_752613	(entB) isochorismatase [Enterobactin (VF0228)] [Escherichia coli CFT073]
AS0264	contig00004	101602	103212	-	entE	100	95.78	vfdb	NP_752612	(entE) 23-dihydroxybenzoate-AMP ligase component of enterobactin synthase multienzyme complex [Enterobactin (VF0228)] [Escherichia coli CFT073]
AS0264	contig00004	103222	104409	-	entC	100	97.56	vfdb	NP_752611	(entC) isochorismate synthase 1 [Enterobactin (VF0228)] [Escherichia coli CFT073]
AS0264	contig00004	104772	105728	+	fepB	100	96.66	vfdb	NP_752610	(fepB) ferrienterobactin ABC transporter periplasmic binding protein [Enterobactin (VF0228)] [Escherichia coli CFT073]
AS0264	contig00004	105732	106982	-	entS	100	95.44	vfdb	NP_752609	(entS) enterobactin exporter iron-regulated [enterobactin (IA019)] [Escherichia coli CFT073]
AS0264	contig00004	107081	108097	+	fepD	100	95.87	vfdb	NP_752608	(fepD) ferrienterobactin ABC transporter permease [Enterobactin (VF0228)] [Escherichia coli CFT073]
AS0264	contig00004	108094	109086	+	fepG	100	94.26	vfdb	NP_752607	(fepG) iron-enterobactin ABC transporter permease [Enterobactin (VF0228)] [Escherichia coli CFT073]
AS0264	contig00004	109083	109898	+	fepC	100	97.18	vfdb	NP_752606	(fepC) ferrienterobactin ABC transporter ATPase [Enterobactin (VF0228)] [Escherichia coli CFT073]
AS0264	contig00004	111296	115125	-	entF	98.66	95.2	vfdb	NP_752604	(entF) enterobactin synthase multienzyme complex component ATP-dependent [Enterobactin (VF0228)] [Escherichia coli CFT073]
AS0264	contig00004	115343	116545	-	fes	100	96.51	vfdb	NP_752602	(fes) enterobactin/ferric enterobactin esterase [enterobactin (IA019)] [Escherichia coli CFT073]
AS0264	contig00004	116788	119028	+	fepA	100	97.14	vfdb	NP_752600	(fepA) ferrienterobactin outer membrane transporter [Enterobactin (VF0228)] [Escherichia coli CFT073]
AS0264	contig00004	119053	119823	+	entD	100	94.29	vfdb	NP_752599	(entD) phosphopantetheinyl transferase component of enterobactin synthase multienzyme complex [Enterobactin (VF0228)] [Escherichia coli CFT073]
AS0264	contig00004	383843	388091	-	fdeC	99.88	94.21	vfdb	YP_002390132	(fdeC) adhesin FdeC [FdeC (VF0506)] [Escherichia coli O45:K1:H7 str. S88]
AS0264	contig00004	391111	391701	+	ykgK/ecpR	100	97.63	vfdb	NP_286011	(ykgK/ecpR) regulator protein EcpR [ECP (VF0404)] [Escherichia coli O157:H7 str. EDL933]
AS0264	contig00004	391776	392363	+	yagZ/ecpA	100	99.32	vfdb	NP_286010	(yagZ/ecpA) E. coli common pilus structural subunit EcpA [ECP (VF0404)] [Escherichia coli O157:H7 str. EDL933]
AS0264	contig00004	392421	393089	+	yagY/ecpB	100	98.66	vfdb	NP_286009	(yagY/ecpB) E. coli common pilus chaperone EcpB [ECP (VF0404)] [Escherichia coli O157:H7 str. EDL933]
AS0264	contig00004	393115	395640	+	yagX/ecpC	100	98.61	vfdb	NP_286008	(yagX/ecpC) E. coli common pilus usher EcpC [ECP (VF0404)] [Escherichia coli O157:H7 str. EDL933]
AS0264	contig00004	395630	397273	+	yagW/ecpD	100	98.6	vfdb	NP_286007	(yagW/ecpD) polymerized tip adhesin of ECP fibers [ECP (VF0404)] [Escherichia coli O157:H7 str. EDL933]
AS0264	contig00004	397197	397950	+	yagV/ecpE	99.74	96.82	vfdb	NP_286006	(yagV/ecpE) E. coli common pilus chaperone EcpE [ECP (VF0404)] [Escherichia coli O157:H7 str. EDL933]
AS0264	contig00005	3303	4136	-	csgG	100	82.97	vfdb	NP_460110	(csgG) curli production assembly/transport protein CsgG [Agf (VF0103)] [Salmonella enterica subsp. enterica serovar Typhimurium str. LT2]
AS0264	contig00005	4163	4579	-	csgF	99.04	81.23	vfdb	NP_460111	(csgF) curli production assembly/transport protein CsgF [Agf (VF0103)] [Salmonella enterica subsp. enterica serovar Typhimurium str. LT2]
AS0264	contig00005	4998	5648	-	csgD	100	81.11	vfdb	NP_460113	(csgD) DNA-binding transcriptional regulator CsgD [curli fibers/thin aggregative fimbriae (AGF) (AI094)] [Salmonella enterica subsp. enterica serovar Typhimurium str. LT2]
AS0264	contig00005	6402	6857	+	csgB	99.78	83.81	vfdb	NP_460114	(csgB) minor curlin subunit precursor curli nucleator protein CsgB [Agf (VF0103)] [Salmonella enterica subsp. enterica serovar Typhimurium str. LT2]
AS0264	contig00006	243949	245241	+	espX5	100	95.67	vfdb	NP_290699	(espX5) Type III secretion system effector EspX5 [LEE encoded T3SS (SS020)] [Escherichia coli O157:H7 str. EDL933]
AS0264	contig00006	274790	276370	-	espX4	99.94	92.98	vfdb	NP_290672	(espX4) Type III secretion system effector EspX4 [LEE encoded T3SS (SS020)] [Escherichia coli O157:H7 str. EDL933]
AS0264	contig00009	201355	202775	+	espX1	99.93	95.5	vfdb	NP_285716	(espX1) Type III secretion system effector EspX1 [LEE encoded T3SS (SS020)] [Escherichia coli O157:H7 str. EDL933]
AS0264	contig00010	139218	140270	-	ompA	100	94.3	vfdb	AAF37887	(ompA) outer membrane protein A [OmpA (VF0236)] [Escherichia coli O18:K1:H7 str. RS218]
AS0264	contig00013	23614	24216	+	fimB	100	97.84	vfdb	NP_757239	(fimB) Type 1 fimbriae Regulatory protein fimB [Type 1 fimbriae (VF0221)] [Escherichia coli CFT073]
AS0264	contig00013	24693	25289	+	fimE	100	98.66	vfdb	NP_757240	(fimE) Type 1 fimbriae Regulatory protein fimE [Type 1 fimbriae (VF0221)] [Escherichia coli CFT073]
AS0264	contig00013	25713	26318	+	fimA	100	91.91	vfdb	NP_757241	(fimA) Type-1 fimbrial protein A chain precursor [Type 1 fimbriae (VF0221)] [Escherichia coli CFT073]
AS0264	contig00013	26383	26922	+	fimI	100	99.07	vfdb	NP_757242	(fimI) Fimbrin-like protein fimI precursor [Type 1 fimbriae (VF0221)] [Escherichia coli CFT073]
AS0264	contig00013	26965	27690	+	fimC	100	97.93	vfdb	NP_757243	(fimC) Chaperone protein fimC precursor [Type 1 fimbriae (VF0221)] [Escherichia coli CFT073]
AS0264	contig00013	27757	30393	+	fimD	100	98.71	vfdb	NP_757244	(fimD) Outer membrane usher protein fimD precursor [Type 1 fimbriae (VF0221)] [Escherichia coli CFT073]
AS0264	contig00013	30400	30933	+	fimF	100	98.31	vfdb	NP_757245	(fimF) FimF protein precursor [Type 1 fimbriae (VF0221)] [Escherichia coli CFT073]
AS0264	contig00013	30946	31449	+	fimG	100	98.21	vfdb	NP_757247	(fimG) FimG protein precursor [Type 1 fimbriae (VF0221)] [Escherichia coli CFT073]
AS0264	contig00013	31460	32371	+	fimH	100	97.37	vfdb	NP_757248	(fimH) FimH protein precursor [Type 1 fimbriae (VF0221)] [Escherichia coli CFT073]
AS0264	contig00023	12954	14009	-	espR1	83.81	94.32	vfdb	NP_287686	(espR1) Type III secretion system effector espR1 [LEE encoded T3SS (SS020)] [Escherichia coli O157:H7 str. EDL933]
AS0280	contig00008	24072	24847	-	isdE	88.28	81.06	vfdb	YP_001332078	(isdE) iron-regulated surface determinant protein E [Isd (VF0015)] [Staphylococcus aureus subsp. aureus str. Newman]
AS0282	contig00001	902513	904411	-	espL1	100	95.47	vfdb	NP_288154	(espL1) Type III secretion system effector espL1 [LEE encoded T3SS (SS020)] [Escherichia coli O157:H7 str. EDL933]
AS0282	contig00002	298759	299181	-	gspM	100	93.85	vfdb	YP_404609	(gspM) general secretion pathway protein M [T2SS (VF0333)] [Shigella dysenteriae Sd197]
AS0282	contig00002	299297	300157	-	gspL	100	97.56	vfdb	YP_404608	(gspL) general secretion pathway protein L [T2SS (VF0333)] [Shigella dysenteriae Sd197]
AS0282	contig00002	300472	301449	-	gspK	100	97.55	vfdb	YP_404607	(gspK) general secretion pathway protein K [T2SS (VF0333)] [Shigella dysenteriae Sd197]
AS0282	contig00002	301446	302015	-	gspJ	100	97.19	vfdb	YP_404606	(gspJ) general secretion pathway protein J [T2SS (VF0333)] [Shigella dysenteriae Sd197]
AS0282	contig00002	302048	302419	-	gspI	100	95.16	vfdb	YP_404605	(gspI) general secretion pathway protein I [T2SS (VF0333)] [Shigella dysenteriae Sd197]
AS0282	contig00002	302416	302946	-	gspH	100	96.05	vfdb	YP_404604	(gspH) general secretion pathway protein H [T2SS (VF0333)] [Shigella dysenteriae Sd197]
AS0282	contig00002	302983	303438	-	gspG	100	95.61	vfdb	YP_404603	(gspG) general secretion pathway protein G [T2SS (VF0333)] [Shigella dysenteriae Sd197]
AS0282	contig00002	303479	304678	-	gspF	100	96.17	vfdb	YP_404602	(gspF) general secretion pathway protein F [T2SS (VF0333)] [Shigella dysenteriae Sd197]
AS0282	contig00002	304678	306171	-	gspE	100	96.39	vfdb	YP_404601	(gspE) general secretion pathway protein E [T2SS (VF0333)] [Shigella dysenteriae Sd197]
AS0282	contig00002	306171	308021	-	gspD	100	97.14	vfdb	YP_404600	(gspD) general secretion pathway protein D [T2SS (VF0333)] [Shigella dysenteriae Sd197]
AS0282	contig00002	308261	309091	-	gspC	100	95.19	vfdb	YP_404599	(gspC) general secretion pathway protein C [T2SS (VF0333)] [Shigella dysenteriae Sd197]
AS0282	contig00004	39668	41248	+	espX4	99.94	92.98	vfdb	NP_290672	(espX4) Type III secretion system effector EspX4 [LEE encoded T3SS (SS020)] [Escherichia coli O157:H7 str. EDL933]
AS0282	contig00004	70779	72071	-	espX5	100	95.59	vfdb	NP_290699	(espX5) Type III secretion system effector EspX5 [LEE encoded T3SS (SS020)] [Escherichia coli O157:H7 str. EDL933]
AS0282	contig00005	214810	219035	-	fdeC	99.41	92.48	vfdb	YP_002390132	(fdeC) adhesin FdeC [FdeC (VF0506)] [Escherichia coli O45:K1:H7 str. S88]
AS0282	contig00005	222056	222646	+	ykgK/ecpR	100	97.46	vfdb	NP_286011	(ykgK/ecpR) regulator protein EcpR [ECP (VF0404)] [Escherichia coli O157:H7 str. EDL933]
AS0282	contig00005	222721	223308	+	yagZ/ecpA	100	99.15	vfdb	NP_286010	(yagZ/ecpA) E. coli common pilus structural subunit EcpA [ECP (VF0404)] [Escherichia coli O157:H7 str. EDL933]
AS0282	contig00005	223366	224034	+	yagY/ecpB	100	98.36	vfdb	NP_286009	(yagY/ecpB) E. coli common pilus chaperone EcpB [ECP (VF0404)] [Escherichia coli O157:H7 str. EDL933]
AS0282	contig00005	224060	226585	+	yagX/ecpC	100	98.58	vfdb	NP_286008	(yagX/ecpC) E. coli common pilus usher EcpC [ECP (VF0404)] [Escherichia coli O157:H7 str. EDL933]
AS0282	contig00005	226575	228218	+	yagW/ecpD	100	98.6	vfdb	NP_286007	(yagW/ecpD) polymerized tip adhesin of ECP fibers [ECP (VF0404)] [Escherichia coli O157:H7 str. EDL933]
AS0282	contig00005	228142	228895	+	yagV/ecpE	99.74	96.95	vfdb	NP_286006	(yagV/ecpE) E. coli common pilus chaperone EcpE [ECP (VF0404)] [Escherichia coli O157:H7 str. EDL933]
AS0282	contig00006	161725	162765	-	ompA	100	98.08	vfdb	AAF37887	(ompA) outer membrane protein A [OmpA (VF0236)] [Escherichia coli O18:K1:H7 str. RS218]
AS0282	contig00008	201924	203345	+	espX1	100	94.73	vfdb	NP_285716	(espX1) Type III secretion system effector EspX1 [LEE encoded T3SS (SS020)] [Escherichia coli O157:H7 str. EDL933]
AS0282	contig00010	101458	102369	-	fimH	100	97.37	vfdb	NP_757248	(fimH) FimH protein precursor [Type 1 fimbriae (VF0221)] [Escherichia coli CFT073]
AS0282	contig00010	102380	102883	-	fimG	100	97.82	vfdb	NP_757247	(fimG) FimG protein precursor [Type 1 fimbriae (VF0221)] [Escherichia coli CFT073]
AS0282	contig00010	102896	103429	-	fimF	100	96.63	vfdb	NP_757245	(fimF) FimF protein precursor [Type 1 fimbriae (VF0221)] [Escherichia coli CFT073]
AS0282	contig00010	103436	106072	-	fimD	100	98.75	vfdb	NP_757244	(fimD) Outer membrane usher protein fimD precursor [Type 1 fimbriae (VF0221)] [Escherichia coli CFT073]
AS0282	contig00010	106139	106864	-	fimC	100	98.62	vfdb	NP_757243	(fimC) Chaperone protein fimC precursor [Type 1 fimbriae (VF0221)] [Escherichia coli CFT073]
AS0282	contig00010	106901	107440	-	fimI	100	97.78	vfdb	NP_757242	(fimI) Fimbrin-like protein fimI precursor [Type 1 fimbriae (VF0221)] [Escherichia coli CFT073]
AS0282	contig00010	107505	108110	-	fimA	100	89.77	vfdb	NP_757241	(fimA) Type-1 fimbrial protein A chain precursor [Type 1 fimbriae (VF0221)] [Escherichia coli CFT073]
AS0282	contig00010	108534	109130	-	fimE	100	99.16	vfdb	NP_757240	(fimE) Type 1 fimbriae Regulatory protein fimE [Type 1 fimbriae (VF0221)] [Escherichia coli CFT073]
AS0282	contig00010	109608	110210	-	fimB	100	97.84	vfdb	NP_757239	(fimB) Type 1 fimbriae Regulatory protein fimB [Type 1 fimbriae (VF0221)] [Escherichia coli CFT073]
AS0282	contig00011	99554	100300	-	entA	100	95.05	vfdb	NP_752614	(entA) 23-dihydro-23-dihydroxybenzoate dehydrogenase [Enterobactin (VF0228)] [Escherichia coli CFT073]
AS0282	contig00011	100300	101157	-	entB	100	97.79	vfdb	NP_752613	(entB) isochorismatase [Enterobactin (VF0228)] [Escherichia coli CFT073]
AS0282	contig00011	101171	102781	-	entE	100	95.84	vfdb	NP_752612	(entE) 23-dihydroxybenzoate-AMP ligase component of enterobactin synthase multienzyme complex [Enterobactin (VF0228)] [Escherichia coli CFT073]
AS0282	contig00011	102791	103978	-	entC	100	97.9	vfdb	NP_752611	(entC) isochorismate synthase 1 [Enterobactin (VF0228)] [Escherichia coli CFT073]
AS0282	contig00011	104155	105111	+	fepB	100	97.39	vfdb	NP_752610	(fepB) ferrienterobactin ABC transporter periplasmic binding protein [Enterobactin (VF0228)] [Escherichia coli CFT073]
AS0282	contig00011	105115	106365	-	entS	100	95.52	vfdb	NP_752609	(entS) enterobactin exporter iron-regulated [enterobactin (IA019)] [Escherichia coli CFT073]
AS0282	contig00011	106464	107480	+	fepD	100	95.77	vfdb	NP_752608	(fepD) ferrienterobactin ABC transporter permease [Enterobactin (VF0228)] [Escherichia coli CFT073]
AS0282	contig00011	107477	108469	+	fepG	100	94.56	vfdb	NP_752607	(fepG) iron-enterobactin ABC transporter permease [Enterobactin (VF0228)] [Escherichia coli CFT073]
AS0282	contig00011	108466	109281	+	fepC	100	97.06	vfdb	NP_752606	(fepC) ferrienterobactin ABC transporter ATPase [Enterobactin (VF0228)] [Escherichia coli CFT073]
AS0282	contig00011	110655	114508	-	entF	99.28	95.77	vfdb	NP_752604	(entF) enterobactin synthase multienzyme complex component ATP-dependent [Enterobactin (VF0228)] [Escherichia coli CFT073]
AS0282	contig00011	114726	115928	-	fes	100	96.67	vfdb	NP_752602	(fes) enterobactin/ferric enterobactin esterase [enterobactin (IA019)] [Escherichia coli CFT073]
AS0282	contig00011	116171	118411	+	fepA	100	96.39	vfdb	NP_752600	(fepA) ferrienterobactin outer membrane transporter [Enterobactin (VF0228)] [Escherichia coli CFT073]
AS0282	contig00011	118436	119206	+	entD	100	94.03	vfdb	NP_752599	(entD) phosphopantetheinyl transferase component of enterobactin synthase multienzyme complex [Enterobactin (VF0228)] [Escherichia coli CFT073]
AS0282	contig00013	5283	6116	-	csgG	100	83.09	vfdb	NP_460110	(csgG) curli production assembly/transport protein CsgG [Agf (VF0103)] [Salmonella enterica subsp. enterica serovar Typhimurium str. LT2]
AS0282	contig00013	6143	6559	-	csgF	99.04	81.23	vfdb	NP_460111	(csgF) curli production assembly/transport protein CsgF [Agf (VF0103)] [Salmonella enterica subsp. enterica serovar Typhimurium str. LT2]
AS0282	contig00013	6978	7628	-	csgD	100	81.11	vfdb	NP_460113	(csgD) DNA-binding transcriptional regulator CsgD [curli fibers/thin aggregative fimbriae (AGF) (AI094)] [Salmonella enterica subsp. enterica serovar Typhimurium str. LT2]
AS0282	contig00013	8382	8837	+	csgB	99.78	83.81	vfdb	NP_460114	(csgB) minor curlin subunit precursor curli nucleator protein CsgB [Agf (VF0103)] [Salmonella enterica subsp. enterica serovar Typhimurium str. LT2]
AS0282	contig00025	24975	26031	+	espR1	83.81	94.04	vfdb	NP_287686	(espR1) Type III secretion system effector espR1 [LEE encoded T3SS (SS020)] [Escherichia coli O157:H7 str. EDL933]
AS0286	contig00001	312948	313808	+	gspL	100	97.1	vfdb	YP_404608	(gspL) general secretion pathway protein L [T2SS (VF0333)] [Shigella dysenteriae Sd197]
AS0286	contig00001	313924	314346	+	gspM	100	98.34	vfdb	YP_404609	(gspM) general secretion pathway protein M [T2SS (VF0333)] [Shigella dysenteriae Sd197]
AS0286	contig00002	89262	91161	-	espL1	100	97.53	vfdb	NP_288154	(espL1) Type III secretion system effector espL1 [LEE encoded T3SS (SS020)] [Escherichia coli O157:H7 str. EDL933]
AS0286	contig00003	24923	25719	-	espY1	99.87	88.72	vfdb	NP_285753	(espY1) Type III secretion system effector EspY1 [LEE encoded T3SS (SS020)] [Escherichia coli O157:H7 str. EDL933]
AS0286	contig00003	63988	65409	+	espX1	100	93.04	vfdb	NP_285716	(espX1) Type III secretion system effector EspX1 [LEE encoded T3SS (SS020)] [Escherichia coli O157:H7 str. EDL933]
AS0286	contig00003	161869	162780	-	fimH	100	97.26	vfdb	NP_757248	(fimH) FimH protein precursor [Type 1 fimbriae (VF0221)] [Escherichia coli CFT073]
AS0286	contig00003	162791	163294	-	fimG	100	98.02	vfdb	NP_757247	(fimG) FimG protein precursor [Type 1 fimbriae (VF0221)] [Escherichia coli CFT073]
AS0286	contig00003	163307	163840	-	fimF	100	97.57	vfdb	NP_757245	(fimF) FimF protein precursor [Type 1 fimbriae (VF0221)] [Escherichia coli CFT073]
AS0286	contig00003	163847	166483	-	fimD	100	98.48	vfdb	NP_757244	(fimD) Outer membrane usher protein fimD precursor [Type 1 fimbriae (VF0221)] [Escherichia coli CFT073]
AS0286	contig00003	166550	167275	-	fimC	100	98.48	vfdb	NP_757243	(fimC) Chaperone protein fimC precursor [Type 1 fimbriae (VF0221)] [Escherichia coli CFT073]
AS0286	contig00003	167312	167851	-	fimI	100	98.7	vfdb	NP_757242	(fimI) Fimbrin-like protein fimI precursor [Type 1 fimbriae (VF0221)] [Escherichia coli CFT073]
AS0286	contig00003	167916	168527	-	fimA	100	88.4	vfdb	NP_757241	(fimA) Type-1 fimbrial protein A chain precursor [Type 1 fimbriae (VF0221)] [Escherichia coli CFT073]
AS0286	contig00003	168954	169548	-	fimE	99.66	99.16	vfdb	NP_757240	(fimE) Type 1 fimbriae Regulatory protein fimE [Type 1 fimbriae (VF0221)] [Escherichia coli CFT073]
AS0286	contig00003	170025	170627	-	fimB	100	97.68	vfdb	NP_757239	(fimB) Type 1 fimbriae Regulatory protein fimB [Type 1 fimbriae (VF0221)] [Escherichia coli CFT073]
AS0286	contig00004	177897	178937	-	ompA	100	98.08	vfdb	AAF37887	(ompA) outer membrane protein A [OmpA (VF0236)] [Escherichia coli O18:K1:H7 str. RS218]
AS0286	contig00015	3303	4136	-	csgG	100	83.45	vfdb	NP_460110	(csgG) curli production assembly/transport protein CsgG [Agf (VF0103)] [Salmonella enterica subsp. enterica serovar Typhimurium str. LT2]
AS0286	contig00015	4163	4579	-	csgF	99.04	81.23	vfdb	NP_460111	(csgF) curli production assembly/transport protein CsgF [Agf (VF0103)] [Salmonella enterica subsp. enterica serovar Typhimurium str. LT2]
AS0286	contig00015	4998	5648	-	csgD	100	80.95	vfdb	NP_460113	(csgD) DNA-binding transcriptional regulator CsgD [curli fibers/thin aggregative fimbriae (AGF) (AI094)] [Salmonella enterica subsp. enterica serovar Typhimurium str. LT2]
AS0286	contig00015	6403	6858	+	csgB	99.78	83.37	vfdb	NP_460114	(csgB) minor curlin subunit precursor curli nucleator protein CsgB [Agf (VF0103)] [Salmonella enterica subsp. enterica serovar Typhimurium str. LT2]
AS0286	contig00016	89535	90288	-	yagV/ecpE	99.74	96.95	vfdb	NP_286006	(yagV/ecpE) E. coli common pilus chaperone EcpE [ECP (VF0404)] [Escherichia coli O157:H7 str. EDL933]
AS0286	contig00016	90212	91855	-	yagW/ecpD	100	99.09	vfdb	NP_286007	(yagW/ecpD) polymerized tip adhesin of ECP fibers [ECP (VF0404)] [Escherichia coli O157:H7 str. EDL933]
AS0286	contig00016	91845	94370	-	yagX/ecpC	100	98.73	vfdb	NP_286008	(yagX/ecpC) E. coli common pilus usher EcpC [ECP (VF0404)] [Escherichia coli O157:H7 str. EDL933]
AS0286	contig00016	94396	95064	-	yagY/ecpB	100	98.06	vfdb	NP_286009	(yagY/ecpB) E. coli common pilus chaperone EcpB [ECP (VF0404)] [Escherichia coli O157:H7 str. EDL933]
AS0286	contig00016	95122	95709	-	yagZ/ecpA	100	99.15	vfdb	NP_286010	(yagZ/ecpA) E. coli common pilus structural subunit EcpA [ECP (VF0404)] [Escherichia coli O157:H7 str. EDL933]
AS0286	contig00016	95784	96374	-	ykgK/ecpR	100	96.95	vfdb	NP_286011	(ykgK/ecpR) regulator protein EcpR [ECP (VF0404)] [Escherichia coli O157:H7 str. EDL933]
AS0286	contig00016	99395	103643	+	fdeC	99.88	94.23	vfdb	YP_002390132	(fdeC) adhesin FdeC [FdeC (VF0506)] [Escherichia coli O45:K1:H7 str. S88]
AS0286	contig00023	37743	39171	-	aslA	100	93.49	vfdb	AAG10151	(aslA) putative arylsulfatase [AslA (VF0238)] [Escherichia coli O18:K1:H7 str. RS218]
AS0286	contig00024	12871	14163	+	espX5	100	97.22	vfdb	NP_290699	(espX5) Type III secretion system effector EspX5 [LEE encoded T3SS (SS020)] [Escherichia coli O157:H7 str. EDL933]
AS0286	contig00024	43662	45242	-	espX4	99.94	93.36	vfdb	NP_290672	(espX4) Type III secretion system effector EspX4 [LEE encoded T3SS (SS020)] [Escherichia coli O157:H7 str. EDL933]
AS0286	contig00024	73458	75644	+	espL4	100	97.35	vfdb	NP_290644	(espL4) Type III secretion system effector EspL4 [LEE encoded T3SS (SS020)] [Escherichia coli O157:H7 str. EDL933]
AS0286	contig00031	220	990	-	entD	100	95.2	vfdb	NP_752599	(entD) phosphopantetheinyl transferase component of enterobactin synthase multienzyme complex [Enterobactin (VF0228)] [Escherichia coli CFT073]
AS0286	contig00031	1015	3255	-	fepA	100	96.74	vfdb	NP_752600	(fepA) ferrienterobactin outer membrane transporter [Enterobactin (VF0228)] [Escherichia coli CFT073]
AS0286	contig00031	3498	4700	+	fes	100	96.67	vfdb	NP_752602	(fes) enterobactin/ferric enterobactin esterase [enterobactin (IA019)] [Escherichia coli CFT073]
AS0286	contig00031	4918	8771	+	entF	99.28	95.67	vfdb	NP_752604	(entF) enterobactin synthase multienzyme complex component ATP-dependent [Enterobactin (VF0228)] [Escherichia coli CFT073]
AS0286	contig00031	10145	10960	-	fepC	100	97.3	vfdb	NP_752606	(fepC) ferrienterobactin ABC transporter ATPase [Enterobactin (VF0228)] [Escherichia coli CFT073]
AS0286	contig00031	10957	11949	-	fepG	100	94.06	vfdb	NP_752607	(fepG) iron-enterobactin ABC transporter permease [Enterobactin (VF0228)] [Escherichia coli CFT073]
AS0286	contig00031	11946	12962	-	fepD	100	96.07	vfdb	NP_752608	(fepD) ferrienterobactin ABC transporter permease [Enterobactin (VF0228)] [Escherichia coli CFT073]
AS0286	contig00031	13061	14311	+	entS	100	95.44	vfdb	NP_752609	(entS) enterobactin exporter iron-regulated [enterobactin (IA019)] [Escherichia coli CFT073]
AS0286	contig00031	14315	15271	-	fepB	100	97.49	vfdb	NP_752610	(fepB) ferrienterobactin ABC transporter periplasmic binding protein [Enterobactin (VF0228)] [Escherichia coli CFT073]
AS0286	contig00031	15634	16821	+	entC	100	97.9	vfdb	NP_752611	(entC) isochorismate synthase 1 [Enterobactin (VF0228)] [Escherichia coli CFT073]
AS0286	contig00031	16831	18441	+	entE	100	95.41	vfdb	NP_752612	(entE) 23-dihydroxybenzoate-AMP ligase component of enterobactin synthase multienzyme complex [Enterobactin (VF0228)] [Escherichia coli CFT073]
AS0286	contig00031	18455	19312	+	entB	100	98.14	vfdb	NP_752613	(entB) isochorismatase [Enterobactin (VF0228)] [Escherichia coli CFT073]
AS0286	contig00031	19312	20058	+	entA	100	95.72	vfdb	NP_752614	(entA) 23-dihydro-23-dihydroxybenzoate dehydrogenase [Enterobactin (VF0228)] [Escherichia coli CFT073]
AS0286	contig00034	25164	26218	+	espR1	83.73	94.03	vfdb	NP_287686	(espR1) Type III secretion system effector espR1 [LEE encoded T3SS (SS020)] [Escherichia coli O157:H7 str. EDL933]
AS0287	contig00004	4964	5544	+	ykgK/ecpR	98.31	86.58	vfdb	NP_286011	(ykgK/ecpR) regulator protein EcpR [ECP (VF0404)] [Escherichia coli O157:H7 str. EDL933]
AS0287	contig00004	5619	6202	+	yagZ/ecpA	99.32	90.07	vfdb	NP_286010	(yagZ/ecpA) E. coli common pilus structural subunit EcpA [ECP (VF0404)] [Escherichia coli O157:H7 str. EDL933]
AS0287	contig00004	6265	6933	+	yagY/ecpB	100	87.89	vfdb	NP_286009	(yagY/ecpB) E. coli common pilus chaperone EcpB [ECP (VF0404)] [Escherichia coli O157:H7 str. EDL933]
AS0287	contig00004	6959	9484	+	yagX/ecpC	99.96	87.42	vfdb	NP_286008	(yagX/ecpC) E. coli common pilus usher EcpC [ECP (VF0404)] [Escherichia coli O157:H7 str. EDL933]
AS0287	contig00004	9474	11117	+	yagW/ecpD	100	88.81	vfdb	NP_286007	(yagW/ecpD) polymerized tip adhesin of ECP fibers [ECP (VF0404)] [Escherichia coli O157:H7 str. EDL933]
AS0287	contig00004	11043	11796	+	yagV/ecpE	99.74	85.54	vfdb	NP_286006	(yagV/ecpE) E. coli common pilus chaperone EcpE [ECP (VF0404)] [Escherichia coli O157:H7 str. EDL933]
AS0287	contig00004	363825	364596	-	fepC	94.61	80.7	vfdb	NP_752606	(fepC) ferrienterobactin ABC transporter ATPase [Enterobactin (VF0228)] [Escherichia coli CFT073]
AS0287	contig00004	372174	373025	+	entB	99.18	82.19	vfdb	NP_752613	(entB) isochorismatase [Enterobactin (VF0228)] [Escherichia coli CFT073]
AS0287	contig00004	373035	373779	+	entA	99.06	80.53	vfdb	NP_752614	(entA) 23-dihydro-23-dihydroxybenzoate dehydrogenase [Enterobactin (VF0228)] [Escherichia coli CFT073]
AS0287	contig00005	263555	264625	-	ompA	100	83.75	vfdb	AAF37887	(ompA) outer membrane protein A [OmpA (VF0236)] [Escherichia coli O18:K1:H7 str. RS218]
AS0303	contig00001	347554	347847	+	esxA	100	84.69	vfdb	NP_645073	(esxA) type VII secretion system protein secreted protein EsxA [Type VII secretion system (VF0403)] [Staphylococcus aureus subsp. aureus MW2]
AS0334	contig00001	34020	34850	+	gspC	100	95.07	vfdb	YP_404599	(gspC) general secretion pathway protein C [T2SS (VF0333)] [Shigella dysenteriae Sd197]
AS0334	contig00001	35090	36940	+	gspD	100	97.14	vfdb	YP_404600	(gspD) general secretion pathway protein D [T2SS (VF0333)] [Shigella dysenteriae Sd197]
AS0334	contig00001	36940	38433	+	gspE	100	96.12	vfdb	YP_404601	(gspE) general secretion pathway protein E [T2SS (VF0333)] [Shigella dysenteriae Sd197]
AS0334	contig00001	38433	39632	+	gspF	100	96.25	vfdb	YP_404602	(gspF) general secretion pathway protein F [T2SS (VF0333)] [Shigella dysenteriae Sd197]
AS0334	contig00001	39673	40128	+	gspG	100	95.61	vfdb	YP_404603	(gspG) general secretion pathway protein G [T2SS (VF0333)] [Shigella dysenteriae Sd197]
AS0334	contig00001	40165	40695	+	gspH	100	96.05	vfdb	YP_404604	(gspH) general secretion pathway protein H [T2SS (VF0333)] [Shigella dysenteriae Sd197]
AS0334	contig00001	40692	41063	+	gspI	100	95.16	vfdb	YP_404605	(gspI) general secretion pathway protein I [T2SS (VF0333)] [Shigella dysenteriae Sd197]
AS0334	contig00001	41096	41665	+	gspJ	100	97.19	vfdb	YP_404606	(gspJ) general secretion pathway protein J [T2SS (VF0333)] [Shigella dysenteriae Sd197]
AS0334	contig00001	41662	42639	+	gspK	100	97.85	vfdb	YP_404607	(gspK) general secretion pathway protein K [T2SS (VF0333)] [Shigella dysenteriae Sd197]
AS0334	contig00001	42954	43814	+	gspL	100	97.21	vfdb	YP_404608	(gspL) general secretion pathway protein L [T2SS (VF0333)] [Shigella dysenteriae Sd197]
AS0334	contig00001	43930	44352	+	gspM	100	94.09	vfdb	YP_404609	(gspM) general secretion pathway protein M [T2SS (VF0333)] [Shigella dysenteriae Sd197]
AS0334	contig00003	43560	44313	-	yagV/ecpE	99.74	96.95	vfdb	NP_286006	(yagV/ecpE) E. coli common pilus chaperone EcpE [ECP (VF0404)] [Escherichia coli O157:H7 str. EDL933]
AS0334	contig00003	44237	45880	-	yagW/ecpD	100	98.54	vfdb	NP_286007	(yagW/ecpD) polymerized tip adhesin of ECP fibers [ECP (VF0404)] [Escherichia coli O157:H7 str. EDL933]
AS0334	contig00003	45870	48395	-	yagX/ecpC	100	98.73	vfdb	NP_286008	(yagX/ecpC) E. coli common pilus usher EcpC [ECP (VF0404)] [Escherichia coli O157:H7 str. EDL933]
AS0334	contig00003	48421	49089	-	yagY/ecpB	100	98.5	vfdb	NP_286009	(yagY/ecpB) E. coli common pilus chaperone EcpB [ECP (VF0404)] [Escherichia coli O157:H7 str. EDL933]
AS0334	contig00003	49146	49733	-	yagZ/ecpA	100	99.32	vfdb	NP_286010	(yagZ/ecpA) E. coli common pilus structural subunit EcpA [ECP (VF0404)] [Escherichia coli O157:H7 str. EDL933]
AS0334	contig00003	49808	50398	-	ykgK/ecpR	100	97.63	vfdb	NP_286011	(ykgK/ecpR) regulator protein EcpR [ECP (VF0404)] [Escherichia coli O157:H7 str. EDL933]
AS0334	contig00003	53419	57644	+	fdeC	99.41	91.18	vfdb	YP_002390132	(fdeC) adhesin FdeC [FdeC (VF0506)] [Escherichia coli O45:K1:H7 str. S88]
AS0334	contig00004	71124	72259	+	espR4	99.56	84.49	vfdb	NP_288396	(espR4) Type III secretion system effector espR4 [LEE encoded T3SS (SS020)] [Escherichia coli O157:H7 str. EDL933]
AS0334	contig00005	15512	16933	-	espX1	100	94.44	vfdb	NP_285716	(espX1) Type III secretion system effector EspX1 [LEE encoded T3SS (SS020)] [Escherichia coli O157:H7 str. EDL933]
AS0334	contig00009	157312	158604	+	espX5	100	95.67	vfdb	NP_290699	(espX5) Type III secretion system effector EspX5 [LEE encoded T3SS (SS020)] [Escherichia coli O157:H7 str. EDL933]
AS0334	contig00012	94458	95369	-	fimH	100	97.48	vfdb	NP_757248	(fimH) FimH protein precursor [Type 1 fimbriae (VF0221)] [Escherichia coli CFT073]
AS0334	contig00012	95380	95883	-	fimG	100	97.82	vfdb	NP_757247	(fimG) FimG protein precursor [Type 1 fimbriae (VF0221)] [Escherichia coli CFT073]
AS0334	contig00012	95896	96429	-	fimF	100	98.13	vfdb	NP_757245	(fimF) FimF protein precursor [Type 1 fimbriae (VF0221)] [Escherichia coli CFT073]
AS0334	contig00012	96436	99072	-	fimD	100	98.56	vfdb	NP_757244	(fimD) Outer membrane usher protein fimD precursor [Type 1 fimbriae (VF0221)] [Escherichia coli CFT073]
AS0334	contig00012	99139	99864	-	fimC	100	98.62	vfdb	NP_757243	(fimC) Chaperone protein fimC precursor [Type 1 fimbriae (VF0221)] [Escherichia coli CFT073]
AS0334	contig00012	99901	100440	-	fimI	100	99.07	vfdb	NP_757242	(fimI) Fimbrin-like protein fimI precursor [Type 1 fimbriae (VF0221)] [Escherichia coli CFT073]
AS0334	contig00012	100505	101109	-	fimA	99.83	90.59	vfdb	NP_757241	(fimA) Type-1 fimbrial protein A chain precursor [Type 1 fimbriae (VF0221)] [Escherichia coli CFT073]
AS0334	contig00012	101533	102129	-	fimE	100	99.16	vfdb	NP_757240	(fimE) Type 1 fimbriae Regulatory protein fimE [Type 1 fimbriae (VF0221)] [Escherichia coli CFT073]
AS0334	contig00012	102607	103209	-	fimB	100	97.84	vfdb	NP_757239	(fimB) Type 1 fimbriae Regulatory protein fimB [Type 1 fimbriae (VF0221)] [Escherichia coli CFT073]
AS0334	contig00013	101984	102730	-	entA	100	95.98	vfdb	NP_752614	(entA) 23-dihydro-23-dihydroxybenzoate dehydrogenase [Enterobactin (VF0228)] [Escherichia coli CFT073]
AS0334	contig00013	102730	103587	-	entB	100	97.44	vfdb	NP_752613	(entB) isochorismatase [Enterobactin (VF0228)] [Escherichia coli CFT073]
AS0334	contig00013	103601	105211	-	entE	100	95.9	vfdb	NP_752612	(entE) 23-dihydroxybenzoate-AMP ligase component of enterobactin synthase multienzyme complex [Enterobactin (VF0228)] [Escherichia coli CFT073]
AS0334	contig00013	105221	106408	-	entC	100	97.56	vfdb	NP_752611	(entC) isochorismate synthase 1 [Enterobactin (VF0228)] [Escherichia coli CFT073]
AS0334	contig00013	106771	107727	+	fepB	100	97.28	vfdb	NP_752610	(fepB) ferrienterobactin ABC transporter periplasmic binding protein [Enterobactin (VF0228)] [Escherichia coli CFT073]
AS0334	contig00013	107731	108981	-	entS	100	95.84	vfdb	NP_752609	(entS) enterobactin exporter iron-regulated [enterobactin (IA019)] [Escherichia coli CFT073]
AS0334	contig00013	109080	110096	+	fepD	100	95.67	vfdb	NP_752608	(fepD) ferrienterobactin ABC transporter permease [Enterobactin (VF0228)] [Escherichia coli CFT073]
AS0334	contig00013	110093	111085	+	fepG	100	94.56	vfdb	NP_752607	(fepG) iron-enterobactin ABC transporter permease [Enterobactin (VF0228)] [Escherichia coli CFT073]
AS0334	contig00013	111082	111897	+	fepC	100	96.94	vfdb	NP_752606	(fepC) ferrienterobactin ABC transporter ATPase [Enterobactin (VF0228)] [Escherichia coli CFT073]
AS0334	contig00013	113271	117124	-	entF	99.28	95.67	vfdb	NP_752604	(entF) enterobactin synthase multienzyme complex component ATP-dependent [Enterobactin (VF0228)] [Escherichia coli CFT073]
AS0334	contig00013	117342	118544	-	fes	100	96.76	vfdb	NP_752602	(fes) enterobactin/ferric enterobactin esterase [enterobactin (IA019)] [Escherichia coli CFT073]
AS0334	contig00013	118787	121027	+	fepA	100	96.74	vfdb	NP_752600	(fepA) ferrienterobactin outer membrane transporter [Enterobactin (VF0228)] [Escherichia coli CFT073]
AS0334	contig00013	121052	121822	+	entD	100	94.03	vfdb	NP_752599	(entD) phosphopantetheinyl transferase component of enterobactin synthase multienzyme complex [Enterobactin (VF0228)] [Escherichia coli CFT073]
AS0334	contig00015	73288	74340	+	ompA	100	94.3	vfdb	AAF37887	(ompA) outer membrane protein A [OmpA (VF0236)] [Escherichia coli O18:K1:H7 str. RS218]
AS0334	contig00016	11519	13387	-	espL1	98.42	95.26	vfdb	NP_288154	(espL1) Type III secretion system effector espL1 [LEE encoded T3SS (SS020)] [Escherichia coli O157:H7 str. EDL933]
AS0334	contig00017	98580	99035	-	csgB	99.78	83.81	vfdb	NP_460114	(csgB) minor curlin subunit precursor curli nucleator protein CsgB [Agf (VF0103)] [Salmonella enterica subsp. enterica serovar Typhimurium str. LT2]
AS0334	contig00017	99789	100439	+	csgD	100	81.11	vfdb	NP_460113	(csgD) DNA-binding transcriptional regulator CsgD [curli fibers/thin aggregative fimbriae (AGF) (AI094)] [Salmonella enterica subsp. enterica serovar Typhimurium str. LT2]
AS0334	contig00017	100858	101274	+	csgF	99.04	81.23	vfdb	NP_460111	(csgF) curli production assembly/transport protein CsgF [Agf (VF0103)] [Salmonella enterica subsp. enterica serovar Typhimurium str. LT2]
AS0334	contig00017	101301	102134	+	csgG	100	83.09	vfdb	NP_460110	(csgG) curli production assembly/transport protein CsgG [Agf (VF0103)] [Salmonella enterica subsp. enterica serovar Typhimurium str. LT2]
AS0334	contig00028	39662	41242	+	espX4	99.94	92.98	vfdb	NP_290672	(espX4) Type III secretion system effector EspX4 [LEE encoded T3SS (SS020)] [Escherichia coli O157:H7 str. EDL933]
AS0334	contig00031	31737	32792	+	espR1	83.81	93.94	vfdb	NP_287686	(espR1) Type III secretion system effector espR1 [LEE encoded T3SS (SS020)] [Escherichia coli O157:H7 str. EDL933]
AS0334	contig00035	1128	1925	+	faeH	100	81.33	vfdb	YP_002295989	(faeH) fimbrial protein FaeH [K88 pili/F4 fimbriae (AI040)] [Escherichia coli SE11]
AS0334	contig00035	1956	2720	+	faeI	100	83.53	vfdb	YP_002295990	(faeI) fimbrial protein FaeI [K88 pili/F4 fimbriae (AI040)] [Escherichia coli SE11]
AS0334	contig00035	3686	3791	-	astA	90.6	100	vfdb	BAA94855	(astA) heat-stable enterotoxin 1 [EAST1 (VF0216)] [Escherichia coli O44:H18 042]
AS0334	contig00060	80	2418	+	faeD	95.9	93.46	vfdb	YP_002295985	(faeD) fimbrial usher protein FaeD [K88 pili/F4 fimbriae (AI040)] [Escherichia coli SE11]
AS0334	contig00070	1	631	+	faeE	80.95	91.15	vfdb	YP_002295986	(faeE) fimbrial chaperone FaeE [K88 pili/F4 fimbriae (AI040)] [Escherichia coli SE11]
AS0334	contig00070	666	1157	+	faeF	99.59	84.41	vfdb	YP_002295987	(faeF) fimbrial protein FaeF [K88 pili/F4 fimbriae (AI040)] [Escherichia coli SE11]
AS0334	contig00084	31	494	+	faeC	84.98	84.05	vfdb	AAL47165	(faeC) FaeC [K88 pili/F4 fimbriae (AI040)] [Escherichia coli]
AS0336	contig00002	38670	40569	-	espL1	100	94.89	vfdb	NP_288154	(espL1) Type III secretion system effector espL1 [LEE encoded T3SS (SS020)] [Escherichia coli O157:H7 str. EDL933]
AS0336	contig00002	332705	333762	+	espR1	83.81	93.86	vfdb	NP_287686	(espR1) Type III secretion system effector espR1 [LEE encoded T3SS (SS020)] [Escherichia coli O157:H7 str. EDL933]
AS0336	contig00003	195267	196319	-	ompA	100	94.11	vfdb	AAF37887	(ompA) outer membrane protein A [OmpA (VF0236)] [Escherichia coli O18:K1:H7 str. RS218]
AS0336	contig00004	181568	182860	+	espX5	100	95.59	vfdb	NP_290699	(espX5) Type III secretion system effector EspX5 [LEE encoded T3SS (SS020)] [Escherichia coli O157:H7 str. EDL933]
AS0336	contig00004	212383	213963	-	espX4	99.94	92.98	vfdb	NP_290672	(espX4) Type III secretion system effector EspX4 [LEE encoded T3SS (SS020)] [Escherichia coli O157:H7 str. EDL933]
AS0336	contig00008	3432	4265	-	csgG	100	83.09	vfdb	NP_460110	(csgG) curli production assembly/transport protein CsgG [Agf (VF0103)] [Salmonella enterica subsp. enterica serovar Typhimurium str. LT2]
AS0336	contig00008	4292	4708	-	csgF	99.04	81.23	vfdb	NP_460111	(csgF) curli production assembly/transport protein CsgF [Agf (VF0103)] [Salmonella enterica subsp. enterica serovar Typhimurium str. LT2]
AS0336	contig00008	5127	5777	-	csgD	100	81.11	vfdb	NP_460113	(csgD) DNA-binding transcriptional regulator CsgD [curli fibers/thin aggregative fimbriae (AGF) (AI094)] [Salmonella enterica subsp. enterica serovar Typhimurium str. LT2]
AS0336	contig00008	6531	6986	+	csgB	99.78	83.81	vfdb	NP_460114	(csgB) minor curlin subunit precursor curli nucleator protein CsgB [Agf (VF0103)] [Salmonella enterica subsp. enterica serovar Typhimurium str. LT2]
AS0336	contig00009	88257	88859	+	fimB	100	97.84	vfdb	NP_757239	(fimB) Type 1 fimbriae Regulatory protein fimB [Type 1 fimbriae (VF0221)] [Escherichia coli CFT073]
AS0336	contig00009	89337	89933	+	fimE	100	99.16	vfdb	NP_757240	(fimE) Type 1 fimbriae Regulatory protein fimE [Type 1 fimbriae (VF0221)] [Escherichia coli CFT073]
AS0336	contig00009	90357	90962	+	fimA	100	89.77	vfdb	NP_757241	(fimA) Type-1 fimbrial protein A chain precursor [Type 1 fimbriae (VF0221)] [Escherichia coli CFT073]
AS0336	contig00009	91027	91566	+	fimI	100	97.78	vfdb	NP_757242	(fimI) Fimbrin-like protein fimI precursor [Type 1 fimbriae (VF0221)] [Escherichia coli CFT073]
AS0336	contig00009	91603	92328	+	fimC	100	98.62	vfdb	NP_757243	(fimC) Chaperone protein fimC precursor [Type 1 fimbriae (VF0221)] [Escherichia coli CFT073]
AS0336	contig00009	92395	95031	+	fimD	100	98.71	vfdb	NP_757244	(fimD) Outer membrane usher protein fimD precursor [Type 1 fimbriae (VF0221)] [Escherichia coli CFT073]
AS0336	contig00009	95038	95571	+	fimF	100	97.75	vfdb	NP_757245	(fimF) FimF protein precursor [Type 1 fimbriae (VF0221)] [Escherichia coli CFT073]
AS0336	contig00009	95584	96087	+	fimG	100	98.41	vfdb	NP_757247	(fimG) FimG protein precursor [Type 1 fimbriae (VF0221)] [Escherichia coli CFT073]
AS0336	contig00009	96098	97009	+	fimH	100	97.7	vfdb	NP_757248	(fimH) FimH protein precursor [Type 1 fimbriae (VF0221)] [Escherichia coli CFT073]
AS0336	contig00012	69692	73917	-	fdeC	99.41	91.13	vfdb	YP_002390132	(fdeC) adhesin FdeC [FdeC (VF0506)] [Escherichia coli O45:K1:H7 str. S88]
AS0336	contig00012	76938	77528	+	ykgK/ecpR	100	97.8	vfdb	NP_286011	(ykgK/ecpR) regulator protein EcpR [ECP (VF0404)] [Escherichia coli O157:H7 str. EDL933]
AS0336	contig00012	77603	78190	+	yagZ/ecpA	100	99.15	vfdb	NP_286010	(yagZ/ecpA) E. coli common pilus structural subunit EcpA [ECP (VF0404)] [Escherichia coli O157:H7 str. EDL933]
AS0336	contig00012	78248	78916	+	yagY/ecpB	100	98.21	vfdb	NP_286009	(yagY/ecpB) E. coli common pilus chaperone EcpB [ECP (VF0404)] [Escherichia coli O157:H7 str. EDL933]
AS0336	contig00012	78942	81467	+	yagX/ecpC	100	98.65	vfdb	NP_286008	(yagX/ecpC) E. coli common pilus usher EcpC [ECP (VF0404)] [Escherichia coli O157:H7 str. EDL933]
AS0336	contig00012	81457	83100	+	yagW/ecpD	100	98.42	vfdb	NP_286007	(yagW/ecpD) polymerized tip adhesin of ECP fibers [ECP (VF0404)] [Escherichia coli O157:H7 str. EDL933]
AS0336	contig00012	83024	83777	+	yagV/ecpE	99.74	97.35	vfdb	NP_286006	(yagV/ecpE) E. coli common pilus chaperone EcpE [ECP (VF0404)] [Escherichia coli O157:H7 str. EDL933]
AS0336	contig00015	99423	100169	-	entA	100	95.05	vfdb	NP_752614	(entA) 23-dihydro-23-dihydroxybenzoate dehydrogenase [Enterobactin (VF0228)] [Escherichia coli CFT073]
AS0336	contig00015	100169	101026	-	entB	100	97.67	vfdb	NP_752613	(entB) isochorismatase [Enterobactin (VF0228)] [Escherichia coli CFT073]
AS0336	contig00015	101040	102650	-	entE	100	95.97	vfdb	NP_752612	(entE) 23-dihydroxybenzoate-AMP ligase component of enterobactin synthase multienzyme complex [Enterobactin (VF0228)] [Escherichia coli CFT073]
AS0336	contig00015	102660	103847	-	entC	100	97.56	vfdb	NP_752611	(entC) isochorismate synthase 1 [Enterobactin (VF0228)] [Escherichia coli CFT073]
AS0336	contig00015	104210	105166	+	fepB	100	97.39	vfdb	NP_752610	(fepB) ferrienterobactin ABC transporter periplasmic binding protein [Enterobactin (VF0228)] [Escherichia coli CFT073]
AS0336	contig00015	105170	106420	-	entS	100	96	vfdb	NP_752609	(entS) enterobactin exporter iron-regulated [enterobactin (IA019)] [Escherichia coli CFT073]
AS0336	contig00015	106519	107535	+	fepD	100	96.36	vfdb	NP_752608	(fepD) ferrienterobactin ABC transporter permease [Enterobactin (VF0228)] [Escherichia coli CFT073]
AS0336	contig00015	107532	108524	+	fepG	100	94.76	vfdb	NP_752607	(fepG) iron-enterobactin ABC transporter permease [Enterobactin (VF0228)] [Escherichia coli CFT073]
AS0336	contig00015	108521	109336	+	fepC	100	96.94	vfdb	NP_752606	(fepC) ferrienterobactin ABC transporter ATPase [Enterobactin (VF0228)] [Escherichia coli CFT073]
AS0336	contig00015	110734	114563	-	entF	98.66	95.8	vfdb	NP_752604	(entF) enterobactin synthase multienzyme complex component ATP-dependent [Enterobactin (VF0228)] [Escherichia coli CFT073]
AS0336	contig00015	114781	115983	-	fes	100	96.67	vfdb	NP_752602	(fes) enterobactin/ferric enterobactin esterase [enterobactin (IA019)] [Escherichia coli CFT073]
AS0336	contig00015	116226	118466	+	fepA	100	96.92	vfdb	NP_752600	(fepA) ferrienterobactin outer membrane transporter [Enterobactin (VF0228)] [Escherichia coli CFT073]
AS0336	contig00015	118491	119261	+	entD	100	95.2	vfdb	NP_752599	(entD) phosphopantetheinyl transferase component of enterobactin synthase multienzyme complex [Enterobactin (VF0228)] [Escherichia coli CFT073]
AS0336	contig00016	118192	119611	+	espX1	99.86	94.37	vfdb	NP_285716	(espX1) Type III secretion system effector EspX1 [LEE encoded T3SS (SS020)] [Escherichia coli O157:H7 str. EDL933]
AS0336	contig00020	1834	2556	+	f17d-D	100	99.45	vfdb	AAA92619	(f17d-D) F17 fimbrial chaperone [F17 pili (AI037)] [Escherichia coli str. 111KH86]
AS0336	contig00020	2640	5108	+	f17d-C	100	99.68	vfdb	AAA92620	(f17d-C) F17 fimbrial uscher [F17 pili (AI037)] [Escherichia coli str. 111KH86]
AS0336	contig00020	5110	6141	+	f17d-G	99.71	96.04	vfdb	AAA92621	(f17d-G) F17 fimbrial adhesin [F17 pili (AI037)] [Escherichia coli str. 111KH86]
AS0336	contig00020	54835	55257	-	gspM	100	94.09	vfdb	YP_404609	(gspM) general secretion pathway protein M [T2SS (VF0333)] [Shigella dysenteriae Sd197]
AS0336	contig00020	55373	56233	-	gspL	100	97.1	vfdb	YP_404608	(gspL) general secretion pathway protein L [T2SS (VF0333)] [Shigella dysenteriae Sd197]
AS0336	contig00020	56548	57525	-	gspK	100	97.85	vfdb	YP_404607	(gspK) general secretion pathway protein K [T2SS (VF0333)] [Shigella dysenteriae Sd197]
AS0336	contig00020	57522	58091	-	gspJ	100	97.19	vfdb	YP_404606	(gspJ) general secretion pathway protein J [T2SS (VF0333)] [Shigella dysenteriae Sd197]
AS0336	contig00020	58124	58495	-	gspI	100	95.16	vfdb	YP_404605	(gspI) general secretion pathway protein I [T2SS (VF0333)] [Shigella dysenteriae Sd197]
AS0336	contig00020	58492	59022	-	gspH	100	96.05	vfdb	YP_404604	(gspH) general secretion pathway protein H [T2SS (VF0333)] [Shigella dysenteriae Sd197]
AS0336	contig00020	59059	59514	-	gspG	100	95.61	vfdb	YP_404603	(gspG) general secretion pathway protein G [T2SS (VF0333)] [Shigella dysenteriae Sd197]
AS0336	contig00020	59555	60754	-	gspF	100	96.25	vfdb	YP_404602	(gspF) general secretion pathway protein F [T2SS (VF0333)] [Shigella dysenteriae Sd197]
AS0336	contig00020	60754	62247	-	gspE	100	96.05	vfdb	YP_404601	(gspE) general secretion pathway protein E [T2SS (VF0333)] [Shigella dysenteriae Sd197]
AS0336	contig00020	62247	64097	-	gspD	100	97.35	vfdb	YP_404600	(gspD) general secretion pathway protein D [T2SS (VF0333)] [Shigella dysenteriae Sd197]
AS0336	contig00020	64337	65167	-	gspC	100	95.07	vfdb	YP_404599	(gspC) general secretion pathway protein C [T2SS (VF0333)] [Shigella dysenteriae Sd197]
AS0336	contig00021	67177	67716	+	papX	97.46	81.25	vfdb	NP_755457	(papX) PapX protein regulates flagellum synthesis to repress motility [P fimbriae (CVF425)] [Escherichia coli CFT073]
AS0336	contig00021	84584	85096	-	afaE-VIII	100	98.83	vfdb	AAD44024	(afaE-VIII) AfaE-VIII adhesin [Afimbrial adhesin AfaE-VIII (AI015)] [Escherichia coli str. 239 KH 89]
AS0336	contig00021	85631	86050	-	afaD-VIII	100	99.76	vfdb	AAD44023	(afaD-VIII) AfaD-VIII [Afimbrial adhesin AfaE-VIII (AI015)] [Escherichia coli str. 239 KH 89]
AS0336	contig00021	86066	88654	-	afaC-VIII	100	99.69	vfdb	AAD44022	(afaC-VIII) AfaC-VIII usher protein [Afimbrial adhesin AfaE-VIII (AI015)] [Escherichia coli str. 239 KH 89]
AS0336	contig00021	88823	89590	-	afaB-VIII	100	100	vfdb	AAK16197	(afaB-VIII) chaperone protein AfaB-VIII [Afimbrial adhesin AfaE-VIII (AI015)] [Escherichia coli str. 239 KH 89]
AS0336	contig00021	89668	90051	-	afaA-VIII	100	100	vfdb	AAK16196	(afaA-VIII) AfaA-VIII [Afimbrial adhesin AfaE-VIII (AI015)] [Escherichia coli str. 239 KH 89]
AS0336	contig00021	90555	90743	+	afaF-VII	100	100	vfdb	AAK16195	(afaF-VII) AfaF-VII [Afimbrial adhesin AfaE-VIII (AI015)] [Escherichia coli str. 239 KH 89]
AS0337	contig00004	246814	247643	+	csgG	99.4	80.02	vfdb	NP_460110	(csgG) curli production assembly/transport protein CsgG [Agf (VF0103)] [Salmonella enterica subsp. enterica serovar Typhimurium str. LT2]
AS0337	contig00004	298470	299512	+	ompA	99.04	84.66	vfdb	AAF37887	(ompA) outer membrane protein A [OmpA (VF0236)] [Escherichia coli O18:K1:H7 str. RS218]
AS0340	contig00001	732123	733168	-	ompA	98.75	84.46	vfdb	AAF37887	(ompA) outer membrane protein A [OmpA (VF0236)] [Escherichia coli O18:K1:H7 str. RS218]
AS0340	contig00001	813879	814712	-	csgG	100	80.69	vfdb	NP_460110	(csgG) curli production assembly/transport protein CsgG [Agf (VF0103)] [Salmonella enterica subsp. enterica serovar Typhimurium str. LT2]
AS0344	contig00001	311498	311920	-	gspM	100	93.85	vfdb	YP_404609	(gspM) general secretion pathway protein M [T2SS (VF0333)] [Shigella dysenteriae Sd197]
AS0344	contig00001	312036	312896	-	gspL	100	97.56	vfdb	YP_404608	(gspL) general secretion pathway protein L [T2SS (VF0333)] [Shigella dysenteriae Sd197]
AS0344	contig00001	313211	314188	-	gspK	100	97.95	vfdb	YP_404607	(gspK) general secretion pathway protein K [T2SS (VF0333)] [Shigella dysenteriae Sd197]
AS0344	contig00001	314185	314754	-	gspJ	100	97.19	vfdb	YP_404606	(gspJ) general secretion pathway protein J [T2SS (VF0333)] [Shigella dysenteriae Sd197]
AS0344	contig00001	314787	315158	-	gspI	100	95.16	vfdb	YP_404605	(gspI) general secretion pathway protein I [T2SS (VF0333)] [Shigella dysenteriae Sd197]
AS0344	contig00001	315155	315685	-	gspH	100	96.05	vfdb	YP_404604	(gspH) general secretion pathway protein H [T2SS (VF0333)] [Shigella dysenteriae Sd197]
AS0344	contig00001	315722	316177	-	gspG	100	95.61	vfdb	YP_404603	(gspG) general secretion pathway protein G [T2SS (VF0333)] [Shigella dysenteriae Sd197]
AS0344	contig00001	316218	317417	-	gspF	100	96.25	vfdb	YP_404602	(gspF) general secretion pathway protein F [T2SS (VF0333)] [Shigella dysenteriae Sd197]
AS0344	contig00001	317417	318910	-	gspE	100	96.52	vfdb	YP_404601	(gspE) general secretion pathway protein E [T2SS (VF0333)] [Shigella dysenteriae Sd197]
AS0344	contig00001	318910	320760	-	gspD	100	97.25	vfdb	YP_404600	(gspD) general secretion pathway protein D [T2SS (VF0333)] [Shigella dysenteriae Sd197]
AS0344	contig00001	321000	321830	-	gspC	100	94.83	vfdb	YP_404599	(gspC) general secretion pathway protein C [T2SS (VF0333)] [Shigella dysenteriae Sd197]
AS0344	contig00002	3559	4392	-	csgG	100	83.09	vfdb	NP_460110	(csgG) curli production assembly/transport protein CsgG [Agf (VF0103)] [Salmonella enterica subsp. enterica serovar Typhimurium str. LT2]
AS0344	contig00002	4419	4835	-	csgF	99.04	81.23	vfdb	NP_460111	(csgF) curli production assembly/transport protein CsgF [Agf (VF0103)] [Salmonella enterica subsp. enterica serovar Typhimurium str. LT2]
AS0344	contig00002	5254	5904	-	csgD	100	81.11	vfdb	NP_460113	(csgD) DNA-binding transcriptional regulator CsgD [curli fibers/thin aggregative fimbriae (AGF) (AI094)] [Salmonella enterica subsp. enterica serovar Typhimurium str. LT2]
AS0344	contig00002	6658	7113	+	csgB	99.78	84.03	vfdb	NP_460114	(csgB) minor curlin subunit precursor curli nucleator protein CsgB [Agf (VF0103)] [Salmonella enterica subsp. enterica serovar Typhimurium str. LT2]
AS0344	contig00003	116741	118162	+	espX1	100	94.44	vfdb	NP_285716	(espX1) Type III secretion system effector EspX1 [LEE encoded T3SS (SS020)] [Escherichia coli O157:H7 str. EDL933]
AS0344	contig00003	228017	228928	-	fimH	100	97.48	vfdb	NP_757248	(fimH) FimH protein precursor [Type 1 fimbriae (VF0221)] [Escherichia coli CFT073]
AS0344	contig00003	228939	229442	-	fimG	100	97.82	vfdb	NP_757247	(fimG) FimG protein precursor [Type 1 fimbriae (VF0221)] [Escherichia coli CFT073]
AS0344	contig00003	229455	229988	-	fimF	100	96.63	vfdb	NP_757245	(fimF) FimF protein precursor [Type 1 fimbriae (VF0221)] [Escherichia coli CFT073]
AS0344	contig00003	229995	232631	-	fimD	100	98.67	vfdb	NP_757244	(fimD) Outer membrane usher protein fimD precursor [Type 1 fimbriae (VF0221)] [Escherichia coli CFT073]
AS0344	contig00003	232698	233423	-	fimC	100	98.07	vfdb	NP_757243	(fimC) Chaperone protein fimC precursor [Type 1 fimbriae (VF0221)] [Escherichia coli CFT073]
AS0344	contig00003	233460	233999	-	fimI	100	98.52	vfdb	NP_757242	(fimI) Fimbrin-like protein fimI precursor [Type 1 fimbriae (VF0221)] [Escherichia coli CFT073]
AS0344	contig00003	234064	234669	-	fimA	100	90.92	vfdb	NP_757241	(fimA) Type-1 fimbrial protein A chain precursor [Type 1 fimbriae (VF0221)] [Escherichia coli CFT073]
AS0344	contig00003	235093	235689	-	fimE	100	99.16	vfdb	NP_757240	(fimE) Type 1 fimbriae Regulatory protein fimE [Type 1 fimbriae (VF0221)] [Escherichia coli CFT073]
AS0344	contig00003	236167	236769	-	fimB	100	97.84	vfdb	NP_757239	(fimB) Type 1 fimbriae Regulatory protein fimB [Type 1 fimbriae (VF0221)] [Escherichia coli CFT073]
AS0344	contig00006	161760	162800	-	ompA	100	98.08	vfdb	AAF37887	(ompA) outer membrane protein A [OmpA (VF0236)] [Escherichia coli O18:K1:H7 str. RS218]
AS0344	contig00010	94357	96255	+	espL1	100	94.89	vfdb	NP_288154	(espL1) Type III secretion system effector espL1 [LEE encoded T3SS (SS020)] [Escherichia coli O157:H7 str. EDL933]
AS0344	contig00011	89188	90480	+	espX5	100	95.67	vfdb	NP_290699	(espX5) Type III secretion system effector EspX5 [LEE encoded T3SS (SS020)] [Escherichia coli O157:H7 str. EDL933]
AS0344	contig00011	120011	121591	-	espX4	99.94	92.98	vfdb	NP_290672	(espX4) Type III secretion system effector EspX4 [LEE encoded T3SS (SS020)] [Escherichia coli O157:H7 str. EDL933]
AS0344	contig00013	15980	16750	-	entD	100	94.03	vfdb	NP_752599	(entD) phosphopantetheinyl transferase component of enterobactin synthase multienzyme complex [Enterobactin (VF0228)] [Escherichia coli CFT073]
AS0344	contig00013	16775	19015	-	fepA	100	96.74	vfdb	NP_752600	(fepA) ferrienterobactin outer membrane transporter [Enterobactin (VF0228)] [Escherichia coli CFT073]
AS0344	contig00013	19258	20460	+	fes	100	96.51	vfdb	NP_752602	(fes) enterobactin/ferric enterobactin esterase [enterobactin (IA019)] [Escherichia coli CFT073]
AS0344	contig00013	20678	24507	+	entF	98.66	95.43	vfdb	NP_752604	(entF) enterobactin synthase multienzyme complex component ATP-dependent [Enterobactin (VF0228)] [Escherichia coli CFT073]
AS0344	contig00013	25905	26720	-	fepC	100	97.06	vfdb	NP_752606	(fepC) ferrienterobactin ABC transporter ATPase [Enterobactin (VF0228)] [Escherichia coli CFT073]
AS0344	contig00013	26717	27709	-	fepG	100	94.86	vfdb	NP_752607	(fepG) iron-enterobactin ABC transporter permease [Enterobactin (VF0228)] [Escherichia coli CFT073]
AS0344	contig00013	27706	28722	-	fepD	100	95.77	vfdb	NP_752608	(fepD) ferrienterobactin ABC transporter permease [Enterobactin (VF0228)] [Escherichia coli CFT073]
AS0344	contig00013	28821	30071	+	entS	100	95.6	vfdb	NP_752609	(entS) enterobactin exporter iron-regulated [enterobactin (IA019)] [Escherichia coli CFT073]
AS0344	contig00013	30075	31031	-	fepB	100	97.39	vfdb	NP_752610	(fepB) ferrienterobactin ABC transporter periplasmic binding protein [Enterobactin (VF0228)] [Escherichia coli CFT073]
AS0344	contig00013	31394	32581	+	entC	100	97.56	vfdb	NP_752611	(entC) isochorismate synthase 1 [Enterobactin (VF0228)] [Escherichia coli CFT073]
AS0344	contig00013	32591	34201	+	entE	100	95.97	vfdb	NP_752612	(entE) 23-dihydroxybenzoate-AMP ligase component of enterobactin synthase multienzyme complex [Enterobactin (VF0228)] [Escherichia coli CFT073]
AS0344	contig00013	34215	35072	+	entB	100	97.67	vfdb	NP_752613	(entB) isochorismatase [Enterobactin (VF0228)] [Escherichia coli CFT073]
AS0344	contig00013	35072	35818	+	entA	100	95.98	vfdb	NP_752614	(entA) 23-dihydro-23-dihydroxybenzoate dehydrogenase [Enterobactin (VF0228)] [Escherichia coli CFT073]
AS0344	contig00014	18426	19481	-	espR1	83.81	94.22	vfdb	NP_287686	(espR1) Type III secretion system effector espR1 [LEE encoded T3SS (SS020)] [Escherichia coli O157:H7 str. EDL933]
AS0344	contig00018	46981	51206	-	fdeC	99.41	91.11	vfdb	YP_002390132	(fdeC) adhesin FdeC [FdeC (VF0506)] [Escherichia coli O45:K1:H7 str. S88]
AS0344	contig00018	54227	54817	+	ykgK/ecpR	100	97.8	vfdb	NP_286011	(ykgK/ecpR) regulator protein EcpR [ECP (VF0404)] [Escherichia coli O157:H7 str. EDL933]
AS0344	contig00018	54892	55479	+	yagZ/ecpA	100	99.32	vfdb	NP_286010	(yagZ/ecpA) E. coli common pilus structural subunit EcpA [ECP (VF0404)] [Escherichia coli O157:H7 str. EDL933]
AS0344	contig00018	55537	56205	+	yagY/ecpB	100	98.21	vfdb	NP_286009	(yagY/ecpB) E. coli common pilus chaperone EcpB [ECP (VF0404)] [Escherichia coli O157:H7 str. EDL933]
AS0344	contig00018	56231	58756	+	yagX/ecpC	100	98.69	vfdb	NP_286008	(yagX/ecpC) E. coli common pilus usher EcpC [ECP (VF0404)] [Escherichia coli O157:H7 str. EDL933]
AS0344	contig00018	58746	60389	+	yagW/ecpD	100	98.54	vfdb	NP_286007	(yagW/ecpD) polymerized tip adhesin of ECP fibers [ECP (VF0404)] [Escherichia coli O157:H7 str. EDL933]
AS0344	contig00018	60313	61066	+	yagV/ecpE	99.74	96.82	vfdb	NP_286006	(yagV/ecpE) E. coli common pilus chaperone EcpE [ECP (VF0404)] [Escherichia coli O157:H7 str. EDL933]
AS0344	contig00019	413	2751	-	faeD	95.9	92.9	vfdb	YP_002295985	(faeD) fimbrial usher protein FaeD [K88 pili/F4 fimbriae (AI040)] [Escherichia coli SE11]
AS0344	contig00041	13380	13485	+	astA	90.6	100	vfdb	BAA94855	(astA) heat-stable enterotoxin 1 [EAST1 (VF0216)] [Escherichia coli O44:H18 042]
AS0344	contig00041	14451	15215	-	faeI	100	83.53	vfdb	YP_002295990	(faeI) fimbrial protein FaeI [K88 pili/F4 fimbriae (AI040)] [Escherichia coli SE11]
AS0344	contig00041	15246	16043	-	faeH	100	81.33	vfdb	YP_002295989	(faeH) fimbrial protein FaeH [K88 pili/F4 fimbriae (AI040)] [Escherichia coli SE11]
AS0344	contig00045	6893	7356	+	faeC	84.98	84.05	vfdb	AAL47165	(faeC) FaeC [K88 pili/F4 fimbriae (AI040)] [Escherichia coli]
AS0358	contig00001	318011	318841	+	gspC	100	94.7	vfdb	YP_404599	(gspC) general secretion pathway protein C [T2SS (VF0333)] [Shigella dysenteriae Sd197]
AS0358	contig00001	319081	320931	+	gspD	100	96.06	vfdb	YP_404600	(gspD) general secretion pathway protein D [T2SS (VF0333)] [Shigella dysenteriae Sd197]
AS0358	contig00001	320931	322424	+	gspE	100	96.92	vfdb	YP_404601	(gspE) general secretion pathway protein E [T2SS (VF0333)] [Shigella dysenteriae Sd197]
AS0358	contig00001	322424	323623	+	gspF	100	96	vfdb	YP_404602	(gspF) general secretion pathway protein F [T2SS (VF0333)] [Shigella dysenteriae Sd197]
AS0358	contig00001	323664	324119	+	gspG	100	94.96	vfdb	YP_404603	(gspG) general secretion pathway protein G [T2SS (VF0333)] [Shigella dysenteriae Sd197]
AS0358	contig00001	324156	324686	+	gspH	100	95.48	vfdb	YP_404604	(gspH) general secretion pathway protein H [T2SS (VF0333)] [Shigella dysenteriae Sd197]
AS0358	contig00001	324683	325054	+	gspI	100	95.16	vfdb	YP_404605	(gspI) general secretion pathway protein I [T2SS (VF0333)] [Shigella dysenteriae Sd197]
AS0358	contig00001	325087	325656	+	gspJ	100	96.67	vfdb	YP_404606	(gspJ) general secretion pathway protein J [T2SS (VF0333)] [Shigella dysenteriae Sd197]
AS0358	contig00001	325653	326630	+	gspK	100	97.03	vfdb	YP_404607	(gspK) general secretion pathway protein K [T2SS (VF0333)] [Shigella dysenteriae Sd197]
AS0358	contig00001	326945	327805	+	gspL	100	97.1	vfdb	YP_404608	(gspL) general secretion pathway protein L [T2SS (VF0333)] [Shigella dysenteriae Sd197]
AS0358	contig00001	327921	328343	+	gspM	100	98.34	vfdb	YP_404609	(gspM) general secretion pathway protein M [T2SS (VF0333)] [Shigella dysenteriae Sd197]
AS0358	contig00002	73559	74599	+	ompA	100	98.08	vfdb	AAF37887	(ompA) outer membrane protein A [OmpA (VF0236)] [Escherichia coli O18:K1:H7 str. RS218]
AS0358	contig00003	311152	311607	-	csgB	99.78	83.59	vfdb	NP_460114	(csgB) minor curlin subunit precursor curli nucleator protein CsgB [Agf (VF0103)] [Salmonella enterica subsp. enterica serovar Typhimurium str. LT2]
AS0358	contig00003	312362	313012	+	csgD	100	81.11	vfdb	NP_460113	(csgD) DNA-binding transcriptional regulator CsgD [curli fibers/thin aggregative fimbriae (AGF) (AI094)] [Salmonella enterica subsp. enterica serovar Typhimurium str. LT2]
AS0358	contig00003	313431	313847	+	csgF	99.04	81.23	vfdb	NP_460111	(csgF) curli production assembly/transport protein CsgF [Agf (VF0103)] [Salmonella enterica subsp. enterica serovar Typhimurium str. LT2]
AS0358	contig00003	313874	314707	+	csgG	100	83.45	vfdb	NP_460110	(csgG) curli production assembly/transport protein CsgG [Agf (VF0103)] [Salmonella enterica subsp. enterica serovar Typhimurium str. LT2]
AS0358	contig00004	236842	238741	+	espL1	100	97.53	vfdb	NP_288154	(espL1) Type III secretion system effector espL1 [LEE encoded T3SS (SS020)] [Escherichia coli O157:H7 str. EDL933]
AS0358	contig00007	5589	7009	-	espX1	99.93	95.29	vfdb	NP_285716	(espX1) Type III secretion system effector EspX1 [LEE encoded T3SS (SS020)] [Escherichia coli O157:H7 str. EDL933]
AS0358	contig00007	45275	46086	+	espY1	99.87	86.96	vfdb	NP_285753	(espY1) Type III secretion system effector EspY1 [LEE encoded T3SS (SS020)] [Escherichia coli O157:H7 str. EDL933]
AS0358	contig00012	23004	23606	+	fimB	100	97.84	vfdb	NP_757239	(fimB) Type 1 fimbriae Regulatory protein fimB [Type 1 fimbriae (VF0221)] [Escherichia coli CFT073]
AS0358	contig00012	24084	24680	+	fimE	100	99	vfdb	NP_757240	(fimE) Type 1 fimbriae Regulatory protein fimE [Type 1 fimbriae (VF0221)] [Escherichia coli CFT073]
AS0358	contig00012	25104	25709	+	fimA	100	90.1	vfdb	NP_757241	(fimA) Type-1 fimbrial protein A chain precursor [Type 1 fimbriae (VF0221)] [Escherichia coli CFT073]
AS0358	contig00012	25774	26313	+	fimI	100	98.89	vfdb	NP_757242	(fimI) Fimbrin-like protein fimI precursor [Type 1 fimbriae (VF0221)] [Escherichia coli CFT073]
AS0358	contig00012	26350	27075	+	fimC	100	98.35	vfdb	NP_757243	(fimC) Chaperone protein fimC precursor [Type 1 fimbriae (VF0221)] [Escherichia coli CFT073]
AS0358	contig00012	27142	29778	+	fimD	100	98.52	vfdb	NP_757244	(fimD) Outer membrane usher protein fimD precursor [Type 1 fimbriae (VF0221)] [Escherichia coli CFT073]
AS0358	contig00012	29785	30318	+	fimF	100	97.19	vfdb	NP_757245	(fimF) FimF protein precursor [Type 1 fimbriae (VF0221)] [Escherichia coli CFT073]
AS0358	contig00012	30331	30834	+	fimG	100	98.41	vfdb	NP_757247	(fimG) FimG protein precursor [Type 1 fimbriae (VF0221)] [Escherichia coli CFT073]
AS0358	contig00012	30845	31756	+	fimH	100	97.26	vfdb	NP_757248	(fimH) FimH protein precursor [Type 1 fimbriae (VF0221)] [Escherichia coli CFT073]
AS0358	contig00016	217	987	-	entD	100	95.07	vfdb	NP_752599	(entD) phosphopantetheinyl transferase component of enterobactin synthase multienzyme complex [Enterobactin (VF0228)] [Escherichia coli CFT073]
AS0358	contig00016	1012	3252	-	fepA	100	96.74	vfdb	NP_752600	(fepA) ferrienterobactin outer membrane transporter [Enterobactin (VF0228)] [Escherichia coli CFT073]
AS0358	contig00016	3495	4697	+	fes	100	96.67	vfdb	NP_752602	(fes) enterobactin/ferric enterobactin esterase [enterobactin (IA019)] [Escherichia coli CFT073]
AS0358	contig00016	4915	8768	+	entF	99.28	95.69	vfdb	NP_752604	(entF) enterobactin synthase multienzyme complex component ATP-dependent [Enterobactin (VF0228)] [Escherichia coli CFT073]
AS0358	contig00016	10142	10957	-	fepC	100	97.3	vfdb	NP_752606	(fepC) ferrienterobactin ABC transporter ATPase [Enterobactin (VF0228)] [Escherichia coli CFT073]
AS0358	contig00016	10954	11946	-	fepG	100	94.06	vfdb	NP_752607	(fepG) iron-enterobactin ABC transporter permease [Enterobactin (VF0228)] [Escherichia coli CFT073]
AS0358	contig00016	11943	12959	-	fepD	100	96.07	vfdb	NP_752608	(fepD) ferrienterobactin ABC transporter permease [Enterobactin (VF0228)] [Escherichia coli CFT073]
AS0358	contig00016	13058	14308	+	entS	100	95.44	vfdb	NP_752609	(entS) enterobactin exporter iron-regulated [enterobactin (IA019)] [Escherichia coli CFT073]
AS0358	contig00016	14312	15268	-	fepB	100	97.49	vfdb	NP_752610	(fepB) ferrienterobactin ABC transporter periplasmic binding protein [Enterobactin (VF0228)] [Escherichia coli CFT073]
AS0358	contig00016	15631	16818	+	entC	100	97.9	vfdb	NP_752611	(entC) isochorismate synthase 1 [Enterobactin (VF0228)] [Escherichia coli CFT073]
AS0358	contig00016	16828	18438	+	entE	100	95.47	vfdb	NP_752612	(entE) 23-dihydroxybenzoate-AMP ligase component of enterobactin synthase multienzyme complex [Enterobactin (VF0228)] [Escherichia coli CFT073]
AS0358	contig00016	18452	19309	+	entB	100	98.14	vfdb	NP_752613	(entB) isochorismatase [Enterobactin (VF0228)] [Escherichia coli CFT073]
AS0358	contig00016	19309	20055	+	entA	100	95.58	vfdb	NP_752614	(entA) 23-dihydro-23-dihydroxybenzoate dehydrogenase [Enterobactin (VF0228)] [Escherichia coli CFT073]
AS0358	contig00022	51023	51776	-	yagV/ecpE	99.74	96.95	vfdb	NP_286006	(yagV/ecpE) E. coli common pilus chaperone EcpE [ECP (VF0404)] [Escherichia coli O157:H7 str. EDL933]
AS0358	contig00022	51700	53343	-	yagW/ecpD	100	99.09	vfdb	NP_286007	(yagW/ecpD) polymerized tip adhesin of ECP fibers [ECP (VF0404)] [Escherichia coli O157:H7 str. EDL933]
AS0358	contig00022	53333	55858	-	yagX/ecpC	100	98.77	vfdb	NP_286008	(yagX/ecpC) E. coli common pilus usher EcpC [ECP (VF0404)] [Escherichia coli O157:H7 str. EDL933]
AS0358	contig00022	55884	56552	-	yagY/ecpB	100	97.91	vfdb	NP_286009	(yagY/ecpB) E. coli common pilus chaperone EcpB [ECP (VF0404)] [Escherichia coli O157:H7 str. EDL933]
AS0358	contig00022	56610	57197	-	yagZ/ecpA	100	99.15	vfdb	NP_286010	(yagZ/ecpA) E. coli common pilus structural subunit EcpA [ECP (VF0404)] [Escherichia coli O157:H7 str. EDL933]
AS0358	contig00022	57272	57862	-	ykgK/ecpR	100	96.78	vfdb	NP_286011	(ykgK/ecpR) regulator protein EcpR [ECP (VF0404)] [Escherichia coli O157:H7 str. EDL933]
AS0358	contig00022	60883	65131	+	fdeC	99.88	94.26	vfdb	YP_002390132	(fdeC) adhesin FdeC [FdeC (VF0506)] [Escherichia coli O45:K1:H7 str. S88]
AS0358	contig00023	37866	39294	-	aslA	100	93.56	vfdb	AAG10151	(aslA) putative arylsulfatase [AslA (VF0238)] [Escherichia coli O18:K1:H7 str. RS218]
AS0358	contig00024	12871	14163	+	espX5	100	97.14	vfdb	NP_290699	(espX5) Type III secretion system effector EspX5 [LEE encoded T3SS (SS020)] [Escherichia coli O157:H7 str. EDL933]
AS0358	contig00024	43662	45242	-	espX4	99.94	93.36	vfdb	NP_290672	(espX4) Type III secretion system effector EspX4 [LEE encoded T3SS (SS020)] [Escherichia coli O157:H7 str. EDL933]
AS0358	contig00024	73458	75644	+	espL4	100	97.35	vfdb	NP_290644	(espL4) Type III secretion system effector EspL4 [LEE encoded T3SS (SS020)] [Escherichia coli O157:H7 str. EDL933]
AS0358	contig00030	15322	16376	-	espR1	83.73	94.03	vfdb	NP_287686	(espR1) Type III secretion system effector espR1 [LEE encoded T3SS (SS020)] [Escherichia coli O157:H7 str. EDL933]
AS0359	contig00003	263575	264645	-	ompA	100	83.75	vfdb	AAF37887	(ompA) outer membrane protein A [OmpA (VF0236)] [Escherichia coli O18:K1:H7 str. RS218]
AS0359	contig00004	77254	77834	+	ykgK/ecpR	98.31	86.58	vfdb	NP_286011	(ykgK/ecpR) regulator protein EcpR [ECP (VF0404)] [Escherichia coli O157:H7 str. EDL933]
AS0359	contig00004	77909	78492	+	yagZ/ecpA	99.32	90.24	vfdb	NP_286010	(yagZ/ecpA) E. coli common pilus structural subunit EcpA [ECP (VF0404)] [Escherichia coli O157:H7 str. EDL933]
AS0359	contig00004	78555	79223	+	yagY/ecpB	100	88.19	vfdb	NP_286009	(yagY/ecpB) E. coli common pilus chaperone EcpB [ECP (VF0404)] [Escherichia coli O157:H7 str. EDL933]
AS0359	contig00004	79249	81774	+	yagX/ecpC	99.96	87.34	vfdb	NP_286008	(yagX/ecpC) E. coli common pilus usher EcpC [ECP (VF0404)] [Escherichia coli O157:H7 str. EDL933]
AS0359	contig00004	81764	83407	+	yagW/ecpD	100	88.93	vfdb	NP_286007	(yagW/ecpD) polymerized tip adhesin of ECP fibers [ECP (VF0404)] [Escherichia coli O157:H7 str. EDL933]
AS0359	contig00004	83333	84086	+	yagV/ecpE	99.74	85.28	vfdb	NP_286006	(yagV/ecpE) E. coli common pilus chaperone EcpE [ECP (VF0404)] [Escherichia coli O157:H7 str. EDL933]
AS0359	contig00011	37103	37874	-	fepC	94.61	80.96	vfdb	NP_752606	(fepC) ferrienterobactin ABC transporter ATPase [Enterobactin (VF0228)] [Escherichia coli CFT073]
AS0359	contig00011	45826	46677	+	entB	99.18	82.31	vfdb	NP_752613	(entB) isochorismatase [Enterobactin (VF0228)] [Escherichia coli CFT073]
AS0359	contig00011	46687	47432	+	entA	99.33	80.53	vfdb	NP_752614	(entA) 23-dihydro-23-dihydroxybenzoate dehydrogenase [Enterobactin (VF0228)] [Escherichia coli CFT073]
AS0360	contig00002	72881	73461	+	ykgK/ecpR	98.31	86.75	vfdb	NP_286011	(ykgK/ecpR) regulator protein EcpR [ECP (VF0404)] [Escherichia coli O157:H7 str. EDL933]
AS0360	contig00002	73536	74119	+	yagZ/ecpA	99.32	90.07	vfdb	NP_286010	(yagZ/ecpA) E. coli common pilus structural subunit EcpA [ECP (VF0404)] [Escherichia coli O157:H7 str. EDL933]
AS0360	contig00002	74182	74850	+	yagY/ecpB	100	87.89	vfdb	NP_286009	(yagY/ecpB) E. coli common pilus chaperone EcpB [ECP (VF0404)] [Escherichia coli O157:H7 str. EDL933]
AS0360	contig00002	74876	77401	+	yagX/ecpC	99.96	87.45	vfdb	NP_286008	(yagX/ecpC) E. coli common pilus usher EcpC [ECP (VF0404)] [Escherichia coli O157:H7 str. EDL933]
AS0360	contig00002	77391	79034	+	yagW/ecpD	100	88.81	vfdb	NP_286007	(yagW/ecpD) polymerized tip adhesin of ECP fibers [ECP (VF0404)] [Escherichia coli O157:H7 str. EDL933]
AS0360	contig00002	78960	79713	+	yagV/ecpE	99.74	85.15	vfdb	NP_286006	(yagV/ecpE) E. coli common pilus chaperone EcpE [ECP (VF0404)] [Escherichia coli O157:H7 str. EDL933]
AS0360	contig00002	431218	431989	-	fepC	94.61	80.83	vfdb	NP_752606	(fepC) ferrienterobactin ABC transporter ATPase [Enterobactin (VF0228)] [Escherichia coli CFT073]
AS0360	contig00002	439796	440647	+	entB	99.18	81.84	vfdb	NP_752613	(entB) isochorismatase [Enterobactin (VF0228)] [Escherichia coli CFT073]
AS0360	contig00002	440657	441402	+	entA	99.2	80.56	vfdb	NP_752614	(entA) 23-dihydro-23-dihydroxybenzoate dehydrogenase [Enterobactin (VF0228)] [Escherichia coli CFT073]
AS0360	contig00003	329895	330965	+	ompA	100	83.66	vfdb	AAF37887	(ompA) outer membrane protein A [OmpA (VF0236)] [Escherichia coli O18:K1:H7 str. RS218]
AS0362	contig00002	73214	73794	+	ykgK/ecpR	98.31	86.75	vfdb	NP_286011	(ykgK/ecpR) regulator protein EcpR [ECP (VF0404)] [Escherichia coli O157:H7 str. EDL933]
AS0362	contig00002	73869	74452	+	yagZ/ecpA	99.32	90.07	vfdb	NP_286010	(yagZ/ecpA) E. coli common pilus structural subunit EcpA [ECP (VF0404)] [Escherichia coli O157:H7 str. EDL933]
AS0362	contig00002	74515	75183	+	yagY/ecpB	100	87.89	vfdb	NP_286009	(yagY/ecpB) E. coli common pilus chaperone EcpB [ECP (VF0404)] [Escherichia coli O157:H7 str. EDL933]
AS0362	contig00002	75209	77734	+	yagX/ecpC	99.96	87.45	vfdb	NP_286008	(yagX/ecpC) E. coli common pilus usher EcpC [ECP (VF0404)] [Escherichia coli O157:H7 str. EDL933]
AS0362	contig00002	77724	79367	+	yagW/ecpD	100	88.81	vfdb	NP_286007	(yagW/ecpD) polymerized tip adhesin of ECP fibers [ECP (VF0404)] [Escherichia coli O157:H7 str. EDL933]
AS0362	contig00002	79293	80046	+	yagV/ecpE	99.74	85.15	vfdb	NP_286006	(yagV/ecpE) E. coli common pilus chaperone EcpE [ECP (VF0404)] [Escherichia coli O157:H7 str. EDL933]
AS0362	contig00002	431551	432322	-	fepC	94.61	80.83	vfdb	NP_752606	(fepC) ferrienterobactin ABC transporter ATPase [Enterobactin (VF0228)] [Escherichia coli CFT073]
AS0362	contig00002	440129	440980	+	entB	99.18	81.84	vfdb	NP_752613	(entB) isochorismatase [Enterobactin (VF0228)] [Escherichia coli CFT073]
AS0362	contig00002	440990	441735	+	entA	99.2	80.56	vfdb	NP_752614	(entA) 23-dihydro-23-dihydroxybenzoate dehydrogenase [Enterobactin (VF0228)] [Escherichia coli CFT073]
AS0362	contig00006	136882	137952	+	ompA	100	83.66	vfdb	AAF37887	(ompA) outer membrane protein A [OmpA (VF0236)] [Escherichia coli O18:K1:H7 str. RS218]
AS0363	contig00003	77388	77968	+	ykgK/ecpR	98.31	86.75	vfdb	NP_286011	(ykgK/ecpR) regulator protein EcpR [ECP (VF0404)] [Escherichia coli O157:H7 str. EDL933]
AS0363	contig00003	78043	78626	+	yagZ/ecpA	99.32	90.07	vfdb	NP_286010	(yagZ/ecpA) E. coli common pilus structural subunit EcpA [ECP (VF0404)] [Escherichia coli O157:H7 str. EDL933]
AS0363	contig00003	78689	79357	+	yagY/ecpB	100	87.89	vfdb	NP_286009	(yagY/ecpB) E. coli common pilus chaperone EcpB [ECP (VF0404)] [Escherichia coli O157:H7 str. EDL933]
AS0363	contig00003	79383	81908	+	yagX/ecpC	99.96	87.26	vfdb	NP_286008	(yagX/ecpC) E. coli common pilus usher EcpC [ECP (VF0404)] [Escherichia coli O157:H7 str. EDL933]
AS0363	contig00003	81898	83541	+	yagW/ecpD	100	88.69	vfdb	NP_286007	(yagW/ecpD) polymerized tip adhesin of ECP fibers [ECP (VF0404)] [Escherichia coli O157:H7 str. EDL933]
AS0363	contig00003	83467	84220	+	yagV/ecpE	99.74	85.15	vfdb	NP_286006	(yagV/ecpE) E. coli common pilus chaperone EcpE [ECP (VF0404)] [Escherichia coli O157:H7 str. EDL933]
AS0363	contig00010	36024	36795	-	fepC	94.61	81.09	vfdb	NP_752606	(fepC) ferrienterobactin ABC transporter ATPase [Enterobactin (VF0228)] [Escherichia coli CFT073]
AS0363	contig00010	44472	45323	+	entB	99.18	82.31	vfdb	NP_752613	(entB) isochorismatase [Enterobactin (VF0228)] [Escherichia coli CFT073]
AS0363	contig00010	45333	46078	+	entA	99.33	80	vfdb	NP_752614	(entA) 23-dihydro-23-dihydroxybenzoate dehydrogenase [Enterobactin (VF0228)] [Escherichia coli CFT073]
AS0363	contig00012	76490	77560	+	ompA	100	83.66	vfdb	AAF37887	(ompA) outer membrane protein A [OmpA (VF0236)] [Escherichia coli O18:K1:H7 str. RS218]
AS0364	contig00002	150954	151699	-	entA	99.2	80.56	vfdb	NP_752614	(entA) 23-dihydro-23-dihydroxybenzoate dehydrogenase [Enterobactin (VF0228)] [Escherichia coli CFT073]
AS0364	contig00002	151709	152560	-	entB	99.18	82.07	vfdb	NP_752613	(entB) isochorismatase [Enterobactin (VF0228)] [Escherichia coli CFT073]
AS0364	contig00002	160022	160793	+	fepC	94.61	80.57	vfdb	NP_752606	(fepC) ferrienterobactin ABC transporter ATPase [Enterobactin (VF0228)] [Escherichia coli CFT073]
AS0364	contig00002	572997	573750	-	yagV/ecpE	99.74	85.15	vfdb	NP_286006	(yagV/ecpE) E. coli common pilus chaperone EcpE [ECP (VF0404)] [Escherichia coli O157:H7 str. EDL933]
AS0364	contig00002	573676	575319	-	yagW/ecpD	100	88.62	vfdb	NP_286007	(yagW/ecpD) polymerized tip adhesin of ECP fibers [ECP (VF0404)] [Escherichia coli O157:H7 str. EDL933]
AS0364	contig00002	575309	577834	-	yagX/ecpC	99.96	87.26	vfdb	NP_286008	(yagX/ecpC) E. coli common pilus usher EcpC [ECP (VF0404)] [Escherichia coli O157:H7 str. EDL933]
AS0364	contig00002	577860	578528	-	yagY/ecpB	100	87.89	vfdb	NP_286009	(yagY/ecpB) E. coli common pilus chaperone EcpB [ECP (VF0404)] [Escherichia coli O157:H7 str. EDL933]
AS0364	contig00002	578592	579175	-	yagZ/ecpA	99.32	90.07	vfdb	NP_286010	(yagZ/ecpA) E. coli common pilus structural subunit EcpA [ECP (VF0404)] [Escherichia coli O157:H7 str. EDL933]
AS0364	contig00002	579250	579830	-	ykgK/ecpR	98.31	86.58	vfdb	NP_286011	(ykgK/ecpR) regulator protein EcpR [ECP (VF0404)] [Escherichia coli O157:H7 str. EDL933]
AS0364	contig00010	63268	64338	+	ompA	100	83.75	vfdb	AAF37887	(ompA) outer membrane protein A [OmpA (VF0236)] [Escherichia coli O18:K1:H7 str. RS218]
AS0365	contig00004	11450	12195	-	entA	99.33	80.27	vfdb	NP_752614	(entA) 23-dihydro-23-dihydroxybenzoate dehydrogenase [Enterobactin (VF0228)] [Escherichia coli CFT073]
AS0365	contig00004	12205	13056	-	entB	99.18	82.19	vfdb	NP_752613	(entB) isochorismatase [Enterobactin (VF0228)] [Escherichia coli CFT073]
AS0365	contig00004	20636	21407	+	fepC	94.61	80.83	vfdb	NP_752606	(fepC) ferrienterobactin ABC transporter ATPase [Enterobactin (VF0228)] [Escherichia coli CFT073]
AS0365	contig00004	358868	359621	-	yagV/ecpE	99.74	85.15	vfdb	NP_286006	(yagV/ecpE) E. coli common pilus chaperone EcpE [ECP (VF0404)] [Escherichia coli O157:H7 str. EDL933]
AS0365	contig00004	359547	361190	-	yagW/ecpD	100	88.62	vfdb	NP_286007	(yagW/ecpD) polymerized tip adhesin of ECP fibers [ECP (VF0404)] [Escherichia coli O157:H7 str. EDL933]
AS0365	contig00004	361180	363705	-	yagX/ecpC	99.96	87.26	vfdb	NP_286008	(yagX/ecpC) E. coli common pilus usher EcpC [ECP (VF0404)] [Escherichia coli O157:H7 str. EDL933]
AS0365	contig00004	363731	364399	-	yagY/ecpB	100	87.89	vfdb	NP_286009	(yagY/ecpB) E. coli common pilus chaperone EcpB [ECP (VF0404)] [Escherichia coli O157:H7 str. EDL933]
AS0365	contig00004	364463	365046	-	yagZ/ecpA	99.32	90.07	vfdb	NP_286010	(yagZ/ecpA) E. coli common pilus structural subunit EcpA [ECP (VF0404)] [Escherichia coli O157:H7 str. EDL933]
AS0365	contig00004	365121	365701	-	ykgK/ecpR	98.31	86.75	vfdb	NP_286011	(ykgK/ecpR) regulator protein EcpR [ECP (VF0404)] [Escherichia coli O157:H7 str. EDL933]
AS0365	contig00008	64066	65136	+	ompA	100	83.66	vfdb	AAF37887	(ompA) outer membrane protein A [OmpA (VF0236)] [Escherichia coli O18:K1:H7 str. RS218]
AS0366	contig00002	230221	231343	+	cap8G	99.82	81.21	vfdb	NP_644945	(cap8G) capsular polysaccharide synthesis enzyme Cap8G [Capsule (VF0003)] [Staphylococcus aureus subsp. aureus MW2]
AS0378	contig00002	116820	117403	+	yagZ/ecpA	99.32	83.73	vfdb	NP_286010	(yagZ/ecpA) E. coli common pilus structural subunit EcpA [ECP (VF0404)] [Escherichia coli O157:H7 str. EDL933]
AS0378	contig00003	25546	26616	-	ompA	100	83.29	vfdb	AAF37887	(ompA) outer membrane protein A [OmpA (VF0236)] [Escherichia coli O18:K1:H7 str. RS218]
AS0378	contig00005	70579	72600	-	fyuA	100	90.41	vfdb	NP_405467	(fyuA) pesticin/yersiniabactin receptor protein [Yersiniabactin (VF0136)] [Yersinia pestis CO92]
AS0378	contig00005	72730	74307	-	ybtE	100	85.81	vfdb	NP_405468	(ybtE) yersiniabactin siderophore biosynthetic protein [Yersiniabactin (VF0136)] [Yersinia pestis CO92]
AS0378	contig00005	74311	75114	-	ybtT	100	84.83	vfdb	NP_405469	(ybtT) yersiniabactin biosynthetic protein YbtT [Yersiniabactin (VF0136)] [Yersinia pestis CO92]
AS0378	contig00005	75124	76208	-	ybtU	98.55	85.9	vfdb	NP_405470	(ybtU) yersiniabactin biosynthetic protein YbtU [Yersiniabactin (VF0136)] [Yersinia pestis CO92]
AS0378	contig00005	76205	85681	-	irp1	99.83	87	vfdb	NP_405471	(irp1) yersiniabactin biosynthetic protein Irp1 [Yersiniabactin (VF0136)] [Yersinia pestis CO92]
AS0378	contig00005	85772	91866	-	irp2	99.75	87.28	vfdb	NP_405472	(irp2) yersiniabactin biosynthetic protein Irp2 [Yersiniabactin (VF0136)] [Yersinia pestis CO92]
AS0378	contig00005	92050	93009	-	ybtA	100	89.79	vfdb	NP_405473	(ybtA) transcriptional regulator YbtA [Yersiniabactin (VF0136)] [Yersinia pestis CO92]
AS0378	contig00005	93176	94978	+	ybtP	100	88.24	vfdb	NP_405474	(ybtP) lipoprotein inner membrane ABC-transporter [Yersiniabactin (VF0136)] [Yersinia pestis CO92]
AS0378	contig00005	94965	96767	+	ybtQ	100	87.58	vfdb	NP_405475	(ybtQ) inner membrane ABC-transporter YbtQ [Yersiniabactin (VF0136)] [Yersinia pestis CO92]
AS0378	contig00005	96760	98040	+	ybtX	100	87.98	vfdb	NP_405476	(ybtX) putative signal transducer [Yersiniabactin (VF0136)] [Yersinia pestis CO92]
AS0378	contig00005	98068	99369	+	ybtS	99.77	87.56	vfdb	NP_405477	(ybtS) salicylate synthase Irp9 [Yersiniabactin (VF0136)] [Yersinia pestis CO92]
AS0378	contig00005	177829	180557	-	mgtB	99.71	80.57	vfdb	NP_462662	(mgtB) Mg2+ transport protein [MgtBC (VF0106)] [Salmonella enterica subsp. enterica serovar Typhimurium str. LT2]
AS0378	contig00007	248735	249460	-	entA	96.92	80.36	vfdb	NP_752614	(entA) 23-dihydro-23-dihydroxybenzoate dehydrogenase [Enterobactin (VF0228)] [Escherichia coli CFT073]
AS0378	contig00007	249490	250341	-	entB	99.18	81.37	vfdb	NP_752613	(entB) isochorismatase [Enterobactin (VF0228)] [Escherichia coli CFT073]
AS0383	contig00001	983186	984171	+	fliG	99.3	80.43	vfdb	YP_001006742	(fliG) flagellar motor switch protein G [Flagella (VF0394)] [Yersinia enterocolitica subsp. enterocolitica 8081]
AS0383	contig00003	623193	624269	-	ompA	99.81	85.26	vfdb	AAF37887	(ompA) outer membrane protein A [OmpA (VF0236)] [Escherichia coli O18:K1:H7 str. RS218]
AS0386	contig00001	135949	137019	+	ompA	100	83.66	vfdb	AAF37887	(ompA) outer membrane protein A [OmpA (VF0236)] [Escherichia coli O18:K1:H7 str. RS218]
AS0386	contig00004	214624	215377	-	yagV/ecpE	99.74	85.15	vfdb	NP_286006	(yagV/ecpE) E. coli common pilus chaperone EcpE [ECP (VF0404)] [Escherichia coli O157:H7 str. EDL933]
AS0386	contig00004	215303	216946	-	yagW/ecpD	100	88.81	vfdb	NP_286007	(yagW/ecpD) polymerized tip adhesin of ECP fibers [ECP (VF0404)] [Escherichia coli O157:H7 str. EDL933]
AS0386	contig00004	216936	219461	-	yagX/ecpC	99.96	87.45	vfdb	NP_286008	(yagX/ecpC) E. coli common pilus usher EcpC [ECP (VF0404)] [Escherichia coli O157:H7 str. EDL933]
AS0386	contig00004	219487	220155	-	yagY/ecpB	100	87.59	vfdb	NP_286009	(yagY/ecpB) E. coli common pilus chaperone EcpB [ECP (VF0404)] [Escherichia coli O157:H7 str. EDL933]
AS0386	contig00004	220218	220801	-	yagZ/ecpA	99.32	89.9	vfdb	NP_286010	(yagZ/ecpA) E. coli common pilus structural subunit EcpA [ECP (VF0404)] [Escherichia coli O157:H7 str. EDL933]
AS0386	contig00004	220876	221456	-	ykgK/ecpR	98.31	86.75	vfdb	NP_286011	(ykgK/ecpR) regulator protein EcpR [ECP (VF0404)] [Escherichia coli O157:H7 str. EDL933]
AS0386	contig00011	193483	194254	-	fepC	94.61	81.22	vfdb	NP_752606	(fepC) ferrienterobactin ABC transporter ATPase [Enterobactin (VF0228)] [Escherichia coli CFT073]
AS0386	contig00011	201716	202567	+	entB	99.18	82.19	vfdb	NP_752613	(entB) isochorismatase [Enterobactin (VF0228)] [Escherichia coli CFT073]
AS0386	contig00011	202577	203322	+	entA	99.2	80.69	vfdb	NP_752614	(entA) 23-dihydro-23-dihydroxybenzoate dehydrogenase [Enterobactin (VF0228)] [Escherichia coli CFT073]
AS0389	contig00004	62334	63167	+	csgG	99.88	81.08	vfdb	NP_460110	(csgG) curli production assembly/transport protein CsgG [Agf (VF0103)] [Salmonella enterica subsp. enterica serovar Typhimurium str. LT2]
AS0389	contig00004	116695	117737	+	ompA	99.04	84.66	vfdb	AAF37887	(ompA) outer membrane protein A [OmpA (VF0236)] [Escherichia coli O18:K1:H7 str. RS218]
AS0389	contig00005	299740	300276	+	lpfA	100	89.39	vfdb	NP_462541	(lpfA) long polar fimbria protein LpfA [Lpf (VF0105)] [Salmonella enterica subsp. enterica serovar Typhimurium str. LT2]
AS0389	contig00005	300361	301059	+	lpfB	100	91.56	vfdb	NP_462540	(lpfB) long polar fimbrial chaperone protein LpfB [Lpf (VF0105)] [Salmonella enterica subsp. enterica serovar Typhimurium str. LT2]
AS0389	contig00005	301082	303610	+	lpfC	100	90.98	vfdb	NP_462539	(lpfC) long polar fimbrial usher protein LpfC [Lpf (VF0105)] [Salmonella enterica subsp. enterica serovar Typhimurium str. LT2]
AS0389	contig00005	304701	305228	+	lpfE	100	84.28	vfdb	NP_462537	(lpfE) long polar fimbrial minor subunit LpfE adhesin [Lpf (VF0105)] [Salmonella enterica subsp. enterica serovar Typhimurium str. LT2]
AS0392	contig00003	188926	190497	+	espY3	100	95.61	vfdb	NP_286160	(espY3) Type III secretion system effector EspY3 [LEE encoded T3SS (SS020)] [Escherichia coli O157:H7 str. EDL933]
AS0392	contig00003	315903	320128	-	fdeC	99.41	94.21	vfdb	YP_002390132	(fdeC) adhesin FdeC [FdeC (VF0506)] [Escherichia coli O45:K1:H7 str. S88]
AS0392	contig00003	329361	329951	+	ykgK/ecpR	100	98.98	vfdb	NP_286011	(ykgK/ecpR) regulator protein EcpR [ECP (VF0404)] [Escherichia coli O157:H7 str. EDL933]
AS0392	contig00003	330026	330613	+	yagZ/ecpA	100	98.98	vfdb	NP_286010	(yagZ/ecpA) E. coli common pilus structural subunit EcpA [ECP (VF0404)] [Escherichia coli O157:H7 str. EDL933]
AS0392	contig00003	330670	331338	+	yagY/ecpB	100	97.31	vfdb	NP_286009	(yagY/ecpB) E. coli common pilus chaperone EcpB [ECP (VF0404)] [Escherichia coli O157:H7 str. EDL933]
AS0392	contig00003	331364	333889	+	yagX/ecpC	100	98.06	vfdb	NP_286008	(yagX/ecpC) E. coli common pilus usher EcpC [ECP (VF0404)] [Escherichia coli O157:H7 str. EDL933]
AS0392	contig00003	333879	335522	+	yagW/ecpD	100	98.91	vfdb	NP_286007	(yagW/ecpD) polymerized tip adhesin of ECP fibers [ECP (VF0404)] [Escherichia coli O157:H7 str. EDL933]
AS0392	contig00003	335446	336199	+	yagV/ecpE	99.74	97.88	vfdb	NP_286006	(yagV/ecpE) E. coli common pilus chaperone EcpE [ECP (VF0404)] [Escherichia coli O157:H7 str. EDL933]
AS0392	contig00004	42137	42907	-	entD	100	93.64	vfdb	NP_752599	(entD) phosphopantetheinyl transferase component of enterobactin synthase multienzyme complex [Enterobactin (VF0228)] [Escherichia coli CFT073]
AS0392	contig00004	42932	45172	-	fepA	100	97.23	vfdb	NP_752600	(fepA) ferrienterobactin outer membrane transporter [Enterobactin (VF0228)] [Escherichia coli CFT073]
AS0392	contig00004	45415	46617	+	fes	100	97.17	vfdb	NP_752602	(fes) enterobactin/ferric enterobactin esterase [enterobactin (IA019)] [Escherichia coli CFT073]
AS0392	contig00004	46835	50688	+	entF	99.28	94.97	vfdb	NP_752604	(entF) enterobactin synthase multienzyme complex component ATP-dependent [Enterobactin (VF0228)] [Escherichia coli CFT073]
AS0392	contig00004	52062	52877	-	fepC	100	97.67	vfdb	NP_752606	(fepC) ferrienterobactin ABC transporter ATPase [Enterobactin (VF0228)] [Escherichia coli CFT073]
AS0392	contig00004	52874	53866	-	fepG	100	94.26	vfdb	NP_752607	(fepG) iron-enterobactin ABC transporter permease [Enterobactin (VF0228)] [Escherichia coli CFT073]
AS0392	contig00004	53863	54879	-	fepD	100	97.34	vfdb	NP_752608	(fepD) ferrienterobactin ABC transporter permease [Enterobactin (VF0228)] [Escherichia coli CFT073]
AS0392	contig00004	54978	56228	+	entS	100	96.08	vfdb	NP_752609	(entS) enterobactin exporter iron-regulated [enterobactin (IA019)] [Escherichia coli CFT073]
AS0392	contig00004	56232	57188	-	fepB	100	97.18	vfdb	NP_752610	(fepB) ferrienterobactin ABC transporter periplasmic binding protein [Enterobactin (VF0228)] [Escherichia coli CFT073]
AS0392	contig00004	57365	58552	+	entC	100	97.73	vfdb	NP_752611	(entC) isochorismate synthase 1 [Enterobactin (VF0228)] [Escherichia coli CFT073]
AS0392	contig00004	58562	60172	+	entE	100	96.83	vfdb	NP_752612	(entE) 23-dihydroxybenzoate-AMP ligase component of enterobactin synthase multienzyme complex [Enterobactin (VF0228)] [Escherichia coli CFT073]
AS0392	contig00004	60186	61043	+	entB	100	97.79	vfdb	NP_752613	(entB) isochorismatase [Enterobactin (VF0228)] [Escherichia coli CFT073]
AS0392	contig00004	61043	61789	+	entA	100	95.98	vfdb	NP_752614	(entA) 23-dihydro-23-dihydroxybenzoate dehydrogenase [Enterobactin (VF0228)] [Escherichia coli CFT073]
AS0392	contig00005	212499	213527	-	chuS	100	96.21	vfdb	NP_756169	(chuS) heme oxygenase ChuS [Chu (VF0227)] [Escherichia coli CFT073]
AS0392	contig00005	213576	215558	-	shuA	100	97.88	vfdb	YP_405019	(shuA) outer membrane heme/hemoglobin receptor ShuA [Shu (VF0256)] [Shigella dysenteriae Sd197]
AS0392	contig00005	216164	217156	+	shuT	100	98.09	vfdb	YP_405017	(shuT) periplasmic binding protein ShuT [Shu (VF0256)] [Shigella dysenteriae Sd197]
AS0392	contig00005	217176	218513	+	chuW	100	96.64	vfdb	NP_756176	(chuW) Putative oxygen independent coproporphyrinogen III oxidase [Chu (VF0227)] [Escherichia coli CFT073]
AS0392	contig00005	218526	219020	+	shuX	100	96.36	vfdb	YP_405016	(shuX) shu locus protein ShuX [Shu (VF0256)] [Shigella dysenteriae Sd197]
AS0392	contig00005	219020	219643	+	chuY	100	96.8	vfdb	NP_756178	(chuY) ChuY [Chu (VF0227)] [Escherichia coli CFT073]
AS0392	contig00005	219692	220684	+	chuU	100	99.09	vfdb	NP_756179	(chuU) heme permease protein ChuU [Chu (VF0227)] [Escherichia coli CFT073]
AS0392	contig00005	220651	221451	+	chuV	100	98.13	vfdb	NP_756180	(chuV) ATP-binding hydrophilic protein ChuV [Chu (VF0227)] [Escherichia coli CFT073]
AS0392	contig00006	39193	41091	-	espL1	100	96.63	vfdb	NP_288154	(espL1) Type III secretion system effector espL1 [LEE encoded T3SS (SS020)] [Escherichia coli O157:H7 str. EDL933]
AS0392	contig00007	6706	8892	-	espL4	100	96.98	vfdb	NP_290644	(espL4) Type III secretion system effector EspL4 [LEE encoded T3SS (SS020)] [Escherichia coli O157:H7 str. EDL933]
AS0392	contig00007	41119	42699	+	espX4	100	96.02	vfdb	NP_290672	(espX4) Type III secretion system effector EspX4 [LEE encoded T3SS (SS020)] [Escherichia coli O157:H7 str. EDL933]
AS0392	contig00007	72188	73480	-	espX5	100	95.9	vfdb	NP_290699	(espX5) Type III secretion system effector EspX5 [LEE encoded T3SS (SS020)] [Escherichia coli O157:H7 str. EDL933]
AS0392	contig00008	27189	27791	+	fimB	100	98.34	vfdb	NP_757239	(fimB) Type 1 fimbriae Regulatory protein fimB [Type 1 fimbriae (VF0221)] [Escherichia coli CFT073]
AS0392	contig00008	28269	28865	+	fimE	100	99	vfdb	NP_757240	(fimE) Type 1 fimbriae Regulatory protein fimE [Type 1 fimbriae (VF0221)] [Escherichia coli CFT073]
AS0392	contig00008	29289	29894	+	fimA	100	90.43	vfdb	NP_757241	(fimA) Type-1 fimbrial protein A chain precursor [Type 1 fimbriae (VF0221)] [Escherichia coli CFT073]
AS0392	contig00008	29959	30498	+	fimI	100	98.33	vfdb	NP_757242	(fimI) Fimbrin-like protein fimI precursor [Type 1 fimbriae (VF0221)] [Escherichia coli CFT073]
AS0392	contig00008	30535	31260	+	fimC	100	98.76	vfdb	NP_757243	(fimC) Chaperone protein fimC precursor [Type 1 fimbriae (VF0221)] [Escherichia coli CFT073]
AS0392	contig00008	31327	33963	+	fimD	100	98.41	vfdb	NP_757244	(fimD) Outer membrane usher protein fimD precursor [Type 1 fimbriae (VF0221)] [Escherichia coli CFT073]
AS0392	contig00008	33970	34503	+	fimF	100	98.13	vfdb	NP_757245	(fimF) FimF protein precursor [Type 1 fimbriae (VF0221)] [Escherichia coli CFT073]
AS0392	contig00008	34516	35019	+	fimG	100	99.41	vfdb	NP_757247	(fimG) FimG protein precursor [Type 1 fimbriae (VF0221)] [Escherichia coli CFT073]
AS0392	contig00008	35030	35941	+	fimH	100	97.7	vfdb	NP_757248	(fimH) FimH protein precursor [Type 1 fimbriae (VF0221)] [Escherichia coli CFT073]
AS0392	contig00008	170689	172111	-	espX1	100	96.06	vfdb	NP_285716	(espX1) Type III secretion system effector EspX1 [LEE encoded T3SS (SS020)] [Escherichia coli O157:H7 str. EDL933]
AS0392	contig00009	155415	157823	-	espY4	100	96.51	vfdb	NP_290352	(espY4) Type III secretion system effector EspY4 [LEE encoded T3SS (SS020)] [Escherichia coli O157:H7 str. EDL933]
AS0392	contig00010	24028	24597	+	espY2	100	94.39	vfdb	NP_285765	(espY2) Type III secretion system effector EspY2 [LEE encoded T3SS (SS020)] [Escherichia coli O157:H7 str. EDL933]
AS0392	contig00011	46858	48108	-	espR1	99.29	94.48	vfdb	NP_287686	(espR1) Type III secretion system effector espR1 [LEE encoded T3SS (SS020)] [Escherichia coli O157:H7 str. EDL933]
AS0392	contig00012	56541	57593	+	ompA	100	95.63	vfdb	AAF37887	(ompA) outer membrane protein A [OmpA (VF0236)] [Escherichia coli O18:K1:H7 str. RS218]
AS0392	contig00014	1128	1925	+	faeH	100	81.33	vfdb	YP_002295989	(faeH) fimbrial protein FaeH [K88 pili/F4 fimbriae (AI040)] [Escherichia coli SE11]
AS0392	contig00014	1956	2720	+	faeI	100	83.53	vfdb	YP_002295990	(faeI) fimbrial protein FaeI [K88 pili/F4 fimbriae (AI040)] [Escherichia coli SE11]
AS0392	contig00014	3686	3791	-	astA	90.6	100	vfdb	BAA94855	(astA) heat-stable enterotoxin 1 [EAST1 (VF0216)] [Escherichia coli O44:H18 042]
AS0392	contig00016	52967	54395	+	aslA	100	96.22	vfdb	AAG10151	(aslA) putative arylsulfatase [AslA (VF0238)] [Escherichia coli O18:K1:H7 str. RS218]
AS0392	contig00021	3585	4418	-	csgG	100	83.45	vfdb	NP_460110	(csgG) curli production assembly/transport protein CsgG [Agf (VF0103)] [Salmonella enterica subsp. enterica serovar Typhimurium str. LT2]
AS0392	contig00021	4445	4861	-	csgF	99.04	81.23	vfdb	NP_460111	(csgF) curli production assembly/transport protein CsgF [Agf (VF0103)] [Salmonella enterica subsp. enterica serovar Typhimurium str. LT2]
AS0392	contig00021	5280	5930	-	csgD	100	81.11	vfdb	NP_460113	(csgD) DNA-binding transcriptional regulator CsgD [curli fibers/thin aggregative fimbriae (AGF) (AI094)] [Salmonella enterica subsp. enterica serovar Typhimurium str. LT2]
AS0392	contig00021	6685	7140	+	csgB	99.78	83.59	vfdb	NP_460114	(csgB) minor curlin subunit precursor curli nucleator protein CsgB [Agf (VF0103)] [Salmonella enterica subsp. enterica serovar Typhimurium str. LT2]
AS0392	contig00034	80	2418	+	faeD	95.9	93.46	vfdb	YP_002295985	(faeD) fimbrial usher protein FaeD [K88 pili/F4 fimbriae (AI040)] [Escherichia coli SE11]
AS0392	contig00037	605	1096	+	faeF	99.59	84.41	vfdb	YP_002295987	(faeF) fimbrial protein FaeF [K88 pili/F4 fimbriae (AI040)] [Escherichia coli SE11]
AS0392	contig00042	31	494	+	faeC	84.98	84.05	vfdb	AAL47165	(faeC) FaeC [K88 pili/F4 fimbriae (AI040)] [Escherichia coli]
AS0398	contig00003	305681	306103	-	gspM	100	94.09	vfdb	YP_404609	(gspM) general secretion pathway protein M [T2SS (VF0333)] [Shigella dysenteriae Sd197]
AS0398	contig00003	306219	307079	-	gspL	100	97.21	vfdb	YP_404608	(gspL) general secretion pathway protein L [T2SS (VF0333)] [Shigella dysenteriae Sd197]
AS0398	contig00003	307394	308371	-	gspK	100	97.75	vfdb	YP_404607	(gspK) general secretion pathway protein K [T2SS (VF0333)] [Shigella dysenteriae Sd197]
AS0398	contig00003	308368	308937	-	gspJ	100	97.19	vfdb	YP_404606	(gspJ) general secretion pathway protein J [T2SS (VF0333)] [Shigella dysenteriae Sd197]
AS0398	contig00003	308970	309341	-	gspI	100	95.16	vfdb	YP_404605	(gspI) general secretion pathway protein I [T2SS (VF0333)] [Shigella dysenteriae Sd197]
AS0398	contig00003	309338	309868	-	gspH	100	96.05	vfdb	YP_404604	(gspH) general secretion pathway protein H [T2SS (VF0333)] [Shigella dysenteriae Sd197]
AS0398	contig00003	309905	310360	-	gspG	100	95.61	vfdb	YP_404603	(gspG) general secretion pathway protein G [T2SS (VF0333)] [Shigella dysenteriae Sd197]
AS0398	contig00003	310401	311600	-	gspF	100	96.25	vfdb	YP_404602	(gspF) general secretion pathway protein F [T2SS (VF0333)] [Shigella dysenteriae Sd197]
AS0398	contig00003	311600	313093	-	gspE	100	96.12	vfdb	YP_404601	(gspE) general secretion pathway protein E [T2SS (VF0333)] [Shigella dysenteriae Sd197]
AS0398	contig00003	313093	314943	-	gspD	100	97.14	vfdb	YP_404600	(gspD) general secretion pathway protein D [T2SS (VF0333)] [Shigella dysenteriae Sd197]
AS0398	contig00003	315183	316013	-	gspC	100	95.07	vfdb	YP_404599	(gspC) general secretion pathway protein C [T2SS (VF0333)] [Shigella dysenteriae Sd197]
AS0398	contig00004	275036	279261	-	fdeC	99.41	91.2	vfdb	YP_002390132	(fdeC) adhesin FdeC [FdeC (VF0506)] [Escherichia coli O45:K1:H7 str. S88]
AS0398	contig00004	282282	282872	+	ykgK/ecpR	100	97.63	vfdb	NP_286011	(ykgK/ecpR) regulator protein EcpR [ECP (VF0404)] [Escherichia coli O157:H7 str. EDL933]
AS0398	contig00004	282947	283534	+	yagZ/ecpA	100	99.32	vfdb	NP_286010	(yagZ/ecpA) E. coli common pilus structural subunit EcpA [ECP (VF0404)] [Escherichia coli O157:H7 str. EDL933]
AS0398	contig00004	283591	284259	+	yagY/ecpB	100	98.5	vfdb	NP_286009	(yagY/ecpB) E. coli common pilus chaperone EcpB [ECP (VF0404)] [Escherichia coli O157:H7 str. EDL933]
AS0398	contig00004	284285	286810	+	yagX/ecpC	100	98.73	vfdb	NP_286008	(yagX/ecpC) E. coli common pilus usher EcpC [ECP (VF0404)] [Escherichia coli O157:H7 str. EDL933]
AS0398	contig00004	286800	288443	+	yagW/ecpD	100	98.54	vfdb	NP_286007	(yagW/ecpD) polymerized tip adhesin of ECP fibers [ECP (VF0404)] [Escherichia coli O157:H7 str. EDL933]
AS0398	contig00004	288367	289120	+	yagV/ecpE	99.74	96.95	vfdb	NP_286006	(yagV/ecpE) E. coli common pilus chaperone EcpE [ECP (VF0404)] [Escherichia coli O157:H7 str. EDL933]
AS0398	contig00005	31737	32792	+	espR1	83.81	93.94	vfdb	NP_287686	(espR1) Type III secretion system effector espR1 [LEE encoded T3SS (SS020)] [Escherichia coli O157:H7 str. EDL933]
AS0398	contig00007	227213	227668	-	csgB	99.78	83.81	vfdb	NP_460114	(csgB) minor curlin subunit precursor curli nucleator protein CsgB [Agf (VF0103)] [Salmonella enterica subsp. enterica serovar Typhimurium str. LT2]
AS0398	contig00007	228422	229072	+	csgD	100	81.11	vfdb	NP_460113	(csgD) DNA-binding transcriptional regulator CsgD [curli fibers/thin aggregative fimbriae (AGF) (AI094)] [Salmonella enterica subsp. enterica serovar Typhimurium str. LT2]
AS0398	contig00007	229491	229907	+	csgF	99.04	81.23	vfdb	NP_460111	(csgF) curli production assembly/transport protein CsgF [Agf (VF0103)] [Salmonella enterica subsp. enterica serovar Typhimurium str. LT2]
AS0398	contig00007	229934	230767	+	csgG	100	83.09	vfdb	NP_460110	(csgG) curli production assembly/transport protein CsgG [Agf (VF0103)] [Salmonella enterica subsp. enterica serovar Typhimurium str. LT2]
AS0398	contig00008	161753	162805	-	ompA	100	94.3	vfdb	AAF37887	(ompA) outer membrane protein A [OmpA (VF0236)] [Escherichia coli O18:K1:H7 str. RS218]
AS0398	contig00009	201055	202476	+	espX1	100	94.44	vfdb	NP_285716	(espX1) Type III secretion system effector EspX1 [LEE encoded T3SS (SS020)] [Escherichia coli O157:H7 str. EDL933]
AS0398	contig00011	48455	49057	+	fimB	100	97.84	vfdb	NP_757239	(fimB) Type 1 fimbriae Regulatory protein fimB [Type 1 fimbriae (VF0221)] [Escherichia coli CFT073]
AS0398	contig00011	49535	50131	+	fimE	100	99.16	vfdb	NP_757240	(fimE) Type 1 fimbriae Regulatory protein fimE [Type 1 fimbriae (VF0221)] [Escherichia coli CFT073]
AS0398	contig00011	50555	51159	+	fimA	99.83	90.59	vfdb	NP_757241	(fimA) Type-1 fimbrial protein A chain precursor [Type 1 fimbriae (VF0221)] [Escherichia coli CFT073]
AS0398	contig00011	51224	51763	+	fimI	100	99.07	vfdb	NP_757242	(fimI) Fimbrin-like protein fimI precursor [Type 1 fimbriae (VF0221)] [Escherichia coli CFT073]
AS0398	contig00011	51800	52525	+	fimC	100	98.62	vfdb	NP_757243	(fimC) Chaperone protein fimC precursor [Type 1 fimbriae (VF0221)] [Escherichia coli CFT073]
AS0398	contig00011	52592	55228	+	fimD	100	98.6	vfdb	NP_757244	(fimD) Outer membrane usher protein fimD precursor [Type 1 fimbriae (VF0221)] [Escherichia coli CFT073]
AS0398	contig00011	55235	55768	+	fimF	100	98.13	vfdb	NP_757245	(fimF) FimF protein precursor [Type 1 fimbriae (VF0221)] [Escherichia coli CFT073]
AS0398	contig00011	55781	56284	+	fimG	100	97.82	vfdb	NP_757247	(fimG) FimG protein precursor [Type 1 fimbriae (VF0221)] [Escherichia coli CFT073]
AS0398	contig00011	56295	57206	+	fimH	100	97.48	vfdb	NP_757248	(fimH) FimH protein precursor [Type 1 fimbriae (VF0221)] [Escherichia coli CFT073]
AS0398	contig00013	16233	17003	-	entD	100	94.03	vfdb	NP_752599	(entD) phosphopantetheinyl transferase component of enterobactin synthase multienzyme complex [Enterobactin (VF0228)] [Escherichia coli CFT073]
AS0398	contig00013	17028	19268	-	fepA	100	96.79	vfdb	NP_752600	(fepA) ferrienterobactin outer membrane transporter [Enterobactin (VF0228)] [Escherichia coli CFT073]
AS0398	contig00013	19511	20713	+	fes	100	96.76	vfdb	NP_752602	(fes) enterobactin/ferric enterobactin esterase [enterobactin (IA019)] [Escherichia coli CFT073]
AS0398	contig00013	20931	24784	+	entF	99.28	95.67	vfdb	NP_752604	(entF) enterobactin synthase multienzyme complex component ATP-dependent [Enterobactin (VF0228)] [Escherichia coli CFT073]
AS0398	contig00013	26158	26973	-	fepC	100	96.94	vfdb	NP_752606	(fepC) ferrienterobactin ABC transporter ATPase [Enterobactin (VF0228)] [Escherichia coli CFT073]
AS0398	contig00013	26970	27962	-	fepG	100	94.56	vfdb	NP_752607	(fepG) iron-enterobactin ABC transporter permease [Enterobactin (VF0228)] [Escherichia coli CFT073]
AS0398	contig00013	27959	28975	-	fepD	100	95.67	vfdb	NP_752608	(fepD) ferrienterobactin ABC transporter permease [Enterobactin (VF0228)] [Escherichia coli CFT073]
AS0398	contig00013	29074	30324	+	entS	100	95.84	vfdb	NP_752609	(entS) enterobactin exporter iron-regulated [enterobactin (IA019)] [Escherichia coli CFT073]
AS0398	contig00013	30328	31284	-	fepB	100	97.28	vfdb	NP_752610	(fepB) ferrienterobactin ABC transporter periplasmic binding protein [Enterobactin (VF0228)] [Escherichia coli CFT073]
AS0398	contig00013	31647	32834	+	entC	100	97.56	vfdb	NP_752611	(entC) isochorismate synthase 1 [Enterobactin (VF0228)] [Escherichia coli CFT073]
AS0398	contig00013	32844	34454	+	entE	100	95.84	vfdb	NP_752612	(entE) 23-dihydroxybenzoate-AMP ligase component of enterobactin synthase multienzyme complex [Enterobactin (VF0228)] [Escherichia coli CFT073]
AS0398	contig00013	34468	35325	+	entB	100	97.44	vfdb	NP_752613	(entB) isochorismatase [Enterobactin (VF0228)] [Escherichia coli CFT073]
AS0398	contig00013	35325	36071	+	entA	100	95.98	vfdb	NP_752614	(entA) 23-dihydro-23-dihydroxybenzoate dehydrogenase [Enterobactin (VF0228)] [Escherichia coli CFT073]
AS0398	contig00017	11518	13386	-	espL1	98.42	95.26	vfdb	NP_288154	(espL1) Type III secretion system effector espL1 [LEE encoded T3SS (SS020)] [Escherichia coli O157:H7 str. EDL933]
AS0398	contig00020	39662	41242	+	espX4	99.94	92.98	vfdb	NP_290672	(espX4) Type III secretion system effector EspX4 [LEE encoded T3SS (SS020)] [Escherichia coli O157:H7 str. EDL933]
AS0398	contig00020	70761	72053	-	espX5	100	95.67	vfdb	NP_290699	(espX5) Type III secretion system effector EspX5 [LEE encoded T3SS (SS020)] [Escherichia coli O157:H7 str. EDL933]
AS0400	contig00002	329983	330834	+	entB	99.18	82.65	vfdb	NP_752613	(entB) isochorismatase [Enterobactin (VF0228)] [Escherichia coli CFT073]
AS0400	contig00002	330844	331588	+	entA	99.46	81.12	vfdb	NP_752614	(entA) 23-dihydro-23-dihydroxybenzoate dehydrogenase [Enterobactin (VF0228)] [Escherichia coli CFT073]
AS0400	contig00005	225337	226389	-	ompA	100	83.86	vfdb	AAF37887	(ompA) outer membrane protein A [OmpA (VF0236)] [Escherichia coli O18:K1:H7 str. RS218]
AS0400	contig00005	273036	273674	+	flgH	93.42	80.75	vfdb	YP_001006758	(flgH) flagellar L-ring protein precursor FlgH [Flagella (VF0394)] [Yersinia enterocolitica subsp. enterocolitica 8081]
AS0400	contig00005	292968	293638	-	fliP	97.67	80.18	vfdb	YP_001006751	(fliP) flagellar biosynthetic protein FliP [Flagella (VF0394)] [Yersinia enterocolitica subsp. enterocolitica 8081]
AS0400	contig00005	294117	294533	-	fliN	99.76	81.34	vfdb	YP_001006749	(fliN) flagellar motor switch protein FliN [Flagella (VF0394)] [Yersinia enterocolitica subsp. enterocolitica 8081]
AS0400	contig00005	294526	295533	-	fliM	100	81.05	vfdb	YP_001006748	(fliM) flagellar motor switch protein FliM [Flagella (VF0394)] [Yersinia enterocolitica subsp. enterocolitica 8081]
AS0400	contig00005	299888	300880	-	fliG	100	80.06	vfdb	YP_001006742	(fliG) flagellar motor switch protein G [Flagella (VF0394)] [Yersinia enterocolitica subsp. enterocolitica 8081]
AS0400	contig00014	83471	84054	+	yagZ/ecpA	99.15	82.91	vfdb	NP_286010	(yagZ/ecpA) E. coli common pilus structural subunit EcpA [ECP (VF0404)] [Escherichia coli O157:H7 str. EDL933]
AS0400	contig00014	87403	88968	+	yagW/ecpD	95.26	80.4	vfdb	NP_286007	(yagW/ecpD) polymerized tip adhesin of ECP fibers [ECP (VF0404)] [Escherichia coli O157:H7 str. EDL933]
AS0403	contig00001	291248	292324	+	ompA	99.81	85.08	vfdb	AAF37887	(ompA) outer membrane protein A [OmpA (VF0236)] [Escherichia coli O18:K1:H7 str. RS218]
AS0403	contig00002	523006	523991	+	fliG	99.3	80.53	vfdb	YP_001006742	(fliG) flagellar motor switch protein G [Flagella (VF0394)] [Yersinia enterocolitica subsp. enterocolitica 8081]
AS0406	contig00002	341726	342576	+	entB	98.72	80.77	vfdb	NP_752613	(entB) isochorismatase [Enterobactin (VF0228)] [Escherichia coli CFT073]
AS0406	contig00002	342587	343332	+	entA	99.87	80.83	vfdb	NP_752614	(entA) 23-dihydro-23-dihydroxybenzoate dehydrogenase [Enterobactin (VF0228)] [Escherichia coli CFT073]
AS0406	contig00002	729605	730644	-	ompA	98.17	84.94	vfdb	AAF37887	(ompA) outer membrane protein A [OmpA (VF0236)] [Escherichia coli O18:K1:H7 str. RS218]
AS0406	contig00002	813014	813847	-	csgG	100	80.34	vfdb	NP_460110	(csgG) curli production assembly/transport protein CsgG [Agf (VF0103)] [Salmonella enterica subsp. enterica serovar Typhimurium str. LT2]
AS0412	contig00001	767209	768038	+	csgG	99.4	80.63	vfdb	NP_460110	(csgG) curli production assembly/transport protein CsgG [Agf (VF0103)] [Salmonella enterica subsp. enterica serovar Typhimurium str. LT2]
AS0412	contig00001	827042	828084	+	ompA	99.04	84.66	vfdb	AAF37887	(ompA) outer membrane protein A [OmpA (VF0236)] [Escherichia coli O18:K1:H7 str. RS218]
AS0412	contig00001	1013788	1014950	+	iroB	99.91	89.77	vfdb	NP_753168	(iroB) glucosyltransferase IroB [Salmochelin (IA013)] [Escherichia coli CFT073]
AS0412	contig00001	1015010	1018737	+	iroC	99.57	89.1	vfdb	NP_753167	(iroC) ATP binding cassette transporter [Salmochelin (IA013)] [Escherichia coli CFT073]
AS0412	contig00001	1018853	1020082	+	iroD	100	87.81	vfdb	NP_753166	(iroD) esterase [Salmochelin (IA013)] [Escherichia coli CFT073]
AS0412	contig00001	1020166	1021122	+	iroE	100	86.94	vfdb	NP_753165	(iroE) esterase [Salmochelin (IA013)] [Escherichia coli CFT073]
AS0412	contig00001	1021167	1023341	-	iroN	99.86	91.28	vfdb	NP_753164	(iroN) salmochelin receptor IroN [IroN (VF0230)] [Escherichia coli CFT073]
AS0431	contig00002	188162	189232	+	ompA	100	83.75	vfdb	AAF37887	(ompA) outer membrane protein A [OmpA (VF0236)] [Escherichia coli O18:K1:H7 str. RS218]
AS0431	contig00004	299547	300300	-	yagV/ecpE	99.74	85.15	vfdb	NP_286006	(yagV/ecpE) E. coli common pilus chaperone EcpE [ECP (VF0404)] [Escherichia coli O157:H7 str. EDL933]
AS0431	contig00004	300226	301869	-	yagW/ecpD	100	88.81	vfdb	NP_286007	(yagW/ecpD) polymerized tip adhesin of ECP fibers [ECP (VF0404)] [Escherichia coli O157:H7 str. EDL933]
AS0431	contig00004	301859	304384	-	yagX/ecpC	99.96	87.26	vfdb	NP_286008	(yagX/ecpC) E. coli common pilus usher EcpC [ECP (VF0404)] [Escherichia coli O157:H7 str. EDL933]
AS0431	contig00004	304410	305078	-	yagY/ecpB	100	87.89	vfdb	NP_286009	(yagY/ecpB) E. coli common pilus chaperone EcpB [ECP (VF0404)] [Escherichia coli O157:H7 str. EDL933]
AS0431	contig00004	305141	305724	-	yagZ/ecpA	99.32	89.9	vfdb	NP_286010	(yagZ/ecpA) E. coli common pilus structural subunit EcpA [ECP (VF0404)] [Escherichia coli O157:H7 str. EDL933]
AS0431	contig00004	305799	306379	-	ykgK/ecpR	98.31	86.75	vfdb	NP_286011	(ykgK/ecpR) regulator protein EcpR [ECP (VF0404)] [Escherichia coli O157:H7 str. EDL933]
AS0431	contig00010	140920	141665	-	entA	99.2	80.43	vfdb	NP_752614	(entA) 23-dihydro-23-dihydroxybenzoate dehydrogenase [Enterobactin (VF0228)] [Escherichia coli CFT073]
AS0431	contig00010	141675	142526	-	entB	99.18	82.31	vfdb	NP_752613	(entB) isochorismatase [Enterobactin (VF0228)] [Escherichia coli CFT073]
AS0431	contig00010	149211	150092	+	fepG	88.72	80.07	vfdb	NP_752607	(fepG) iron-enterobactin ABC transporter permease [Enterobactin (VF0228)] [Escherichia coli CFT073]
AS0431	contig00010	150105	150876	+	fepC	94.61	80.96	vfdb	NP_752606	(fepC) ferrienterobactin ABC transporter ATPase [Enterobactin (VF0228)] [Escherichia coli CFT073]
AS0444	contig00001	216384	217214	+	gspC	100	95.43	vfdb	YP_404599	(gspC) general secretion pathway protein C [T2SS (VF0333)] [Shigella dysenteriae Sd197]
AS0444	contig00001	217454	219304	+	gspD	100	97.14	vfdb	YP_404600	(gspD) general secretion pathway protein D [T2SS (VF0333)] [Shigella dysenteriae Sd197]
AS0444	contig00001	219304	220797	+	gspE	100	96.45	vfdb	YP_404601	(gspE) general secretion pathway protein E [T2SS (VF0333)] [Shigella dysenteriae Sd197]
AS0444	contig00001	220797	221996	+	gspF	100	96.08	vfdb	YP_404602	(gspF) general secretion pathway protein F [T2SS (VF0333)] [Shigella dysenteriae Sd197]
AS0444	contig00001	222037	222492	+	gspG	100	94.96	vfdb	YP_404603	(gspG) general secretion pathway protein G [T2SS (VF0333)] [Shigella dysenteriae Sd197]
AS0444	contig00001	222529	223059	+	gspH	100	95.48	vfdb	YP_404604	(gspH) general secretion pathway protein H [T2SS (VF0333)] [Shigella dysenteriae Sd197]
AS0444	contig00001	223056	223427	+	gspI	100	95.16	vfdb	YP_404605	(gspI) general secretion pathway protein I [T2SS (VF0333)] [Shigella dysenteriae Sd197]
AS0444	contig00001	223460	224029	+	gspJ	100	96.67	vfdb	YP_404606	(gspJ) general secretion pathway protein J [T2SS (VF0333)] [Shigella dysenteriae Sd197]
AS0444	contig00001	224026	225003	+	gspK	100	96.73	vfdb	YP_404607	(gspK) general secretion pathway protein K [T2SS (VF0333)] [Shigella dysenteriae Sd197]
AS0444	contig00001	225318	226178	+	gspL	100	97.1	vfdb	YP_404608	(gspL) general secretion pathway protein L [T2SS (VF0333)] [Shigella dysenteriae Sd197]
AS0444	contig00001	226294	226716	+	gspM	100	97.87	vfdb	YP_404609	(gspM) general secretion pathway protein M [T2SS (VF0333)] [Shigella dysenteriae Sd197]
AS0444	contig00009	43306	44346	+	ompA	100	98.08	vfdb	AAF37887	(ompA) outer membrane protein A [OmpA (VF0236)] [Escherichia coli O18:K1:H7 str. RS218]
AS0444	contig00011	58824	59735	-	fimH	100	97.26	vfdb	NP_757248	(fimH) FimH protein precursor [Type 1 fimbriae (VF0221)] [Escherichia coli CFT073]
AS0444	contig00011	59746	60249	-	fimG	100	98.21	vfdb	NP_757247	(fimG) FimG protein precursor [Type 1 fimbriae (VF0221)] [Escherichia coli CFT073]
AS0444	contig00011	60262	60795	-	fimF	100	97.38	vfdb	NP_757245	(fimF) FimF protein precursor [Type 1 fimbriae (VF0221)] [Escherichia coli CFT073]
AS0444	contig00011	60802	63438	-	fimD	100	98.52	vfdb	NP_757244	(fimD) Outer membrane usher protein fimD precursor [Type 1 fimbriae (VF0221)] [Escherichia coli CFT073]
AS0444	contig00011	63505	64230	-	fimC	100	98.35	vfdb	NP_757243	(fimC) Chaperone protein fimC precursor [Type 1 fimbriae (VF0221)] [Escherichia coli CFT073]
AS0444	contig00011	64267	64806	-	fimI	100	98.89	vfdb	NP_757242	(fimI) Fimbrin-like protein fimI precursor [Type 1 fimbriae (VF0221)] [Escherichia coli CFT073]
AS0444	contig00011	64871	65476	-	fimA	100	90.1	vfdb	NP_757241	(fimA) Type-1 fimbrial protein A chain precursor [Type 1 fimbriae (VF0221)] [Escherichia coli CFT073]
AS0444	contig00011	65900	66496	-	fimE	100	99	vfdb	NP_757240	(fimE) Type 1 fimbriae Regulatory protein fimE [Type 1 fimbriae (VF0221)] [Escherichia coli CFT073]
AS0444	contig00011	66974	67576	-	fimB	100	97.84	vfdb	NP_757239	(fimB) Type 1 fimbriae Regulatory protein fimB [Type 1 fimbriae (VF0221)] [Escherichia coli CFT073]
AS0444	contig00012	90274	91020	-	entA	100	95.72	vfdb	NP_752614	(entA) 23-dihydro-23-dihydroxybenzoate dehydrogenase [Enterobactin (VF0228)] [Escherichia coli CFT073]
AS0444	contig00012	91020	91877	-	entB	100	98.14	vfdb	NP_752613	(entB) isochorismatase [Enterobactin (VF0228)] [Escherichia coli CFT073]
AS0444	contig00012	91891	93501	-	entE	100	95.41	vfdb	NP_752612	(entE) 23-dihydroxybenzoate-AMP ligase component of enterobactin synthase multienzyme complex [Enterobactin (VF0228)] [Escherichia coli CFT073]
AS0444	contig00012	93511	94698	-	entC	100	97.9	vfdb	NP_752611	(entC) isochorismate synthase 1 [Enterobactin (VF0228)] [Escherichia coli CFT073]
AS0444	contig00012	95061	96017	+	fepB	100	97.49	vfdb	NP_752610	(fepB) ferrienterobactin ABC transporter periplasmic binding protein [Enterobactin (VF0228)] [Escherichia coli CFT073]
AS0444	contig00012	96021	97271	-	entS	100	95.44	vfdb	NP_752609	(entS) enterobactin exporter iron-regulated [enterobactin (IA019)] [Escherichia coli CFT073]
AS0444	contig00012	97370	98386	+	fepD	100	96.07	vfdb	NP_752608	(fepD) ferrienterobactin ABC transporter permease [Enterobactin (VF0228)] [Escherichia coli CFT073]
AS0444	contig00012	98383	99375	+	fepG	100	94.06	vfdb	NP_752607	(fepG) iron-enterobactin ABC transporter permease [Enterobactin (VF0228)] [Escherichia coli CFT073]
AS0444	contig00012	99372	100187	+	fepC	100	97.3	vfdb	NP_752606	(fepC) ferrienterobactin ABC transporter ATPase [Enterobactin (VF0228)] [Escherichia coli CFT073]
AS0444	contig00012	101561	105414	-	entF	99.28	95.67	vfdb	NP_752604	(entF) enterobactin synthase multienzyme complex component ATP-dependent [Enterobactin (VF0228)] [Escherichia coli CFT073]
AS0444	contig00012	105632	106834	-	fes	100	96.67	vfdb	NP_752602	(fes) enterobactin/ferric enterobactin esterase [enterobactin (IA019)] [Escherichia coli CFT073]
AS0444	contig00012	107077	109317	+	fepA	100	96.74	vfdb	NP_752600	(fepA) ferrienterobactin outer membrane transporter [Enterobactin (VF0228)] [Escherichia coli CFT073]
AS0444	contig00012	109342	110112	+	entD	100	95.2	vfdb	NP_752599	(entD) phosphopantetheinyl transferase component of enterobactin synthase multienzyme complex [Enterobactin (VF0228)] [Escherichia coli CFT073]
AS0444	contig00017	3664	4497	-	csgG	100	83.45	vfdb	NP_460110	(csgG) curli production assembly/transport protein CsgG [Agf (VF0103)] [Salmonella enterica subsp. enterica serovar Typhimurium str. LT2]
AS0444	contig00017	4524	4940	-	csgF	99.04	81.23	vfdb	NP_460111	(csgF) curli production assembly/transport protein CsgF [Agf (VF0103)] [Salmonella enterica subsp. enterica serovar Typhimurium str. LT2]
AS0444	contig00017	5359	6009	-	csgD	100	81.26	vfdb	NP_460113	(csgD) DNA-binding transcriptional regulator CsgD [curli fibers/thin aggregative fimbriae (AGF) (AI094)] [Salmonella enterica subsp. enterica serovar Typhimurium str. LT2]
AS0444	contig00017	6764	7219	+	csgB	99.78	83.59	vfdb	NP_460114	(csgB) minor curlin subunit precursor curli nucleator protein CsgB [Agf (VF0103)] [Salmonella enterica subsp. enterica serovar Typhimurium str. LT2]
AS0444	contig00018	237	1048	+	espY1	99.87	86.84	vfdb	NP_285753	(espY1) Type III secretion system effector EspY1 [LEE encoded T3SS (SS020)] [Escherichia coli O157:H7 str. EDL933]
AS0444	contig00019	49345	50773	+	aslA	100	92.86	vfdb	AAG10151	(aslA) putative arylsulfatase [AslA (VF0238)] [Escherichia coli O18:K1:H7 str. RS218]
AS0444	contig00020	13115	14407	+	espX5	100	97.06	vfdb	NP_290699	(espX5) Type III secretion system effector EspX5 [LEE encoded T3SS (SS020)] [Escherichia coli O157:H7 str. EDL933]
AS0444	contig00020	43911	45491	-	espX4	100	96.46	vfdb	NP_290672	(espX4) Type III secretion system effector EspX4 [LEE encoded T3SS (SS020)] [Escherichia coli O157:H7 str. EDL933]
AS0444	contig00020	73707	75893	+	espL4	100	97.35	vfdb	NP_290644	(espL4) Type III secretion system effector EspL4 [LEE encoded T3SS (SS020)] [Escherichia coli O157:H7 str. EDL933]
AS0444	contig00026	42627	43380	-	yagV/ecpE	99.74	97.08	vfdb	NP_286006	(yagV/ecpE) E. coli common pilus chaperone EcpE [ECP (VF0404)] [Escherichia coli O157:H7 str. EDL933]
AS0444	contig00026	43304	44947	-	yagW/ecpD	100	99.09	vfdb	NP_286007	(yagW/ecpD) polymerized tip adhesin of ECP fibers [ECP (VF0404)] [Escherichia coli O157:H7 str. EDL933]
AS0444	contig00026	44937	47462	-	yagX/ecpC	100	98.73	vfdb	NP_286008	(yagX/ecpC) E. coli common pilus usher EcpC [ECP (VF0404)] [Escherichia coli O157:H7 str. EDL933]
AS0444	contig00026	47488	48156	-	yagY/ecpB	100	98.06	vfdb	NP_286009	(yagY/ecpB) E. coli common pilus chaperone EcpB [ECP (VF0404)] [Escherichia coli O157:H7 str. EDL933]
AS0444	contig00026	48214	48801	-	yagZ/ecpA	100	99.15	vfdb	NP_286010	(yagZ/ecpA) E. coli common pilus structural subunit EcpA [ECP (VF0404)] [Escherichia coli O157:H7 str. EDL933]
AS0444	contig00026	48876	49466	-	ykgK/ecpR	100	96.95	vfdb	NP_286011	(ykgK/ecpR) regulator protein EcpR [ECP (VF0404)] [Escherichia coli O157:H7 str. EDL933]
AS0444	contig00026	52487	56735	+	fdeC	99.88	94.26	vfdb	YP_002390132	(fdeC) adhesin FdeC [FdeC (VF0506)] [Escherichia coli O45:K1:H7 str. S88]
AS0444	contig00030	39916	41815	-	espL1	100	97.53	vfdb	NP_288154	(espL1) Type III secretion system effector espL1 [LEE encoded T3SS (SS020)] [Escherichia coli O157:H7 str. EDL933]
AS0444	contig00036	38257	39677	+	espX1	99.93	95.29	vfdb	NP_285716	(espX1) Type III secretion system effector EspX1 [LEE encoded T3SS (SS020)] [Escherichia coli O157:H7 str. EDL933]
AS0444	contig00054	6885	7939	+	espR1	83.73	94.13	vfdb	NP_287686	(espR1) Type III secretion system effector espR1 [LEE encoded T3SS (SS020)] [Escherichia coli O157:H7 str. EDL933]
AS0446	contig00001	27393	28163	-	entD	100	94.29	vfdb	NP_752599	(entD) phosphopantetheinyl transferase component of enterobactin synthase multienzyme complex [Enterobactin (VF0228)] [Escherichia coli CFT073]
AS0446	contig00001	28188	30428	-	fepA	100	97.14	vfdb	NP_752600	(fepA) ferrienterobactin outer membrane transporter [Enterobactin (VF0228)] [Escherichia coli CFT073]
AS0446	contig00001	30671	31873	+	fes	100	96.84	vfdb	NP_752602	(fes) enterobactin/ferric enterobactin esterase [enterobactin (IA019)] [Escherichia coli CFT073]
AS0446	contig00001	32091	35944	+	entF	99.25	95.85	vfdb	NP_752604	(entF) enterobactin synthase multienzyme complex component ATP-dependent [Enterobactin (VF0228)] [Escherichia coli CFT073]
AS0446	contig00001	37318	38133	-	fepC	100	97.43	vfdb	NP_752606	(fepC) ferrienterobactin ABC transporter ATPase [Enterobactin (VF0228)] [Escherichia coli CFT073]
AS0446	contig00001	38130	39122	-	fepG	100	94.86	vfdb	NP_752607	(fepG) iron-enterobactin ABC transporter permease [Enterobactin (VF0228)] [Escherichia coli CFT073]
AS0446	contig00001	39119	40135	-	fepD	100	96.17	vfdb	NP_752608	(fepD) ferrienterobactin ABC transporter permease [Enterobactin (VF0228)] [Escherichia coli CFT073]
AS0446	contig00001	40234	41484	+	entS	100	96	vfdb	NP_752609	(entS) enterobactin exporter iron-regulated [enterobactin (IA019)] [Escherichia coli CFT073]
AS0446	contig00001	41488	42444	-	fepB	100	97.28	vfdb	NP_752610	(fepB) ferrienterobactin ABC transporter periplasmic binding protein [Enterobactin (VF0228)] [Escherichia coli CFT073]
AS0446	contig00001	42621	43808	+	entC	100	97.9	vfdb	NP_752611	(entC) isochorismate synthase 1 [Enterobactin (VF0228)] [Escherichia coli CFT073]
AS0446	contig00001	43818	45428	+	entE	100	96.34	vfdb	NP_752612	(entE) 23-dihydroxybenzoate-AMP ligase component of enterobactin synthase multienzyme complex [Enterobactin (VF0228)] [Escherichia coli CFT073]
AS0446	contig00001	45442	46299	+	entB	100	98.02	vfdb	NP_752613	(entB) isochorismatase [Enterobactin (VF0228)] [Escherichia coli CFT073]
AS0446	contig00001	46299	47045	+	entA	100	96.52	vfdb	NP_752614	(entA) 23-dihydro-23-dihydroxybenzoate dehydrogenase [Enterobactin (VF0228)] [Escherichia coli CFT073]
AS0446	contig00001	250539	252551	+	espX2	100	99.01	vfdb	NP_286562	(espX2) Type III secretion system effector EspX2 [LEE encoded T3SS (SS020)] [Escherichia coli O157:H7 str. EDL933]
AS0446	contig00001	475855	476907	-	ompA	100	95.63	vfdb	AAF37887	(ompA) outer membrane protein A [OmpA (VF0236)] [Escherichia coli O18:K1:H7 str. RS218]
AS0446	contig00001	602717	603550	-	csgG	100	83.45	vfdb	NP_460110	(csgG) curli production assembly/transport protein CsgG [Agf (VF0103)] [Salmonella enterica subsp. enterica serovar Typhimurium str. LT2]
AS0446	contig00001	603577	603993	-	csgF	99.04	81	vfdb	NP_460111	(csgF) curli production assembly/transport protein CsgF [Agf (VF0103)] [Salmonella enterica subsp. enterica serovar Typhimurium str. LT2]
AS0446	contig00001	604412	605062	-	csgD	100	81.26	vfdb	NP_460113	(csgD) DNA-binding transcriptional regulator CsgD [curli fibers/thin aggregative fimbriae (AGF) (AI094)] [Salmonella enterica subsp. enterica serovar Typhimurium str. LT2]
AS0446	contig00001	605816	606271	+	csgB	99.78	83.59	vfdb	NP_460114	(csgB) minor curlin subunit precursor curli nucleator protein CsgB [Agf (VF0103)] [Salmonella enterica subsp. enterica serovar Typhimurium str. LT2]
AS0446	contig00002	256654	257256	+	fimB	100	98.18	vfdb	NP_757239	(fimB) Type 1 fimbriae Regulatory protein fimB [Type 1 fimbriae (VF0221)] [Escherichia coli CFT073]
AS0446	contig00002	257734	258330	+	fimE	100	98.49	vfdb	NP_757240	(fimE) Type 1 fimbriae Regulatory protein fimE [Type 1 fimbriae (VF0221)] [Escherichia coli CFT073]
AS0446	contig00002	258754	259365	+	fimA	100	91.01	vfdb	NP_757241	(fimA) Type-1 fimbrial protein A chain precursor [Type 1 fimbriae (VF0221)] [Escherichia coli CFT073]
AS0446	contig00002	259430	259969	+	fimI	100	98.7	vfdb	NP_757242	(fimI) Fimbrin-like protein fimI precursor [Type 1 fimbriae (VF0221)] [Escherichia coli CFT073]
AS0446	contig00002	260006	260731	+	fimC	100	98.76	vfdb	NP_757243	(fimC) Chaperone protein fimC precursor [Type 1 fimbriae (VF0221)] [Escherichia coli CFT073]
AS0446	contig00002	260798	263434	+	fimD	100	98.52	vfdb	NP_757244	(fimD) Outer membrane usher protein fimD precursor [Type 1 fimbriae (VF0221)] [Escherichia coli CFT073]
AS0446	contig00002	263441	263974	+	fimF	100	96.82	vfdb	NP_757245	(fimF) FimF protein precursor [Type 1 fimbriae (VF0221)] [Escherichia coli CFT073]
AS0446	contig00002	263987	264490	+	fimG	100	98.02	vfdb	NP_757247	(fimG) FimG protein precursor [Type 1 fimbriae (VF0221)] [Escherichia coli CFT073]
AS0446	contig00002	264501	265412	+	fimH	100	97.59	vfdb	NP_757248	(fimH) FimH protein precursor [Type 1 fimbriae (VF0221)] [Escherichia coli CFT073]
AS0446	contig00002	392121	393542	-	espX1	100	96.77	vfdb	NP_285716	(espX1) Type III secretion system effector EspX1 [LEE encoded T3SS (SS020)] [Escherichia coli O157:H7 str. EDL933]
AS0446	contig00002	448119	448688	+	espY2	100	96.32	vfdb	NP_285765	(espY2) Type III secretion system effector EspY2 [LEE encoded T3SS (SS020)] [Escherichia coli O157:H7 str. EDL933]
AS0446	contig00004	159179	161077	+	espL1	100	98.79	vfdb	NP_288154	(espL1) Type III secretion system effector espL1 [LEE encoded T3SS (SS020)] [Escherichia coli O157:H7 str. EDL933]
AS0446	contig00005	1	1130	-	espR4	99.12	96.46	vfdb	NP_288396	(espR4) Type III secretion system effector espR4 [LEE encoded T3SS (SS020)] [Escherichia coli O157:H7 str. EDL933]
AS0446	contig00005	1948	3084	-	espR4	99.65	85.28	vfdb	NP_288396	(espR4) Type III secretion system effector espR4 [LEE encoded T3SS (SS020)] [Escherichia coli O157:H7 str. EDL933]
AS0446	contig00006	174809	176365	+	espY3	99.05	98.54	vfdb	NP_286160	(espY3) Type III secretion system effector EspY3 [LEE encoded T3SS (SS020)] [Escherichia coli O157:H7 str. EDL933]
AS0446	contig00006	310224	314472	-	fdeC	99.88	93.55	vfdb	YP_002390132	(fdeC) adhesin FdeC [FdeC (VF0506)] [Escherichia coli O45:K1:H7 str. S88]
AS0446	contig00006	322220	322810	+	ykgK/ecpR	100	97.8	vfdb	NP_286011	(ykgK/ecpR) regulator protein EcpR [ECP (VF0404)] [Escherichia coli O157:H7 str. EDL933]
AS0446	contig00006	322888	323471	+	yagZ/ecpA	99.32	99.66	vfdb	NP_286010	(yagZ/ecpA) E. coli common pilus structural subunit EcpA [ECP (VF0404)] [Escherichia coli O157:H7 str. EDL933]
AS0446	contig00006	323529	324197	+	yagY/ecpB	100	99.85	vfdb	NP_286009	(yagY/ecpB) E. coli common pilus chaperone EcpB [ECP (VF0404)] [Escherichia coli O157:H7 str. EDL933]
AS0446	contig00006	324223	326748	+	yagX/ecpC	100	99.05	vfdb	NP_286008	(yagX/ecpC) E. coli common pilus usher EcpC [ECP (VF0404)] [Escherichia coli O157:H7 str. EDL933]
AS0446	contig00006	326738	328381	+	yagW/ecpD	100	97.75	vfdb	NP_286007	(yagW/ecpD) polymerized tip adhesin of ECP fibers [ECP (VF0404)] [Escherichia coli O157:H7 str. EDL933]
AS0446	contig00006	328305	329060	+	yagV/ecpE	100	97.62	vfdb	NP_286006	(yagV/ecpE) E. coli common pilus chaperone EcpE [ECP (VF0404)] [Escherichia coli O157:H7 str. EDL933]
AS0446	contig00010	99345	100595	-	espR1	99.29	96.56	vfdb	NP_287686	(espR1) Type III secretion system effector espR1 [LEE encoded T3SS (SS020)] [Escherichia coli O157:H7 str. EDL933]
AS0446	contig00012	116226	117026	-	chuV	100	98.5	vfdb	NP_756180	(chuV) ATP-binding hydrophilic protein ChuV [Chu (VF0227)] [Escherichia coli CFT073]
AS0446	contig00012	116993	117985	-	chuU	100	98.19	vfdb	NP_756179	(chuU) heme permease protein ChuU [Chu (VF0227)] [Escherichia coli CFT073]
AS0446	contig00012	118036	118659	-	shuY	100	95.51	vfdb	YP_405015	(shuY) shu locus protein ShuY [Shu (VF0256)] [Shigella dysenteriae Sd197]
AS0446	contig00012	118659	119153	-	shuX	100	97.37	vfdb	YP_405016	(shuX) shu locus protein ShuX [Shu (VF0256)] [Shigella dysenteriae Sd197]
AS0446	contig00012	119166	120503	-	chuW	100	96.86	vfdb	NP_756176	(chuW) Putative oxygen independent coproporphyrinogen III oxidase [Chu (VF0227)] [Escherichia coli CFT073]
AS0446	contig00012	120523	121515	-	shuT	100	99.19	vfdb	YP_405017	(shuT) periplasmic binding protein ShuT [Shu (VF0256)] [Shigella dysenteriae Sd197]
AS0446	contig00012	122120	124102	+	shuA	100	99.55	vfdb	YP_405019	(shuA) outer membrane heme/hemoglobin receptor ShuA [Shu (VF0256)] [Shigella dysenteriae Sd197]
AS0446	contig00012	124151	125179	+	shuS	100	98.64	vfdb	YP_405020	(shuS) heme/hemoglobin transport protein ShuS [Shu (VF0256)] [Shigella dysenteriae Sd197]
AS0446	contig00013	46585	48993	+	espY4	100	88.38	vfdb	NP_290352	(espY4) Type III secretion system effector EspY4 [LEE encoded T3SS (SS020)] [Escherichia coli O157:H7 str. EDL933]
AS0446	contig00016	52948	54376	+	aslA	100	93.77	vfdb	AAG10151	(aslA) putative arylsulfatase [AslA (VF0238)] [Escherichia coli O18:K1:H7 str. RS218]
AS0446	contig00018	277	1857	+	espX4	100	98.73	vfdb	NP_290672	(espX4) Type III secretion system effector EspX4 [LEE encoded T3SS (SS020)] [Escherichia coli O157:H7 str. EDL933]
AS0446	contig00018	31427	32719	-	espX5	100	98.07	vfdb	NP_290699	(espX5) Type III secretion system effector EspX5 [LEE encoded T3SS (SS020)] [Escherichia coli O157:H7 str. EDL933]
AS0446	contig00024	6805	8991	-	espL4	100	98.9	vfdb	NP_290644	(espL4) Type III secretion system effector EspL4 [LEE encoded T3SS (SS020)] [Escherichia coli O157:H7 str. EDL933]
AS0449	contig00001	303215	303670	-	csgB	99.78	83.81	vfdb	NP_460114	(csgB) minor curlin subunit precursor curli nucleator protein CsgB [Agf (VF0103)] [Salmonella enterica subsp. enterica serovar Typhimurium str. LT2]
AS0449	contig00001	304424	305074	+	csgD	100	81.11	vfdb	NP_460113	(csgD) DNA-binding transcriptional regulator CsgD [curli fibers/thin aggregative fimbriae (AGF) (AI094)] [Salmonella enterica subsp. enterica serovar Typhimurium str. LT2]
AS0449	contig00001	305493	305909	+	csgF	99.04	81.23	vfdb	NP_460111	(csgF) curli production assembly/transport protein CsgF [Agf (VF0103)] [Salmonella enterica subsp. enterica serovar Typhimurium str. LT2]
AS0449	contig00001	305936	306769	+	csgG	100	82.97	vfdb	NP_460110	(csgG) curli production assembly/transport protein CsgG [Agf (VF0103)] [Salmonella enterica subsp. enterica serovar Typhimurium str. LT2]
AS0449	contig00002	219296	223520	-	fdeC	99.39	91.37	vfdb	YP_002390132	(fdeC) adhesin FdeC [FdeC (VF0506)] [Escherichia coli O45:K1:H7 str. S88]
AS0449	contig00002	226541	227131	+	ykgK/ecpR	100	97.63	vfdb	NP_286011	(ykgK/ecpR) regulator protein EcpR [ECP (VF0404)] [Escherichia coli O157:H7 str. EDL933]
AS0449	contig00002	227206	227793	+	yagZ/ecpA	100	98.98	vfdb	NP_286010	(yagZ/ecpA) E. coli common pilus structural subunit EcpA [ECP (VF0404)] [Escherichia coli O157:H7 str. EDL933]
AS0449	contig00002	227851	228519	+	yagY/ecpB	100	98.06	vfdb	NP_286009	(yagY/ecpB) E. coli common pilus chaperone EcpB [ECP (VF0404)] [Escherichia coli O157:H7 str. EDL933]
AS0449	contig00002	228545	231070	+	yagX/ecpC	100	98.77	vfdb	NP_286008	(yagX/ecpC) E. coli common pilus usher EcpC [ECP (VF0404)] [Escherichia coli O157:H7 str. EDL933]
AS0449	contig00002	231060	232703	+	yagW/ecpD	100	98.54	vfdb	NP_286007	(yagW/ecpD) polymerized tip adhesin of ECP fibers [ECP (VF0404)] [Escherichia coli O157:H7 str. EDL933]
AS0449	contig00002	232627	233380	+	yagV/ecpE	99.74	97.08	vfdb	NP_286006	(yagV/ecpE) E. coli common pilus chaperone EcpE [ECP (VF0404)] [Escherichia coli O157:H7 str. EDL933]
AS0449	contig00004	161687	162739	-	ompA	100	94.3	vfdb	AAF37887	(ompA) outer membrane protein A [OmpA (VF0236)] [Escherichia coli O18:K1:H7 str. RS218]
AS0449	contig00007	11292	13190	-	espL1	100	95.84	vfdb	NP_288154	(espL1) Type III secretion system effector espL1 [LEE encoded T3SS (SS020)] [Escherichia coli O157:H7 str. EDL933]
AS0449	contig00010	91937	92848	-	fimH	100	97.48	vfdb	NP_757248	(fimH) FimH protein precursor [Type 1 fimbriae (VF0221)] [Escherichia coli CFT073]
AS0449	contig00010	92859	93362	-	fimG	100	97.82	vfdb	NP_757247	(fimG) FimG protein precursor [Type 1 fimbriae (VF0221)] [Escherichia coli CFT073]
AS0449	contig00010	93375	93908	-	fimF	100	96.63	vfdb	NP_757245	(fimF) FimF protein precursor [Type 1 fimbriae (VF0221)] [Escherichia coli CFT073]
AS0449	contig00010	93915	96551	-	fimD	100	98.64	vfdb	NP_757244	(fimD) Outer membrane usher protein fimD precursor [Type 1 fimbriae (VF0221)] [Escherichia coli CFT073]
AS0449	contig00010	96618	97343	-	fimC	100	98.21	vfdb	NP_757243	(fimC) Chaperone protein fimC precursor [Type 1 fimbriae (VF0221)] [Escherichia coli CFT073]
AS0449	contig00010	97380	97919	-	fimI	100	99.07	vfdb	NP_757242	(fimI) Fimbrin-like protein fimI precursor [Type 1 fimbriae (VF0221)] [Escherichia coli CFT073]
AS0449	contig00010	97984	98589	-	fimA	100	92.74	vfdb	NP_757241	(fimA) Type-1 fimbrial protein A chain precursor [Type 1 fimbriae (VF0221)] [Escherichia coli CFT073]
AS0449	contig00010	99013	99609	-	fimE	100	98.83	vfdb	NP_757240	(fimE) Type 1 fimbriae Regulatory protein fimE [Type 1 fimbriae (VF0221)] [Escherichia coli CFT073]
AS0449	contig00010	100087	100689	-	fimB	100	98.18	vfdb	NP_757239	(fimB) Type 1 fimbriae Regulatory protein fimB [Type 1 fimbriae (VF0221)] [Escherichia coli CFT073]
AS0449	contig00011	19419	20999	+	espX4	99.94	93.11	vfdb	NP_290672	(espX4) Type III secretion system effector EspX4 [LEE encoded T3SS (SS020)] [Escherichia coli O157:H7 str. EDL933]
AS0449	contig00011	50518	51810	-	espX5	100	95.59	vfdb	NP_290699	(espX5) Type III secretion system effector EspX5 [LEE encoded T3SS (SS020)] [Escherichia coli O157:H7 str. EDL933]
AS0449	contig00014	99221	100276	+	espR1	83.81	94.13	vfdb	NP_287686	(espR1) Type III secretion system effector espR1 [LEE encoded T3SS (SS020)] [Escherichia coli O157:H7 str. EDL933]
AS0449	contig00016	15367	16787	-	espX1	99.93	95.22	vfdb	NP_285716	(espX1) Type III secretion system effector EspX1 [LEE encoded T3SS (SS020)] [Escherichia coli O157:H7 str. EDL933]
AS0449	contig00027	51785	52354	-	nleF	100	94.91	vfdb	NP_287958	(nleF) Type III secretion system effector NleF caspase inhibitor [LEE encoded T3SS (SS020)] [Escherichia coli O157:H7 str. EDL933]
AS0449	contig00027	52409	53320	-	nleH2	99.89	91.57	vfdb	NP_287959	(nleH2) Type III secretion system effector NleH2 [LEE encoded T3SS (SS020)] [Escherichia coli O157:H7 str. EDL933]
AS0449	contig00027	53962	54942	-	nleB2	100	99.9	vfdb	NP_286532	(nleB2) Type III secretion system effector NleB2 [LEE encoded T3SS (SS020)] [Escherichia coli O157:H7 str. EDL933]
AS0449	contig00030	15770	16516	-	entA	100	95.85	vfdb	NP_752614	(entA) 23-dihydro-23-dihydroxybenzoate dehydrogenase [Enterobactin (VF0228)] [Escherichia coli CFT073]
AS0449	contig00030	16516	17373	-	entB	100	97.9	vfdb	NP_752613	(entB) isochorismatase [Enterobactin (VF0228)] [Escherichia coli CFT073]
AS0449	contig00030	17387	18997	-	entE	100	95.78	vfdb	NP_752612	(entE) 23-dihydroxybenzoate-AMP ligase component of enterobactin synthase multienzyme complex [Enterobactin (VF0228)] [Escherichia coli CFT073]
AS0449	contig00030	19007	20194	-	entC	100	97.47	vfdb	NP_752611	(entC) isochorismate synthase 1 [Enterobactin (VF0228)] [Escherichia coli CFT073]
AS0449	contig00030	20557	21513	+	fepB	100	97.07	vfdb	NP_752610	(fepB) ferrienterobactin ABC transporter periplasmic binding protein [Enterobactin (VF0228)] [Escherichia coli CFT073]
AS0449	contig00030	21517	22767	-	entS	100	95.68	vfdb	NP_752609	(entS) enterobactin exporter iron-regulated [enterobactin (IA019)] [Escherichia coli CFT073]
AS0449	contig00030	22866	23882	+	fepD	100	96.26	vfdb	NP_752608	(fepD) ferrienterobactin ABC transporter permease [Enterobactin (VF0228)] [Escherichia coli CFT073]
AS0449	contig00030	23879	24871	+	fepG	100	94.56	vfdb	NP_752607	(fepG) iron-enterobactin ABC transporter permease [Enterobactin (VF0228)] [Escherichia coli CFT073]
AS0449	contig00030	24868	25683	+	fepC	100	97.18	vfdb	NP_752606	(fepC) ferrienterobactin ABC transporter ATPase [Enterobactin (VF0228)] [Escherichia coli CFT073]
AS0449	contig00030	27081	30910	-	entF	98.66	95.59	vfdb	NP_752604	(entF) enterobactin synthase multienzyme complex component ATP-dependent [Enterobactin (VF0228)] [Escherichia coli CFT073]
AS0449	contig00030	31128	32330	-	fes	100	96.76	vfdb	NP_752602	(fes) enterobactin/ferric enterobactin esterase [enterobactin (IA019)] [Escherichia coli CFT073]
AS0449	contig00030	32573	34813	+	fepA	100	96.7	vfdb	NP_752600	(fepA) ferrienterobactin outer membrane transporter [Enterobactin (VF0228)] [Escherichia coli CFT073]
AS0449	contig00030	34838	35608	+	entD	100	94.03	vfdb	NP_752599	(entD) phosphopantetheinyl transferase component of enterobactin synthase multienzyme complex [Enterobactin (VF0228)] [Escherichia coli CFT073]
AS0449	contig00036	33979	34809	+	gspC	100	94.95	vfdb	YP_404599	(gspC) general secretion pathway protein C [T2SS (VF0333)] [Shigella dysenteriae Sd197]
AS0449	contig00036	35049	36899	+	gspD	100	97.46	vfdb	YP_404600	(gspD) general secretion pathway protein D [T2SS (VF0333)] [Shigella dysenteriae Sd197]
AS0449	contig00036	36899	38392	+	gspE	100	96.12	vfdb	YP_404601	(gspE) general secretion pathway protein E [T2SS (VF0333)] [Shigella dysenteriae Sd197]
AS0449	contig00036	38392	39591	+	gspF	100	96.33	vfdb	YP_404602	(gspF) general secretion pathway protein F [T2SS (VF0333)] [Shigella dysenteriae Sd197]
AS0449	contig00036	39632	40087	+	gspG	100	95.39	vfdb	YP_404603	(gspG) general secretion pathway protein G [T2SS (VF0333)] [Shigella dysenteriae Sd197]
AS0449	contig00036	40124	40654	+	gspH	100	95.48	vfdb	YP_404604	(gspH) general secretion pathway protein H [T2SS (VF0333)] [Shigella dysenteriae Sd197]
AS0449	contig00036	40651	41022	+	gspI	100	95.16	vfdb	YP_404605	(gspI) general secretion pathway protein I [T2SS (VF0333)] [Shigella dysenteriae Sd197]
AS0449	contig00036	41055	41624	+	gspJ	100	97.19	vfdb	YP_404606	(gspJ) general secretion pathway protein J [T2SS (VF0333)] [Shigella dysenteriae Sd197]
AS0449	contig00036	41621	42598	+	gspK	100	96.22	vfdb	YP_404607	(gspK) general secretion pathway protein K [T2SS (VF0333)] [Shigella dysenteriae Sd197]
AS0449	contig00036	42913	43773	+	gspL	100	97.68	vfdb	YP_404608	(gspL) general secretion pathway protein L [T2SS (VF0333)] [Shigella dysenteriae Sd197]
AS0449	contig00036	43889	44311	+	gspM	100	94.09	vfdb	YP_404609	(gspM) general secretion pathway protein M [T2SS (VF0333)] [Shigella dysenteriae Sd197]
AS0449	contig00041	768	1419	-	espJ	99.69	80.83	vfdb	NP_288436	(espJ) Type III secretion system effector EspJ adenosine diphosphate (ADP) ribosyltransferase [LEE encoded T3SS (SS020)] [Escherichia coli O157:H7 str. EDL933]
AS0449	contig00047	2814	3032	+	escE	100	99.54	vfdb	NP_290287	(escE) chaperone for EscF [LEE encoded T3SS (SS020)] [Escherichia coli O157:H7 str. EDL933]
AS0449	contig00047	3036	3359	+	cesAB	100	99.69	vfdb	NP_290286	(cesAB) chaperone for EspA and EspB [LEE encoded T3SS (SS020)] [Escherichia coli O157:H7 str. EDL933]
AS0449	contig00047	3981	4595	+	escL	100	99.67	vfdb	NP_290284	(escL) negative regulator EscL stator protein [LEE encoded T3SS (SS020)] [Escherichia coli O157:H7 str. EDL933]
AS0449	contig00047	4600	5253	+	escR	100	99.85	vfdb	NP_290283	(escR) Type III secretion systemminor export apparatus protein EscR [TTSS (VF0191)] [Escherichia coli O157:H7 str. EDL933]
AS0449	contig00047	5253	5522	+	escS	100	99.63	vfdb	NP_290282	(escS) Type III secretion systemminor export apparatus protein EscS [TTSS (VF0191)] [Escherichia coli O157:H7 str. EDL933]
AS0449	contig00047	5522	6298	+	escT	100	99.61	vfdb	NP_290281	(escT) Type III secretion system minor export apparatus protein EscT [TTSS (VF0191)] [Escherichia coli O157:H7 str. EDL933]
AS0449	contig00047	6291	7328	+	escU	100	99.71	vfdb	NP_290280	(escU) Type III secretion system export apparatus switch protein EscU [TTSS (VF0191)] [Escherichia coli O157:H7 str. EDL933]
AS0449	contig00047	7325	7783	-	etgA	100	99.35	vfdb	NP_290279	(etgA) T3SS-associated peptidoglycan lytic enzyme [LEE encoded T3SS (SS020)] [Escherichia coli O157:H7 str. EDL933]
AS0449	contig00047	9203	9658	-	cesD	100	99.78	vfdb	NP_290276	(cesD) chaperone for EspB and EspD [TTSS (VF0191)] [Escherichia coli O157:H7 str. EDL933]
AS0449	contig00047	9672	11210	-	escC	100	99.61	vfdb	NP_290275	(escC) Type III secretion system secretin EscC [TTSS (VF0191)] [Escherichia coli O157:H7 str. EDL933]
AS0449	contig00047	11210	11665	-	sepD	100	98.68	vfdb	NP_290274	(sepD) Type III secretion system secretion switch protein SepD [LEE encoded T3SS (SS020)] [Escherichia coli O157:H7 str. EDL933]
AS0449	contig00047	11671	12243	-	escJ	100	98.78	vfdb	NP_290273	(escJ) Type III secretion system inner MS ring protein EscJ [TTSS (VF0191)] [Escherichia coli O157:H7 str. EDL933]
AS0449	contig00047	12246	12674	-	escI	100	93.01	vfdb	NP_290272	(escI) Type III secretion system inner rod component EscI [LEE encoded T3SS (SS020)] [Escherichia coli O157:H7 str. EDL933]
AS0449	contig00047	13187	13540	+	cesL	100	99.44	vfdb	NP_290270	(cesL) chaperone for SepL [LEE encoded T3SS (SS020)] [Escherichia coli O157:H7 str. EDL933]
AS0449	contig00047	13537	15564	+	escV	100	97.98	vfdb	NP_290269	(escV) Type III secretion system major export apparatus protein [TTSS (VF0191)] [Escherichia coli O157:H7 str. EDL933]
AS0449	contig00047	15548	16888	+	escN	100	98.21	vfdb	NP_290268	(escN) ATPase EscN [TTSS (VF0191)] [Escherichia coli O157:H7 str. EDL933]
AS0449	contig00047	16891	17268	+	escO	100	98.41	vfdb	NP_290267	(escO) positive regulator EscO [LEE encoded T3SS (SS020)] [Escherichia coli O157:H7 str. EDL933]
AS0449	contig00047	17402	17677	+	escP	100	97.83	vfdb	NP_290266	(escP) Type III secretion system needle length regulator EscP [LEE encoded T3SS (SS020)] [Escherichia coli O157:H7 str. EDL933]
AS0449	contig00047	17640	18557	+	sepQ/escQ	100	93.14	vfdb	NP_290265	(sepQ/escQ) Type III secetion system C ring protein EscQ [TTSS (VF0191)] [Escherichia coli O157:H7 str. EDL933]
AS0449	contig00047	19903	20514	+	map	100	82.19	vfdb	NP_290262	(map) Type III secretion system effector Map Rho guanine exchange factor [Map (VF0195)] [Escherichia coli O157:H7 str. EDL933]
AS0449	contig00047	22627	23097	+	cesT	100	95.33	vfdb	NP_290260	(cesT) multieffector chaperone [LEE encoded T3SS (SS020)] [Escherichia coli O157:H7 str. EDL933]
AS0449	contig00047	23155	25665	+	eae	88.58	88.5	vfdb	AAC38392	(eae) intimin [Intimin (VF0177)] [Escherichia coli O127:H6 str. E2348/69]
AS0449	contig00047	26250	27470	-	escD	100	95	vfdb	NP_290258	(escD) Type III secretion system outer MS ring protein EscD [TTSS (VF0191)] [Escherichia coli O157:H7 str. EDL933]
AS0449	contig00047	27613	28668	+	sepL	100	91.29	vfdb	NP_290257	(sepL) Type III secretion system secretion gatekeeper SepL [TTSS (VF0191)] [Escherichia coli O157:H7 str. EDL933]
AS0449	contig00047	28727	29305	+	espA	100	84.8	vfdb	NP_290256	(espA) Type III secretion system translocator protein EspA [EspA (VF0198)] [Escherichia coli O157:H7 str. EDL933]
AS0449	contig00047	29318	30460	+	espD	99.91	91.43	vfdb	AAC38395	(espD) EspD [EspD (VF0180)] [Escherichia coli O127:H6 str. E2348/69]
AS0449	contig00047	30481	31443	+	espB	99.69	95.24	vfdb	AAC38396	(espB) EspB [EspB (VF0179)] [Escherichia coli O127:H6 str. E2348/69]
AS0449	contig00047	31450	31856	+	cesD2	99.75	97.79	vfdb	NP_290253	(cesD2) chaperone for EspD [LEE encoded T3SS (SS020)] [Escherichia coli O157:H7 str. EDL933]
AS0449	contig00047	31892	32113	+	escF	100	97.75	vfdb	NP_290252	(escF) Type III secretion system needle filament protein EscF [TTSS (VF0191)] [Escherichia coli O157:H7 str. EDL933]
AS0449	contig00047	32119	32397	+	escG	100	96.77	vfdb	NP_290251	(escG) chaperone for EscF [LEE encoded T3SS (SS020)] [Escherichia coli O157:H7 str. EDL933]
AS0449	contig00055	9733	12067	+	faeD	95.53	80.45	vfdb	YP_002295985	(faeD) fimbrial usher protein FaeD [K88 pili/F4 fimbriae (AI040)] [Escherichia coli SE11]
AS0449	contig00055	12060	12788	+	faeE	93.82	84.64	vfdb	YP_002295986	(faeE) fimbrial chaperone FaeE [K88 pili/F4 fimbriae (AI040)] [Escherichia coli SE11]
AS0449	contig00064	1450	2439	+	nleB1	100	99.29	vfdb	NP_289553	(nleB1) Type III secretion system effector nleB1 [LEE encoded T3SS (SS020)] [Escherichia coli O157:H7 str. EDL933]
AS0449	contig00064	2488	3162	+	nleE	100	99.7	vfdb	NP_289554	(nleE) Type III secretion system effector NleE [LEE encoded T3SS (SS020)] [Escherichia coli O157:H7 str. EDL933]
AS0449	contig00064	6025	7221	-	espG	100	97.74	vfdb	NP_290289	(espG) Type III secretion system effector EspG GTPase activating protein [EspG (VF0201)] [Escherichia coli O157:H7 str. EDL933]
AS0449	contig00075	48	929	+	nleH1	100	93.42	vfdb	NP_286534	(nleH1) Type III secretion system effector NleH1 [LEE encoded T3SS (SS020)] [Escherichia coli O157:H7 str. EDL933]
AS0449	contig00075	1153	2001	+	cif	100	100	vfdb	AAN07916	(cif) Type III secretion system effector Cif cyclomodulin [Cif (VF0205)] [Escherichia coli O26 str. C/15333]
AS0450	contig00001	649361	651259	-	espL1	100	94.94	vfdb	NP_288154	(espL1) Type III secretion system effector espL1 [LEE encoded T3SS (SS020)] [Escherichia coli O157:H7 str. EDL933]
AS0450	contig00001	945925	946980	+	espR1	83.81	94.03	vfdb	NP_287686	(espR1) Type III secretion system effector espR1 [LEE encoded T3SS (SS020)] [Escherichia coli O157:H7 str. EDL933]
AS0450	contig00003	83628	84381	-	yagV/ecpE	99.74	96.68	vfdb	NP_286006	(yagV/ecpE) E. coli common pilus chaperone EcpE [ECP (VF0404)] [Escherichia coli O157:H7 str. EDL933]
AS0450	contig00003	84305	85948	-	yagW/ecpD	100	98.6	vfdb	NP_286007	(yagW/ecpD) polymerized tip adhesin of ECP fibers [ECP (VF0404)] [Escherichia coli O157:H7 str. EDL933]
AS0450	contig00003	85938	88463	-	yagX/ecpC	100	98.65	vfdb	NP_286008	(yagX/ecpC) E. coli common pilus usher EcpC [ECP (VF0404)] [Escherichia coli O157:H7 str. EDL933]
AS0450	contig00003	88489	89157	-	yagY/ecpB	100	98.06	vfdb	NP_286009	(yagY/ecpB) E. coli common pilus chaperone EcpB [ECP (VF0404)] [Escherichia coli O157:H7 str. EDL933]
AS0450	contig00003	89215	89802	-	yagZ/ecpA	100	99.32	vfdb	NP_286010	(yagZ/ecpA) E. coli common pilus structural subunit EcpA [ECP (VF0404)] [Escherichia coli O157:H7 str. EDL933]
AS0450	contig00003	89877	90467	-	ykgK/ecpR	100	97.8	vfdb	NP_286011	(ykgK/ecpR) regulator protein EcpR [ECP (VF0404)] [Escherichia coli O157:H7 str. EDL933]
AS0450	contig00003	93488	97729	+	fdeC	99.76	92.02	vfdb	YP_002390132	(fdeC) adhesin FdeC [FdeC (VF0506)] [Escherichia coli O45:K1:H7 str. S88]
AS0450	contig00005	73495	74535	+	ompA	100	98.08	vfdb	AAF37887	(ompA) outer membrane protein A [OmpA (VF0236)] [Escherichia coli O18:K1:H7 str. RS218]
AS0450	contig00006	34020	34850	+	gspC	100	94.58	vfdb	YP_404599	(gspC) general secretion pathway protein C [T2SS (VF0333)] [Shigella dysenteriae Sd197]
AS0450	contig00006	35090	36940	+	gspD	100	97.41	vfdb	YP_404600	(gspD) general secretion pathway protein D [T2SS (VF0333)] [Shigella dysenteriae Sd197]
AS0450	contig00006	36940	38433	+	gspE	100	96.25	vfdb	YP_404601	(gspE) general secretion pathway protein E [T2SS (VF0333)] [Shigella dysenteriae Sd197]
AS0450	contig00006	38433	39632	+	gspF	100	96.17	vfdb	YP_404602	(gspF) general secretion pathway protein F [T2SS (VF0333)] [Shigella dysenteriae Sd197]
AS0450	contig00006	39673	40128	+	gspG	100	96.27	vfdb	YP_404603	(gspG) general secretion pathway protein G [T2SS (VF0333)] [Shigella dysenteriae Sd197]
AS0450	contig00006	40165	40695	+	gspH	100	96.05	vfdb	YP_404604	(gspH) general secretion pathway protein H [T2SS (VF0333)] [Shigella dysenteriae Sd197]
AS0450	contig00006	40692	41063	+	gspI	100	94.62	vfdb	YP_404605	(gspI) general secretion pathway protein I [T2SS (VF0333)] [Shigella dysenteriae Sd197]
AS0450	contig00006	41096	41665	+	gspJ	100	97.02	vfdb	YP_404606	(gspJ) general secretion pathway protein J [T2SS (VF0333)] [Shigella dysenteriae Sd197]
AS0450	contig00006	41662	42639	+	gspK	100	96.52	vfdb	YP_404607	(gspK) general secretion pathway protein K [T2SS (VF0333)] [Shigella dysenteriae Sd197]
AS0450	contig00006	42954	43814	+	gspL	100	97.44	vfdb	YP_404608	(gspL) general secretion pathway protein L [T2SS (VF0333)] [Shigella dysenteriae Sd197]
AS0450	contig00006	43930	44352	+	gspM	100	94.09	vfdb	YP_404609	(gspM) general secretion pathway protein M [T2SS (VF0333)] [Shigella dysenteriae Sd197]
AS0450	contig00007	55379	56290	-	fimH	100	97.48	vfdb	NP_757248	(fimH) FimH protein precursor [Type 1 fimbriae (VF0221)] [Escherichia coli CFT073]
AS0450	contig00007	56301	56804	-	fimG	100	97.82	vfdb	NP_757247	(fimG) FimG protein precursor [Type 1 fimbriae (VF0221)] [Escherichia coli CFT073]
AS0450	contig00007	56817	57350	-	fimF	100	96.63	vfdb	NP_757245	(fimF) FimF protein precursor [Type 1 fimbriae (VF0221)] [Escherichia coli CFT073]
AS0450	contig00007	57357	59993	-	fimD	100	98.6	vfdb	NP_757244	(fimD) Outer membrane usher protein fimD precursor [Type 1 fimbriae (VF0221)] [Escherichia coli CFT073]
AS0450	contig00007	60060	60785	-	fimC	100	98.35	vfdb	NP_757243	(fimC) Chaperone protein fimC precursor [Type 1 fimbriae (VF0221)] [Escherichia coli CFT073]
AS0450	contig00007	60822	61361	-	fimI	100	98.52	vfdb	NP_757242	(fimI) Fimbrin-like protein fimI precursor [Type 1 fimbriae (VF0221)] [Escherichia coli CFT073]
AS0450	contig00007	61426	62031	-	fimA	100	91.25	vfdb	NP_757241	(fimA) Type-1 fimbrial protein A chain precursor [Type 1 fimbriae (VF0221)] [Escherichia coli CFT073]
AS0450	contig00007	62455	63051	-	fimE	100	99.16	vfdb	NP_757240	(fimE) Type 1 fimbriae Regulatory protein fimE [Type 1 fimbriae (VF0221)] [Escherichia coli CFT073]
AS0450	contig00007	63529	64131	-	fimB	100	97.84	vfdb	NP_757239	(fimB) Type 1 fimbriae Regulatory protein fimB [Type 1 fimbriae (VF0221)] [Escherichia coli CFT073]
AS0450	contig00011	5913	6746	-	csgG	100	83.09	vfdb	NP_460110	(csgG) curli production assembly/transport protein CsgG [Agf (VF0103)] [Salmonella enterica subsp. enterica serovar Typhimurium str. LT2]
AS0450	contig00011	6773	7189	-	csgF	99.04	81.23	vfdb	NP_460111	(csgF) curli production assembly/transport protein CsgF [Agf (VF0103)] [Salmonella enterica subsp. enterica serovar Typhimurium str. LT2]
AS0450	contig00011	7608	8258	-	csgD	100	81.11	vfdb	NP_460113	(csgD) DNA-binding transcriptional regulator CsgD [curli fibers/thin aggregative fimbriae (AGF) (AI094)] [Salmonella enterica subsp. enterica serovar Typhimurium str. LT2]
AS0450	contig00011	9012	9467	+	csgB	99.78	83.59	vfdb	NP_460114	(csgB) minor curlin subunit precursor curli nucleator protein CsgB [Agf (VF0103)] [Salmonella enterica subsp. enterica serovar Typhimurium str. LT2]
AS0450	contig00013	82567	83859	+	espX5	100	95.44	vfdb	NP_290699	(espX5) Type III secretion system effector EspX5 [LEE encoded T3SS (SS020)] [Escherichia coli O157:H7 str. EDL933]
AS0450	contig00013	113379	114960	-	espX4	100	93.49	vfdb	NP_290672	(espX4) Type III secretion system effector EspX4 [LEE encoded T3SS (SS020)] [Escherichia coli O157:H7 str. EDL933]
AS0450	contig00014	26392	27162	-	entD	100	94.03	vfdb	NP_752599	(entD) phosphopantetheinyl transferase component of enterobactin synthase multienzyme complex [Enterobactin (VF0228)] [Escherichia coli CFT073]
AS0450	contig00014	27187	29427	-	fepA	100	96.74	vfdb	NP_752600	(fepA) ferrienterobactin outer membrane transporter [Enterobactin (VF0228)] [Escherichia coli CFT073]
AS0450	contig00014	29670	30872	+	fes	100	96.76	vfdb	NP_752602	(fes) enterobactin/ferric enterobactin esterase [enterobactin (IA019)] [Escherichia coli CFT073]
AS0450	contig00014	31090	34943	+	entF	99.28	95.64	vfdb	NP_752604	(entF) enterobactin synthase multienzyme complex component ATP-dependent [Enterobactin (VF0228)] [Escherichia coli CFT073]
AS0450	contig00014	36317	37132	-	fepC	100	97.06	vfdb	NP_752606	(fepC) ferrienterobactin ABC transporter ATPase [Enterobactin (VF0228)] [Escherichia coli CFT073]
AS0450	contig00014	37129	38121	-	fepG	100	94.76	vfdb	NP_752607	(fepG) iron-enterobactin ABC transporter permease [Enterobactin (VF0228)] [Escherichia coli CFT073]
AS0450	contig00014	38118	39134	-	fepD	100	95.77	vfdb	NP_752608	(fepD) ferrienterobactin ABC transporter permease [Enterobactin (VF0228)] [Escherichia coli CFT073]
AS0450	contig00014	39233	40483	+	entS	100	95.52	vfdb	NP_752609	(entS) enterobactin exporter iron-regulated [enterobactin (IA019)] [Escherichia coli CFT073]
AS0450	contig00014	40487	41443	-	fepB	100	97.18	vfdb	NP_752610	(fepB) ferrienterobactin ABC transporter periplasmic binding protein [Enterobactin (VF0228)] [Escherichia coli CFT073]
AS0450	contig00014	41800	42987	+	entC	100	97.47	vfdb	NP_752611	(entC) isochorismate synthase 1 [Enterobactin (VF0228)] [Escherichia coli CFT073]
AS0450	contig00014	42997	44607	+	entE	100	95.97	vfdb	NP_752612	(entE) 23-dihydroxybenzoate-AMP ligase component of enterobactin synthase multienzyme complex [Enterobactin (VF0228)] [Escherichia coli CFT073]
AS0450	contig00014	44621	45478	+	entB	100	97.9	vfdb	NP_752613	(entB) isochorismatase [Enterobactin (VF0228)] [Escherichia coli CFT073]
AS0450	contig00014	45478	46224	+	entA	100	95.18	vfdb	NP_752614	(entA) 23-dihydro-23-dihydroxybenzoate dehydrogenase [Enterobactin (VF0228)] [Escherichia coli CFT073]
AS0450	contig00015	15368	16788	-	espX1	99.93	94.8	vfdb	NP_285716	(espX1) Type III secretion system effector EspX1 [LEE encoded T3SS (SS020)] [Escherichia coli O157:H7 str. EDL933]
AS0451	contig00001	112899	114911	+	espX2	100	96.17	vfdb	NP_286562	(espX2) Type III secretion system effector EspX2 [LEE encoded T3SS (SS020)] [Escherichia coli O157:H7 str. EDL933]
AS0451	contig00001	308041	309093	-	ompA	100	95.73	vfdb	AAF37887	(ompA) outer membrane protein A [OmpA (VF0236)] [Escherichia coli O18:K1:H7 str. RS218]
AS0451	contig00001	377317	378150	-	csgG	100	83.57	vfdb	NP_460110	(csgG) curli production assembly/transport protein CsgG [Agf (VF0103)] [Salmonella enterica subsp. enterica serovar Typhimurium str. LT2]
AS0451	contig00001	378177	378593	-	csgF	99.04	81	vfdb	NP_460111	(csgF) curli production assembly/transport protein CsgF [Agf (VF0103)] [Salmonella enterica subsp. enterica serovar Typhimurium str. LT2]
AS0451	contig00001	379012	379662	-	csgD	100	81.26	vfdb	NP_460113	(csgD) DNA-binding transcriptional regulator CsgD [curli fibers/thin aggregative fimbriae (AGF) (AI094)] [Salmonella enterica subsp. enterica serovar Typhimurium str. LT2]
AS0451	contig00001	380417	380872	+	csgB	99.78	83.81	vfdb	NP_460114	(csgB) minor curlin subunit precursor curli nucleator protein CsgB [Agf (VF0103)] [Salmonella enterica subsp. enterica serovar Typhimurium str. LT2]
AS0451	contig00002	144201	145031	+	gspC	100	95.07	vfdb	YP_404599	(gspC) general secretion pathway protein C [T2SS (VF0333)] [Shigella dysenteriae Sd197]
AS0451	contig00002	145271	147121	+	gspD	100	96.11	vfdb	YP_404600	(gspD) general secretion pathway protein D [T2SS (VF0333)] [Shigella dysenteriae Sd197]
AS0451	contig00002	147121	148614	+	gspE	100	95.72	vfdb	YP_404601	(gspE) general secretion pathway protein E [T2SS (VF0333)] [Shigella dysenteriae Sd197]
AS0451	contig00002	148614	149813	+	gspF	100	95.25	vfdb	YP_404602	(gspF) general secretion pathway protein F [T2SS (VF0333)] [Shigella dysenteriae Sd197]
AS0451	contig00002	149854	150309	+	gspG	100	96.27	vfdb	YP_404603	(gspG) general secretion pathway protein G [T2SS (VF0333)] [Shigella dysenteriae Sd197]
AS0451	contig00002	150346	150876	+	gspH	100	96.61	vfdb	YP_404604	(gspH) general secretion pathway protein H [T2SS (VF0333)] [Shigella dysenteriae Sd197]
AS0451	contig00002	150873	151244	+	gspI	100	95.43	vfdb	YP_404605	(gspI) general secretion pathway protein I [T2SS (VF0333)] [Shigella dysenteriae Sd197]
AS0451	contig00002	151277	151846	+	gspJ	100	95.09	vfdb	YP_404606	(gspJ) general secretion pathway protein J [T2SS (VF0333)] [Shigella dysenteriae Sd197]
AS0451	contig00002	151843	152820	+	gspK	100	96.83	vfdb	YP_404607	(gspK) general secretion pathway protein K [T2SS (VF0333)] [Shigella dysenteriae Sd197]
AS0451	contig00002	153135	153995	+	gspL	100	94.42	vfdb	YP_404608	(gspL) general secretion pathway protein L [T2SS (VF0333)] [Shigella dysenteriae Sd197]
AS0451	contig00002	154111	154532	+	gspM	99.76	95.02	vfdb	YP_404609	(gspM) general secretion pathway protein M [T2SS (VF0333)] [Shigella dysenteriae Sd197]
AS0451	contig00002	155594	156370	+	kpsM	100	92.66	vfdb	AAA24046	(kpsM) KpsM [K1 capsule (VF0239)] [Escherichia coli O18:K1:H7 str. RS218]
AS0451	contig00002	167021	168697	-	kpsD	100	98.03	vfdb	AAA21682	(kpsD) KpsD [K1 capsule (VF0239)] [Escherichia coli O18:K1:H7 str. RS218]
AS0451	contig00003	39342	40474	+	espR4	99.39	92.59	vfdb	NP_288396	(espR4) Type III secretion system effector espR4 [LEE encoded T3SS (SS020)] [Escherichia coli O157:H7 str. EDL933]
AS0451	contig00003	245775	247673	-	espL1	100	96.31	vfdb	NP_288154	(espL1) Type III secretion system effector espL1 [LEE encoded T3SS (SS020)] [Escherichia coli O157:H7 str. EDL933]
AS0451	contig00005	4972	6543	-	espY3	100	95.67	vfdb	NP_286160	(espY3) Type III secretion system effector EspY3 [LEE encoded T3SS (SS020)] [Escherichia coli O157:H7 str. EDL933]
AS0451	contig00007	176667	179075	-	espY4	100	96.26	vfdb	NP_290352	(espY4) Type III secretion system effector EspY4 [LEE encoded T3SS (SS020)] [Escherichia coli O157:H7 str. EDL933]
AS0451	contig00008	24815	25565	+	espY1	99.73	95.75	vfdb	NP_285753	(espY1) Type III secretion system effector EspY1 [LEE encoded T3SS (SS020)] [Escherichia coli O157:H7 str. EDL933]
AS0451	contig00008	41944	42513	+	espY2	100	94.39	vfdb	NP_285765	(espY2) Type III secretion system effector EspY2 [LEE encoded T3SS (SS020)] [Escherichia coli O157:H7 str. EDL933]
AS0451	contig00009	38751	39504	-	yagV/ecpE	99.74	97.22	vfdb	NP_286006	(yagV/ecpE) E. coli common pilus chaperone EcpE [ECP (VF0404)] [Escherichia coli O157:H7 str. EDL933]
AS0451	contig00009	39428	41071	-	yagW/ecpD	100	98.91	vfdb	NP_286007	(yagW/ecpD) polymerized tip adhesin of ECP fibers [ECP (VF0404)] [Escherichia coli O157:H7 str. EDL933]
AS0451	contig00009	41061	43586	-	yagX/ecpC	100	98.1	vfdb	NP_286008	(yagX/ecpC) E. coli common pilus usher EcpC [ECP (VF0404)] [Escherichia coli O157:H7 str. EDL933]
AS0451	contig00009	43612	44280	-	yagY/ecpB	100	97.46	vfdb	NP_286009	(yagY/ecpB) E. coli common pilus chaperone EcpB [ECP (VF0404)] [Escherichia coli O157:H7 str. EDL933]
AS0451	contig00009	44337	44924	-	yagZ/ecpA	100	98.98	vfdb	NP_286010	(yagZ/ecpA) E. coli common pilus structural subunit EcpA [ECP (VF0404)] [Escherichia coli O157:H7 str. EDL933]
AS0451	contig00009	44999	45589	-	ykgK/ecpR	100	98.98	vfdb	NP_286011	(ykgK/ecpR) regulator protein EcpR [ECP (VF0404)] [Escherichia coli O157:H7 str. EDL933]
AS0451	contig00009	54907	59132	+	fdeC	99.41	93.33	vfdb	YP_002390132	(fdeC) adhesin FdeC [FdeC (VF0506)] [Escherichia coli O45:K1:H7 str. S88]
AS0451	contig00010	131242	132534	+	espX5	100	95.98	vfdb	NP_290699	(espX5) Type III secretion system effector EspX5 [LEE encoded T3SS (SS020)] [Escherichia coli O157:H7 str. EDL933]
AS0451	contig00013	104968	105570	+	fimB	100	98.34	vfdb	NP_757239	(fimB) Type 1 fimbriae Regulatory protein fimB [Type 1 fimbriae (VF0221)] [Escherichia coli CFT073]
AS0451	contig00013	106048	106644	+	fimE	100	99	vfdb	NP_757240	(fimE) Type 1 fimbriae Regulatory protein fimE [Type 1 fimbriae (VF0221)] [Escherichia coli CFT073]
AS0451	contig00013	107068	107673	+	fimA	100	91.25	vfdb	NP_757241	(fimA) Type-1 fimbrial protein A chain precursor [Type 1 fimbriae (VF0221)] [Escherichia coli CFT073]
AS0451	contig00013	107737	108276	+	fimI	100	98.33	vfdb	NP_757242	(fimI) Fimbrin-like protein fimI precursor [Type 1 fimbriae (VF0221)] [Escherichia coli CFT073]
AS0451	contig00013	108313	109038	+	fimC	100	98.62	vfdb	NP_757243	(fimC) Chaperone protein fimC precursor [Type 1 fimbriae (VF0221)] [Escherichia coli CFT073]
AS0451	contig00013	109105	111741	+	fimD	100	98.37	vfdb	NP_757244	(fimD) Outer membrane usher protein fimD precursor [Type 1 fimbriae (VF0221)] [Escherichia coli CFT073]
AS0451	contig00013	111748	112281	+	fimF	100	97.19	vfdb	NP_757245	(fimF) FimF protein precursor [Type 1 fimbriae (VF0221)] [Escherichia coli CFT073]
AS0451	contig00013	112294	112797	+	fimG	100	98.21	vfdb	NP_757247	(fimG) FimG protein precursor [Type 1 fimbriae (VF0221)] [Escherichia coli CFT073]
AS0451	contig00013	112808	113719	+	fimH	100	97.15	vfdb	NP_757248	(fimH) FimH protein precursor [Type 1 fimbriae (VF0221)] [Escherichia coli CFT073]
AS0451	contig00015	14891	16312	+	espX1	100	96.06	vfdb	NP_285716	(espX1) Type III secretion system effector EspX1 [LEE encoded T3SS (SS020)] [Escherichia coli O157:H7 str. EDL933]
AS0451	contig00017	95083	95829	-	entA	100	96.25	vfdb	NP_752614	(entA) 23-dihydro-23-dihydroxybenzoate dehydrogenase [Enterobactin (VF0228)] [Escherichia coli CFT073]
AS0451	contig00017	95829	96686	-	entB	100	98.6	vfdb	NP_752613	(entB) isochorismatase [Enterobactin (VF0228)] [Escherichia coli CFT073]
AS0451	contig00017	96700	98310	-	entE	100	96.34	vfdb	NP_752612	(entE) 23-dihydroxybenzoate-AMP ligase component of enterobactin synthase multienzyme complex [Enterobactin (VF0228)] [Escherichia coli CFT073]
AS0451	contig00017	98320	99507	-	entC	100	98.15	vfdb	NP_752611	(entC) isochorismate synthase 1 [Enterobactin (VF0228)] [Escherichia coli CFT073]
AS0451	contig00017	99684	100640	+	fepB	100	97.6	vfdb	NP_752610	(fepB) ferrienterobactin ABC transporter periplasmic binding protein [Enterobactin (VF0228)] [Escherichia coli CFT073]
AS0451	contig00017	100644	101894	-	entS	100	95.92	vfdb	NP_752609	(entS) enterobactin exporter iron-regulated [enterobactin (IA019)] [Escherichia coli CFT073]
AS0451	contig00017	101993	103009	+	fepD	100	95.67	vfdb	NP_752608	(fepD) ferrienterobactin ABC transporter permease [Enterobactin (VF0228)] [Escherichia coli CFT073]
AS0451	contig00017	103006	103998	+	fepG	100	94.06	vfdb	NP_752607	(fepG) iron-enterobactin ABC transporter permease [Enterobactin (VF0228)] [Escherichia coli CFT073]
AS0451	contig00017	103995	104810	+	fepC	100	96.94	vfdb	NP_752606	(fepC) ferrienterobactin ABC transporter ATPase [Enterobactin (VF0228)] [Escherichia coli CFT073]
AS0451	contig00017	106183	110036	-	entF	99.25	95.05	vfdb	NP_752604	(entF) enterobactin synthase multienzyme complex component ATP-dependent [Enterobactin (VF0228)] [Escherichia coli CFT073]
AS0451	contig00017	110254	111456	-	fes	100	96.34	vfdb	NP_752602	(fes) enterobactin/ferric enterobactin esterase [enterobactin (IA019)] [Escherichia coli CFT073]
AS0451	contig00017	111699	113939	+	fepA	100	96.92	vfdb	NP_752600	(fepA) ferrienterobactin outer membrane transporter [Enterobactin (VF0228)] [Escherichia coli CFT073]
AS0451	contig00017	113964	114734	+	entD	100	92.48	vfdb	NP_752599	(entD) phosphopantetheinyl transferase component of enterobactin synthase multienzyme complex [Enterobactin (VF0228)] [Escherichia coli CFT073]
AS0451	contig00018	66419	67219	-	chuV	100	98.25	vfdb	NP_756180	(chuV) ATP-binding hydrophilic protein ChuV [Chu (VF0227)] [Escherichia coli CFT073]
AS0451	contig00018	67186	68178	-	chuU	100	98.79	vfdb	NP_756179	(chuU) heme permease protein ChuU [Chu (VF0227)] [Escherichia coli CFT073]
AS0451	contig00018	68229	68852	-	shuY	100	95.67	vfdb	YP_405015	(shuY) shu locus protein ShuY [Shu (VF0256)] [Shigella dysenteriae Sd197]
AS0451	contig00018	68852	69346	-	shuX	100	96.36	vfdb	YP_405016	(shuX) shu locus protein ShuX [Shu (VF0256)] [Shigella dysenteriae Sd197]
AS0451	contig00018	69359	70696	-	chuW	100	96.49	vfdb	NP_756176	(chuW) Putative oxygen independent coproporphyrinogen III oxidase [Chu (VF0227)] [Escherichia coli CFT073]
AS0451	contig00018	70716	71708	-	shuT	100	97.78	vfdb	YP_405017	(shuT) periplasmic binding protein ShuT [Shu (VF0256)] [Shigella dysenteriae Sd197]
AS0451	contig00018	72314	74296	+	shuA	100	98.54	vfdb	YP_405019	(shuA) outer membrane heme/hemoglobin receptor ShuA [Shu (VF0256)] [Shigella dysenteriae Sd197]
AS0451	contig00018	74345	75373	+	shuS	100	96.79	vfdb	YP_405020	(shuS) heme/hemoglobin transport protein ShuS [Shu (VF0256)] [Shigella dysenteriae Sd197]
AS0451	contig00020	49855	51283	+	aslA	100	97.27	vfdb	AAG10151	(aslA) putative arylsulfatase [AslA (VF0238)] [Escherichia coli O18:K1:H7 str. RS218]
AS0451	contig00021	28676	29928	-	espR1	99.44	93.94	vfdb	NP_287686	(espR1) Type III secretion system effector espR1 [LEE encoded T3SS (SS020)] [Escherichia coli O157:H7 str. EDL933]
AS0451	contig00023	12107	13695	-	espX4	100	95.91	vfdb	NP_290672	(espX4) Type III secretion system effector EspX4 [LEE encoded T3SS (SS020)] [Escherichia coli O157:H7 str. EDL933]
AS0451	contig00023	45919	48105	+	espL4	100	97.07	vfdb	NP_290644	(espL4) Type III secretion system effector EspL4 [LEE encoded T3SS (SS020)] [Escherichia coli O157:H7 str. EDL933]
AS0451	contig00040	1938	2392	+	faeC	83.33	87.25	vfdb	AAL47165	(faeC) FaeC [K88 pili/F4 fimbriae (AI040)] [Escherichia coli]
AS0451	contig00040	2514	4852	+	faeD	95.9	94.53	vfdb	YP_002295985	(faeD) fimbrial usher protein FaeD [K88 pili/F4 fimbriae (AI040)] [Escherichia coli SE11]
AS0451	contig00040	4845	5567	+	faeE	93.05	93.22	vfdb	YP_002295986	(faeE) fimbrial chaperone FaeE [K88 pili/F4 fimbriae (AI040)] [Escherichia coli SE11]
AS0451	contig00040	5671	6162	+	faeF	99.59	85.83	vfdb	YP_002295987	(faeF) fimbrial protein FaeF [K88 pili/F4 fimbriae (AI040)] [Escherichia coli SE11]
AS0451	contig00040	7399	8196	+	faeH	100	85.84	vfdb	YP_002295989	(faeH) fimbrial protein FaeH [K88 pili/F4 fimbriae (AI040)] [Escherichia coli SE11]
AS0451	contig00040	8227	8989	+	faeI	99.74	84.53	vfdb	YP_002295990	(faeI) fimbrial protein FaeI [K88 pili/F4 fimbriae (AI040)] [Escherichia coli SE11]
AS0452	contig00007	63268	64338	+	ompA	100	83.75	vfdb	AAF37887	(ompA) outer membrane protein A [OmpA (VF0236)] [Escherichia coli O18:K1:H7 str. RS218]
AS0452	contig00011	35785	36556	-	fepC	94.61	81.09	vfdb	NP_752606	(fepC) ferrienterobactin ABC transporter ATPase [Enterobactin (VF0228)] [Escherichia coli CFT073]
AS0452	contig00011	44018	44869	+	entB	99.18	82.65	vfdb	NP_752613	(entB) isochorismatase [Enterobactin (VF0228)] [Escherichia coli CFT073]
AS0452	contig00011	44879	45624	+	entA	99.2	80.03	vfdb	NP_752614	(entA) 23-dihydro-23-dihydroxybenzoate dehydrogenase [Enterobactin (VF0228)] [Escherichia coli CFT073]
AS0452	contig00029	15511	16091	+	ykgK/ecpR	98.31	86.58	vfdb	NP_286011	(ykgK/ecpR) regulator protein EcpR [ECP (VF0404)] [Escherichia coli O157:H7 str. EDL933]
AS0452	contig00029	16166	16749	+	yagZ/ecpA	99.32	90.07	vfdb	NP_286010	(yagZ/ecpA) E. coli common pilus structural subunit EcpA [ECP (VF0404)] [Escherichia coli O157:H7 str. EDL933]
AS0452	contig00029	16812	17480	+	yagY/ecpB	100	87.74	vfdb	NP_286009	(yagY/ecpB) E. coli common pilus chaperone EcpB [ECP (VF0404)] [Escherichia coli O157:H7 str. EDL933]
AS0452	contig00029	17506	20031	+	yagX/ecpC	99.96	87.45	vfdb	NP_286008	(yagX/ecpC) E. coli common pilus usher EcpC [ECP (VF0404)] [Escherichia coli O157:H7 str. EDL933]
AS0452	contig00029	20021	21664	+	yagW/ecpD	100	88.75	vfdb	NP_286007	(yagW/ecpD) polymerized tip adhesin of ECP fibers [ECP (VF0404)] [Escherichia coli O157:H7 str. EDL933]
AS0452	contig00029	21590	22343	+	yagV/ecpE	99.74	85.28	vfdb	NP_286006	(yagV/ecpE) E. coli common pilus chaperone EcpE [ECP (VF0404)] [Escherichia coli O157:H7 str. EDL933]
AS0453	contig00001	200640	202061	+	espX1	100	94.73	vfdb	NP_285716	(espX1) Type III secretion system effector EspX1 [LEE encoded T3SS (SS020)] [Escherichia coli O157:H7 str. EDL933]
AS0453	contig00001	318906	319817	-	fimH	100	97.48	vfdb	NP_757248	(fimH) FimH protein precursor [Type 1 fimbriae (VF0221)] [Escherichia coli CFT073]
AS0453	contig00001	319828	320331	-	fimG	100	97.82	vfdb	NP_757247	(fimG) FimG protein precursor [Type 1 fimbriae (VF0221)] [Escherichia coli CFT073]
AS0453	contig00001	320344	320877	-	fimF	100	96.63	vfdb	NP_757245	(fimF) FimF protein precursor [Type 1 fimbriae (VF0221)] [Escherichia coli CFT073]
AS0453	contig00001	320884	323520	-	fimD	100	98.75	vfdb	NP_757244	(fimD) Outer membrane usher protein fimD precursor [Type 1 fimbriae (VF0221)] [Escherichia coli CFT073]
AS0453	contig00001	323587	324312	-	fimC	100	98.21	vfdb	NP_757243	(fimC) Chaperone protein fimC precursor [Type 1 fimbriae (VF0221)] [Escherichia coli CFT073]
AS0453	contig00001	324349	324888	-	fimI	100	98.7	vfdb	NP_757242	(fimI) Fimbrin-like protein fimI precursor [Type 1 fimbriae (VF0221)] [Escherichia coli CFT073]
AS0453	contig00001	324953	325558	-	fimA	100	90.92	vfdb	NP_757241	(fimA) Type-1 fimbrial protein A chain precursor [Type 1 fimbriae (VF0221)] [Escherichia coli CFT073]
AS0453	contig00001	325982	326578	-	fimE	100	98.66	vfdb	NP_757240	(fimE) Type 1 fimbriae Regulatory protein fimE [Type 1 fimbriae (VF0221)] [Escherichia coli CFT073]
AS0453	contig00001	327056	327658	-	fimB	100	97.84	vfdb	NP_757239	(fimB) Type 1 fimbriae Regulatory protein fimB [Type 1 fimbriae (VF0221)] [Escherichia coli CFT073]
AS0453	contig00001	561377	562669	+	espX5	100	95.59	vfdb	NP_290699	(espX5) Type III secretion system effector EspX5 [LEE encoded T3SS (SS020)] [Escherichia coli O157:H7 str. EDL933]
AS0453	contig00001	592226	593806	-	espX4	99.94	92.98	vfdb	NP_290672	(espX4) Type III secretion system effector EspX4 [LEE encoded T3SS (SS020)] [Escherichia coli O157:H7 str. EDL933]
AS0453	contig00002	389980	390402	-	gspM	100	94.09	vfdb	YP_404609	(gspM) general secretion pathway protein M [T2SS (VF0333)] [Shigella dysenteriae Sd197]
AS0453	contig00002	390518	391378	-	gspL	100	97.56	vfdb	YP_404608	(gspL) general secretion pathway protein L [T2SS (VF0333)] [Shigella dysenteriae Sd197]
AS0453	contig00002	391693	392670	-	gspK	100	97.75	vfdb	YP_404607	(gspK) general secretion pathway protein K [T2SS (VF0333)] [Shigella dysenteriae Sd197]
AS0453	contig00002	392667	393236	-	gspJ	100	97.19	vfdb	YP_404606	(gspJ) general secretion pathway protein J [T2SS (VF0333)] [Shigella dysenteriae Sd197]
AS0453	contig00002	393269	393640	-	gspI	100	95.16	vfdb	YP_404605	(gspI) general secretion pathway protein I [T2SS (VF0333)] [Shigella dysenteriae Sd197]
AS0453	contig00002	393637	394167	-	gspH	100	94.92	vfdb	YP_404604	(gspH) general secretion pathway protein H [T2SS (VF0333)] [Shigella dysenteriae Sd197]
AS0453	contig00002	394204	394659	-	gspG	100	95.61	vfdb	YP_404603	(gspG) general secretion pathway protein G [T2SS (VF0333)] [Shigella dysenteriae Sd197]
AS0453	contig00002	394700	395899	-	gspF	100	96.33	vfdb	YP_404602	(gspF) general secretion pathway protein F [T2SS (VF0333)] [Shigella dysenteriae Sd197]
AS0453	contig00002	395899	397392	-	gspE	100	96.05	vfdb	YP_404601	(gspE) general secretion pathway protein E [T2SS (VF0333)] [Shigella dysenteriae Sd197]
AS0453	contig00002	397392	399242	-	gspD	100	97.35	vfdb	YP_404600	(gspD) general secretion pathway protein D [T2SS (VF0333)] [Shigella dysenteriae Sd197]
AS0453	contig00002	399482	400312	-	gspC	100	94.95	vfdb	YP_404599	(gspC) general secretion pathway protein C [T2SS (VF0333)] [Shigella dysenteriae Sd197]
AS0453	contig00003	5282	6115	-	csgG	100	82.97	vfdb	NP_460110	(csgG) curli production assembly/transport protein CsgG [Agf (VF0103)] [Salmonella enterica subsp. enterica serovar Typhimurium str. LT2]
AS0453	contig00003	6142	6558	-	csgF	99.04	81.23	vfdb	NP_460111	(csgF) curli production assembly/transport protein CsgF [Agf (VF0103)] [Salmonella enterica subsp. enterica serovar Typhimurium str. LT2]
AS0453	contig00003	6977	7627	-	csgD	100	81.11	vfdb	NP_460113	(csgD) DNA-binding transcriptional regulator CsgD [curli fibers/thin aggregative fimbriae (AGF) (AI094)] [Salmonella enterica subsp. enterica serovar Typhimurium str. LT2]
AS0453	contig00003	8381	8836	+	csgB	99.78	83.81	vfdb	NP_460114	(csgB) minor curlin subunit precursor curli nucleator protein CsgB [Agf (VF0103)] [Salmonella enterica subsp. enterica serovar Typhimurium str. LT2]
AS0453	contig00004	226192	230417	-	fdeC	99.41	92.46	vfdb	YP_002390132	(fdeC) adhesin FdeC [FdeC (VF0506)] [Escherichia coli O45:K1:H7 str. S88]
AS0453	contig00004	233415	234005	+	ykgK/ecpR	100	97.63	vfdb	NP_286011	(ykgK/ecpR) regulator protein EcpR [ECP (VF0404)] [Escherichia coli O157:H7 str. EDL933]
AS0453	contig00004	234080	234667	+	yagZ/ecpA	100	99.15	vfdb	NP_286010	(yagZ/ecpA) E. coli common pilus structural subunit EcpA [ECP (VF0404)] [Escherichia coli O157:H7 str. EDL933]
AS0453	contig00004	234725	235393	+	yagY/ecpB	100	98.21	vfdb	NP_286009	(yagY/ecpB) E. coli common pilus chaperone EcpB [ECP (VF0404)] [Escherichia coli O157:H7 str. EDL933]
AS0453	contig00004	235419	237944	+	yagX/ecpC	100	98.65	vfdb	NP_286008	(yagX/ecpC) E. coli common pilus usher EcpC [ECP (VF0404)] [Escherichia coli O157:H7 str. EDL933]
AS0453	contig00004	237934	239577	+	yagW/ecpD	100	98.6	vfdb	NP_286007	(yagW/ecpD) polymerized tip adhesin of ECP fibers [ECP (VF0404)] [Escherichia coli O157:H7 str. EDL933]
AS0453	contig00004	239501	240254	+	yagV/ecpE	99.74	96.68	vfdb	NP_286006	(yagV/ecpE) E. coli common pilus chaperone EcpE [ECP (VF0404)] [Escherichia coli O157:H7 str. EDL933]
AS0453	contig00010	73288	74328	+	ompA	100	98.08	vfdb	AAF37887	(ompA) outer membrane protein A [OmpA (VF0236)] [Escherichia coli O18:K1:H7 str. RS218]
AS0453	contig00011	99491	100237	-	entA	100	95.85	vfdb	NP_752614	(entA) 23-dihydro-23-dihydroxybenzoate dehydrogenase [Enterobactin (VF0228)] [Escherichia coli CFT073]
AS0453	contig00011	100237	101094	-	entB	100	97.09	vfdb	NP_752613	(entB) isochorismatase [Enterobactin (VF0228)] [Escherichia coli CFT073]
AS0453	contig00011	101108	102718	-	entE	100	95.84	vfdb	NP_752612	(entE) 23-dihydroxybenzoate-AMP ligase component of enterobactin synthase multienzyme complex [Enterobactin (VF0228)] [Escherichia coli CFT073]
AS0453	contig00011	102728	103915	-	entC	100	97.9	vfdb	NP_752611	(entC) isochorismate synthase 1 [Enterobactin (VF0228)] [Escherichia coli CFT073]
AS0453	contig00011	104092	105048	+	fepB	100	97.39	vfdb	NP_752610	(fepB) ferrienterobactin ABC transporter periplasmic binding protein [Enterobactin (VF0228)] [Escherichia coli CFT073]
AS0453	contig00011	105052	106302	-	entS	100	95.68	vfdb	NP_752609	(entS) enterobactin exporter iron-regulated [enterobactin (IA019)] [Escherichia coli CFT073]
AS0453	contig00011	106401	107417	+	fepD	100	96.36	vfdb	NP_752608	(fepD) ferrienterobactin ABC transporter permease [Enterobactin (VF0228)] [Escherichia coli CFT073]
AS0453	contig00011	107414	108406	+	fepG	100	94.66	vfdb	NP_752607	(fepG) iron-enterobactin ABC transporter permease [Enterobactin (VF0228)] [Escherichia coli CFT073]
AS0453	contig00011	108403	109218	+	fepC	100	96.94	vfdb	NP_752606	(fepC) ferrienterobactin ABC transporter ATPase [Enterobactin (VF0228)] [Escherichia coli CFT073]
AS0453	contig00011	110616	114445	-	entF	98.66	95.56	vfdb	NP_752604	(entF) enterobactin synthase multienzyme complex component ATP-dependent [Enterobactin (VF0228)] [Escherichia coli CFT073]
AS0453	contig00011	114663	115865	-	fes	100	96.92	vfdb	NP_752602	(fes) enterobactin/ferric enterobactin esterase [enterobactin (IA019)] [Escherichia coli CFT073]
AS0453	contig00011	116108	118348	+	fepA	100	96.74	vfdb	NP_752600	(fepA) ferrienterobactin outer membrane transporter [Enterobactin (VF0228)] [Escherichia coli CFT073]
AS0453	contig00011	118373	119143	+	entD	100	94.03	vfdb	NP_752599	(entD) phosphopantetheinyl transferase component of enterobactin synthase multienzyme complex [Enterobactin (VF0228)] [Escherichia coli CFT073]
AS0453	contig00014	19890	21788	+	espL1	100	94.94	vfdb	NP_288154	(espL1) Type III secretion system effector espL1 [LEE encoded T3SS (SS020)] [Escherichia coli O157:H7 str. EDL933]
AS0453	contig00024	25049	26104	+	espR1	83.81	94.22	vfdb	NP_287686	(espR1) Type III secretion system effector espR1 [LEE encoded T3SS (SS020)] [Escherichia coli O157:H7 str. EDL933]
AS0454	contig00002	169479	170549	+	ompA	100	83.75	vfdb	AAF37887	(ompA) outer membrane protein A [OmpA (VF0236)] [Escherichia coli O18:K1:H7 str. RS218]
AS0454	contig00002	574947	575692	-	entA	99.2	80.43	vfdb	NP_752614	(entA) 23-dihydro-23-dihydroxybenzoate dehydrogenase [Enterobactin (VF0228)] [Escherichia coli CFT073]
AS0454	contig00002	575702	576553	-	entB	99.18	81.72	vfdb	NP_752613	(entB) isochorismatase [Enterobactin (VF0228)] [Escherichia coli CFT073]
AS0454	contig00002	584364	585135	+	fepC	94.61	81.09	vfdb	NP_752606	(fepC) ferrienterobactin ABC transporter ATPase [Enterobactin (VF0228)] [Escherichia coli CFT073]
AS0454	contig00005	81993	82573	+	ykgK/ecpR	98.31	86.23	vfdb	NP_286011	(ykgK/ecpR) regulator protein EcpR [ECP (VF0404)] [Escherichia coli O157:H7 str. EDL933]
AS0454	contig00005	82648	83231	+	yagZ/ecpA	99.32	90.24	vfdb	NP_286010	(yagZ/ecpA) E. coli common pilus structural subunit EcpA [ECP (VF0404)] [Escherichia coli O157:H7 str. EDL933]
AS0454	contig00005	83294	83962	+	yagY/ecpB	100	87.74	vfdb	NP_286009	(yagY/ecpB) E. coli common pilus chaperone EcpB [ECP (VF0404)] [Escherichia coli O157:H7 str. EDL933]
AS0454	contig00005	83988	86513	+	yagX/ecpC	99.96	87.3	vfdb	NP_286008	(yagX/ecpC) E. coli common pilus usher EcpC [ECP (VF0404)] [Escherichia coli O157:H7 str. EDL933]
AS0454	contig00005	86503	88146	+	yagW/ecpD	100	88.81	vfdb	NP_286007	(yagW/ecpD) polymerized tip adhesin of ECP fibers [ECP (VF0404)] [Escherichia coli O157:H7 str. EDL933]
AS0454	contig00005	88072	88825	+	yagV/ecpE	99.74	85.28	vfdb	NP_286006	(yagV/ecpE) E. coli common pilus chaperone EcpE [ECP (VF0404)] [Escherichia coli O157:H7 str. EDL933]
AS0458	contig00001	60925	61287	+	gtrA	100	88.7	vfdb	NP_706257	(gtrA) bactoprenol-linked glucose translocase/flippase [LPS (VF0124)] [Shigella flexneri 2a str. 301]
AS0458	contig00001	61284	62167	+	gtrB	94.95	83.37	vfdb	NP_706258	(gtrB) bactoprenol glucosyl transferase [LPS (VF0124)] [Shigella flexneri 2a str. 301]
AS0458	contig00002	207038	208936	-	espL1	100	94.89	vfdb	NP_288154	(espL1) Type III secretion system effector espL1 [LEE encoded T3SS (SS020)] [Escherichia coli O157:H7 str. EDL933]
AS0458	contig00002	454506	455562	+	espR1	83.81	94.04	vfdb	NP_287686	(espR1) Type III secretion system effector espR1 [LEE encoded T3SS (SS020)] [Escherichia coli O157:H7 str. EDL933]
AS0458	contig00003	94516	95427	-	fimH	100	97.48	vfdb	NP_757248	(fimH) FimH protein precursor [Type 1 fimbriae (VF0221)] [Escherichia coli CFT073]
AS0458	contig00003	95438	95941	-	fimG	100	97.82	vfdb	NP_757247	(fimG) FimG protein precursor [Type 1 fimbriae (VF0221)] [Escherichia coli CFT073]
AS0458	contig00003	95954	96487	-	fimF	100	97.94	vfdb	NP_757245	(fimF) FimF protein precursor [Type 1 fimbriae (VF0221)] [Escherichia coli CFT073]
AS0458	contig00003	96494	99130	-	fimD	100	98.64	vfdb	NP_757244	(fimD) Outer membrane usher protein fimD precursor [Type 1 fimbriae (VF0221)] [Escherichia coli CFT073]
AS0458	contig00003	99197	99922	-	fimC	100	98.21	vfdb	NP_757243	(fimC) Chaperone protein fimC precursor [Type 1 fimbriae (VF0221)] [Escherichia coli CFT073]
AS0458	contig00003	99959	100498	-	fimI	100	98.7	vfdb	NP_757242	(fimI) Fimbrin-like protein fimI precursor [Type 1 fimbriae (VF0221)] [Escherichia coli CFT073]
AS0458	contig00003	100563	101168	-	fimA	100	93.56	vfdb	NP_757241	(fimA) Type-1 fimbrial protein A chain precursor [Type 1 fimbriae (VF0221)] [Escherichia coli CFT073]
AS0458	contig00003	101592	102188	-	fimE	100	99.16	vfdb	NP_757240	(fimE) Type 1 fimbriae Regulatory protein fimE [Type 1 fimbriae (VF0221)] [Escherichia coli CFT073]
AS0458	contig00003	102666	103268	-	fimB	100	97.84	vfdb	NP_757239	(fimB) Type 1 fimbriae Regulatory protein fimB [Type 1 fimbriae (VF0221)] [Escherichia coli CFT073]
AS0458	contig00003	358679	359971	+	espX5	100	95.9	vfdb	NP_290699	(espX5) Type III secretion system effector EspX5 [LEE encoded T3SS (SS020)] [Escherichia coli O157:H7 str. EDL933]
AS0458	contig00003	389471	391051	-	espX4	99.94	92.98	vfdb	NP_290672	(espX4) Type III secretion system effector EspX4 [LEE encoded T3SS (SS020)] [Escherichia coli O157:H7 str. EDL933]
AS0458	contig00004	46792	47214	-	gspM	100	94.09	vfdb	YP_404609	(gspM) general secretion pathway protein M [T2SS (VF0333)] [Shigella dysenteriae Sd197]
AS0458	contig00004	47330	48190	-	gspL	100	97.79	vfdb	YP_404608	(gspL) general secretion pathway protein L [T2SS (VF0333)] [Shigella dysenteriae Sd197]
AS0458	contig00004	48505	49482	-	gspK	100	97.75	vfdb	YP_404607	(gspK) general secretion pathway protein K [T2SS (VF0333)] [Shigella dysenteriae Sd197]
AS0458	contig00004	49479	50048	-	gspJ	100	96.84	vfdb	YP_404606	(gspJ) general secretion pathway protein J [T2SS (VF0333)] [Shigella dysenteriae Sd197]
AS0458	contig00004	50081	50452	-	gspI	100	94.62	vfdb	YP_404605	(gspI) general secretion pathway protein I [T2SS (VF0333)] [Shigella dysenteriae Sd197]
AS0458	contig00004	50449	50979	-	gspH	100	96.61	vfdb	YP_404604	(gspH) general secretion pathway protein H [T2SS (VF0333)] [Shigella dysenteriae Sd197]
AS0458	contig00004	51016	51471	-	gspG	100	94.08	vfdb	YP_404603	(gspG) general secretion pathway protein G [T2SS (VF0333)] [Shigella dysenteriae Sd197]
AS0458	contig00004	51512	52711	-	gspF	100	96.83	vfdb	YP_404602	(gspF) general secretion pathway protein F [T2SS (VF0333)] [Shigella dysenteriae Sd197]
AS0458	contig00004	52711	54204	-	gspE	100	95.72	vfdb	YP_404601	(gspE) general secretion pathway protein E [T2SS (VF0333)] [Shigella dysenteriae Sd197]
AS0458	contig00004	54204	56054	-	gspD	100	96.65	vfdb	YP_404600	(gspD) general secretion pathway protein D [T2SS (VF0333)] [Shigella dysenteriae Sd197]
AS0458	contig00004	56294	57124	-	gspC	100	94.83	vfdb	YP_404599	(gspC) general secretion pathway protein C [T2SS (VF0333)] [Shigella dysenteriae Sd197]
AS0458	contig00005	5304	6137	-	csgG	100	82.97	vfdb	NP_460110	(csgG) curli production assembly/transport protein CsgG [Agf (VF0103)] [Salmonella enterica subsp. enterica serovar Typhimurium str. LT2]
AS0458	contig00005	6164	6580	-	csgF	99.04	81.23	vfdb	NP_460111	(csgF) curli production assembly/transport protein CsgF [Agf (VF0103)] [Salmonella enterica subsp. enterica serovar Typhimurium str. LT2]
AS0458	contig00005	6999	7649	-	csgD	100	81.11	vfdb	NP_460113	(csgD) DNA-binding transcriptional regulator CsgD [curli fibers/thin aggregative fimbriae (AGF) (AI094)] [Salmonella enterica subsp. enterica serovar Typhimurium str. LT2]
AS0458	contig00005	8403	8858	+	csgB	99.78	83.81	vfdb	NP_460114	(csgB) minor curlin subunit precursor curli nucleator protein CsgB [Agf (VF0103)] [Salmonella enterica subsp. enterica serovar Typhimurium str. LT2]
AS0458	contig00010	99475	100221	-	entA	100	95.05	vfdb	NP_752614	(entA) 23-dihydro-23-dihydroxybenzoate dehydrogenase [Enterobactin (VF0228)] [Escherichia coli CFT073]
AS0458	contig00010	100221	101078	-	entB	100	97.79	vfdb	NP_752613	(entB) isochorismatase [Enterobactin (VF0228)] [Escherichia coli CFT073]
AS0458	contig00010	101092	102702	-	entE	100	95.9	vfdb	NP_752612	(entE) 23-dihydroxybenzoate-AMP ligase component of enterobactin synthase multienzyme complex [Enterobactin (VF0228)] [Escherichia coli CFT073]
AS0458	contig00010	102712	103899	-	entC	100	97.9	vfdb	NP_752611	(entC) isochorismate synthase 1 [Enterobactin (VF0228)] [Escherichia coli CFT073]
AS0458	contig00010	104076	105032	+	fepB	100	97.39	vfdb	NP_752610	(fepB) ferrienterobactin ABC transporter periplasmic binding protein [Enterobactin (VF0228)] [Escherichia coli CFT073]
AS0458	contig00010	105036	106286	-	entS	100	95.6	vfdb	NP_752609	(entS) enterobactin exporter iron-regulated [enterobactin (IA019)] [Escherichia coli CFT073]
AS0458	contig00010	106385	107401	+	fepD	100	95.77	vfdb	NP_752608	(fepD) ferrienterobactin ABC transporter permease [Enterobactin (VF0228)] [Escherichia coli CFT073]
AS0458	contig00010	107398	108390	+	fepG	100	94.76	vfdb	NP_752607	(fepG) iron-enterobactin ABC transporter permease [Enterobactin (VF0228)] [Escherichia coli CFT073]
AS0458	contig00010	108387	109202	+	fepC	100	97.06	vfdb	NP_752606	(fepC) ferrienterobactin ABC transporter ATPase [Enterobactin (VF0228)] [Escherichia coli CFT073]
AS0458	contig00010	110576	114429	-	entF	99.28	95.75	vfdb	NP_752604	(entF) enterobactin synthase multienzyme complex component ATP-dependent [Enterobactin (VF0228)] [Escherichia coli CFT073]
AS0458	contig00010	114647	115849	-	fes	100	96.76	vfdb	NP_752602	(fes) enterobactin/ferric enterobactin esterase [enterobactin (IA019)] [Escherichia coli CFT073]
AS0458	contig00010	116092	118332	+	fepA	100	97.06	vfdb	NP_752600	(fepA) ferrienterobactin outer membrane transporter [Enterobactin (VF0228)] [Escherichia coli CFT073]
AS0458	contig00010	118357	119127	+	entD	100	94.03	vfdb	NP_752599	(entD) phosphopantetheinyl transferase component of enterobactin synthase multienzyme complex [Enterobactin (VF0228)] [Escherichia coli CFT073]
AS0458	contig00011	116742	118163	+	espX1	100	94.3	vfdb	NP_285716	(espX1) Type III secretion system effector EspX1 [LEE encoded T3SS (SS020)] [Escherichia coli O157:H7 str. EDL933]
AS0458	contig00014	73291	74331	+	ompA	100	98.27	vfdb	AAF37887	(ompA) outer membrane protein A [OmpA (VF0236)] [Escherichia coli O18:K1:H7 str. RS218]
AS0458	contig00020	10804	11557	-	yagV/ecpE	99.74	97.22	vfdb	NP_286006	(yagV/ecpE) E. coli common pilus chaperone EcpE [ECP (VF0404)] [Escherichia coli O157:H7 str. EDL933]
AS0458	contig00020	11481	13124	-	yagW/ecpD	100	97.99	vfdb	NP_286007	(yagW/ecpD) polymerized tip adhesin of ECP fibers [ECP (VF0404)] [Escherichia coli O157:H7 str. EDL933]
AS0458	contig00020	13114	15639	-	yagX/ecpC	100	98.61	vfdb	NP_286008	(yagX/ecpC) E. coli common pilus usher EcpC [ECP (VF0404)] [Escherichia coli O157:H7 str. EDL933]
AS0458	contig00020	15665	16333	-	yagY/ecpB	100	98.66	vfdb	NP_286009	(yagY/ecpB) E. coli common pilus chaperone EcpB [ECP (VF0404)] [Escherichia coli O157:H7 str. EDL933]
AS0458	contig00020	16391	16978	-	yagZ/ecpA	100	99.15	vfdb	NP_286010	(yagZ/ecpA) E. coli common pilus structural subunit EcpA [ECP (VF0404)] [Escherichia coli O157:H7 str. EDL933]
AS0458	contig00020	17053	17643	-	ykgK/ecpR	100	97.8	vfdb	NP_286011	(ykgK/ecpR) regulator protein EcpR [ECP (VF0404)] [Escherichia coli O157:H7 str. EDL933]
AS0458	contig00020	20664	24889	+	fdeC	99.41	92.43	vfdb	YP_002390132	(fdeC) adhesin FdeC [FdeC (VF0506)] [Escherichia coli O45:K1:H7 str. S88]
AS0459	contig00001	3656	4489	-	csgG	100	83.09	vfdb	NP_460110	(csgG) curli production assembly/transport protein CsgG [Agf (VF0103)] [Salmonella enterica subsp. enterica serovar Typhimurium str. LT2]
AS0459	contig00001	4516	4932	-	csgF	99.04	81.23	vfdb	NP_460111	(csgF) curli production assembly/transport protein CsgF [Agf (VF0103)] [Salmonella enterica subsp. enterica serovar Typhimurium str. LT2]
AS0459	contig00001	5351	6001	-	csgD	100	81.11	vfdb	NP_460113	(csgD) DNA-binding transcriptional regulator CsgD [curli fibers/thin aggregative fimbriae (AGF) (AI094)] [Salmonella enterica subsp. enterica serovar Typhimurium str. LT2]
AS0459	contig00001	6755	7210	+	csgB	99.78	83.81	vfdb	NP_460114	(csgB) minor curlin subunit precursor curli nucleator protein CsgB [Agf (VF0103)] [Salmonella enterica subsp. enterica serovar Typhimurium str. LT2]
AS0459	contig00002	161677	162717	-	ompA	100	98.08	vfdb	AAF37887	(ompA) outer membrane protein A [OmpA (VF0236)] [Escherichia coli O18:K1:H7 str. RS218]
AS0459	contig00003	39910	41490	+	espX4	99.94	92.98	vfdb	NP_290672	(espX4) Type III secretion system effector EspX4 [LEE encoded T3SS (SS020)] [Escherichia coli O157:H7 str. EDL933]
AS0459	contig00003	71048	72340	-	espX5	100	95.98	vfdb	NP_290699	(espX5) Type III secretion system effector EspX5 [LEE encoded T3SS (SS020)] [Escherichia coli O157:H7 str. EDL933]
AS0459	contig00005	15375	16796	-	espX1	100	94.8	vfdb	NP_285716	(espX1) Type III secretion system effector EspX1 [LEE encoded T3SS (SS020)] [Escherichia coli O157:H7 str. EDL933]
AS0459	contig00007	11518	13386	-	espL1	98.42	95.26	vfdb	NP_288154	(espL1) Type III secretion system effector espL1 [LEE encoded T3SS (SS020)] [Escherichia coli O157:H7 str. EDL933]
AS0459	contig00011	128966	129388	-	gspM	100	93.85	vfdb	YP_404609	(gspM) general secretion pathway protein M [T2SS (VF0333)] [Shigella dysenteriae Sd197]
AS0459	contig00011	129504	130364	-	gspL	100	97.56	vfdb	YP_404608	(gspL) general secretion pathway protein L [T2SS (VF0333)] [Shigella dysenteriae Sd197]
AS0459	contig00011	130679	131656	-	gspK	100	96.01	vfdb	YP_404607	(gspK) general secretion pathway protein K [T2SS (VF0333)] [Shigella dysenteriae Sd197]
AS0459	contig00011	131653	132222	-	gspJ	100	97.37	vfdb	YP_404606	(gspJ) general secretion pathway protein J [T2SS (VF0333)] [Shigella dysenteriae Sd197]
AS0459	contig00011	132255	132626	-	gspI	100	94.89	vfdb	YP_404605	(gspI) general secretion pathway protein I [T2SS (VF0333)] [Shigella dysenteriae Sd197]
AS0459	contig00011	132623	133153	-	gspH	100	96.05	vfdb	YP_404604	(gspH) general secretion pathway protein H [T2SS (VF0333)] [Shigella dysenteriae Sd197]
AS0459	contig00011	133190	133645	-	gspG	100	95.61	vfdb	YP_404603	(gspG) general secretion pathway protein G [T2SS (VF0333)] [Shigella dysenteriae Sd197]
AS0459	contig00011	133686	134885	-	gspF	100	96.25	vfdb	YP_404602	(gspF) general secretion pathway protein F [T2SS (VF0333)] [Shigella dysenteriae Sd197]
AS0459	contig00011	134885	136378	-	gspE	100	96.39	vfdb	YP_404601	(gspE) general secretion pathway protein E [T2SS (VF0333)] [Shigella dysenteriae Sd197]
AS0459	contig00011	136378	138228	-	gspD	100	97.14	vfdb	YP_404600	(gspD) general secretion pathway protein D [T2SS (VF0333)] [Shigella dysenteriae Sd197]
AS0459	contig00011	138468	139298	-	gspC	100	95.19	vfdb	YP_404599	(gspC) general secretion pathway protein C [T2SS (VF0333)] [Shigella dysenteriae Sd197]
AS0459	contig00015	16702	17472	-	entD	100	94.03	vfdb	NP_752599	(entD) phosphopantetheinyl transferase component of enterobactin synthase multienzyme complex [Enterobactin (VF0228)] [Escherichia coli CFT073]
AS0459	contig00015	17497	19737	-	fepA	100	96.74	vfdb	NP_752600	(fepA) ferrienterobactin outer membrane transporter [Enterobactin (VF0228)] [Escherichia coli CFT073]
AS0459	contig00015	19981	21183	+	fes	100	96.76	vfdb	NP_752602	(fes) enterobactin/ferric enterobactin esterase [enterobactin (IA019)] [Escherichia coli CFT073]
AS0459	contig00015	21401	25254	+	entF	99.28	95.43	vfdb	NP_752604	(entF) enterobactin synthase multienzyme complex component ATP-dependent [Enterobactin (VF0228)] [Escherichia coli CFT073]
AS0459	contig00015	26628	27443	-	fepC	100	97.06	vfdb	NP_752606	(fepC) ferrienterobactin ABC transporter ATPase [Enterobactin (VF0228)] [Escherichia coli CFT073]
AS0459	contig00015	27440	28432	-	fepG	100	94.86	vfdb	NP_752607	(fepG) iron-enterobactin ABC transporter permease [Enterobactin (VF0228)] [Escherichia coli CFT073]
AS0459	contig00015	28429	29445	-	fepD	100	95.67	vfdb	NP_752608	(fepD) ferrienterobactin ABC transporter permease [Enterobactin (VF0228)] [Escherichia coli CFT073]
AS0459	contig00015	29544	30794	+	entS	100	95.6	vfdb	NP_752609	(entS) enterobactin exporter iron-regulated [enterobactin (IA019)] [Escherichia coli CFT073]
AS0459	contig00015	30798	31754	-	fepB	100	97.39	vfdb	NP_752610	(fepB) ferrienterobactin ABC transporter periplasmic binding protein [Enterobactin (VF0228)] [Escherichia coli CFT073]
AS0459	contig00015	32117	33304	+	entC	100	97.56	vfdb	NP_752611	(entC) isochorismate synthase 1 [Enterobactin (VF0228)] [Escherichia coli CFT073]
AS0459	contig00015	33314	34924	+	entE	100	96.03	vfdb	NP_752612	(entE) 23-dihydroxybenzoate-AMP ligase component of enterobactin synthase multienzyme complex [Enterobactin (VF0228)] [Escherichia coli CFT073]
AS0459	contig00015	34938	35795	+	entB	100	97.79	vfdb	NP_752613	(entB) isochorismatase [Enterobactin (VF0228)] [Escherichia coli CFT073]
AS0459	contig00015	35795	36541	+	entA	100	94.91	vfdb	NP_752614	(entA) 23-dihydro-23-dihydroxybenzoate dehydrogenase [Enterobactin (VF0228)] [Escherichia coli CFT073]
AS0459	contig00033	24976	26031	+	espR1	83.81	94.03	vfdb	NP_287686	(espR1) Type III secretion system effector espR1 [LEE encoded T3SS (SS020)] [Escherichia coli O157:H7 str. EDL933]
AS0459	contig00039	9007	13232	-	fdeC	99.41	92.46	vfdb	YP_002390132	(fdeC) adhesin FdeC [FdeC (VF0506)] [Escherichia coli O45:K1:H7 str. S88]
AS0459	contig00039	16252	16842	+	ykgK/ecpR	100	97.63	vfdb	NP_286011	(ykgK/ecpR) regulator protein EcpR [ECP (VF0404)] [Escherichia coli O157:H7 str. EDL933]
AS0459	contig00039	16917	17504	+	yagZ/ecpA	100	99.15	vfdb	NP_286010	(yagZ/ecpA) E. coli common pilus structural subunit EcpA [ECP (VF0404)] [Escherichia coli O157:H7 str. EDL933]
AS0459	contig00039	17562	18230	+	yagY/ecpB	100	98.66	vfdb	NP_286009	(yagY/ecpB) E. coli common pilus chaperone EcpB [ECP (VF0404)] [Escherichia coli O157:H7 str. EDL933]
AS0459	contig00039	18256	20781	+	yagX/ecpC	100	98.65	vfdb	NP_286008	(yagX/ecpC) E. coli common pilus usher EcpC [ECP (VF0404)] [Escherichia coli O157:H7 str. EDL933]
AS0459	contig00039	20771	22414	+	yagW/ecpD	100	97.93	vfdb	NP_286007	(yagW/ecpD) polymerized tip adhesin of ECP fibers [ECP (VF0404)] [Escherichia coli O157:H7 str. EDL933]
AS0459	contig00039	22338	23091	+	yagV/ecpE	99.74	97.22	vfdb	NP_286006	(yagV/ecpE) E. coli common pilus chaperone EcpE [ECP (VF0404)] [Escherichia coli O157:H7 str. EDL933]
AS0459	contig00041	3744	4472	-	faeE	93.82	84.5	vfdb	YP_002295986	(faeE) fimbrial chaperone FaeE [K88 pili/F4 fimbriae (AI040)] [Escherichia coli SE11]
AS0459	contig00041	4465	6799	-	faeD	95.53	80.45	vfdb	YP_002295985	(faeD) fimbrial usher protein FaeD [K88 pili/F4 fimbriae (AI040)] [Escherichia coli SE11]
AS0459	contig00041	18610	19223	+	hlyC	90.96	90.39	vfdb	NP_755444	(hlyC) Hemolysin C [Hemolysin (VF0225)] [Escherichia coli CFT073]
AS0459	contig00041	19235	22309	+	hlyA	100	97.11	vfdb	NP_755445	(hlyA) Hemolysin A [Hemolysin (VF0225)] [Escherichia coli CFT073]
AS0459	contig00041	22381	24504	+	hlyB	100	98.21	vfdb	NP_755448	(hlyB) Hemolysin B [Hemolysin (VF0225)] [Escherichia coli CFT073]
AS0459	contig00041	24523	25959	+	hlyD	100	96.45	vfdb	NP_755449	(hlyD) Hemolysin D [Hemolysin (VF0225)] [Escherichia coli CFT073]
AS0459	contig00047	7862	8773	-	fimH	100	97.7	vfdb	NP_757248	(fimH) FimH protein precursor [Type 1 fimbriae (VF0221)] [Escherichia coli CFT073]
AS0459	contig00047	8784	9287	-	fimG	100	98.41	vfdb	NP_757247	(fimG) FimG protein precursor [Type 1 fimbriae (VF0221)] [Escherichia coli CFT073]
AS0459	contig00047	9300	9833	-	fimF	100	97.75	vfdb	NP_757245	(fimF) FimF protein precursor [Type 1 fimbriae (VF0221)] [Escherichia coli CFT073]
AS0459	contig00047	9840	12476	-	fimD	100	98.75	vfdb	NP_757244	(fimD) Outer membrane usher protein fimD precursor [Type 1 fimbriae (VF0221)] [Escherichia coli CFT073]
AS0459	contig00047	12543	13268	-	fimC	100	98.62	vfdb	NP_757243	(fimC) Chaperone protein fimC precursor [Type 1 fimbriae (VF0221)] [Escherichia coli CFT073]
AS0459	contig00047	13305	13844	-	fimI	100	97.78	vfdb	NP_757242	(fimI) Fimbrin-like protein fimI precursor [Type 1 fimbriae (VF0221)] [Escherichia coli CFT073]
AS0459	contig00047	13909	14514	-	fimA	100	89.77	vfdb	NP_757241	(fimA) Type-1 fimbrial protein A chain precursor [Type 1 fimbriae (VF0221)] [Escherichia coli CFT073]
AS0459	contig00047	14938	15534	-	fimE	100	99.16	vfdb	NP_757240	(fimE) Type 1 fimbriae Regulatory protein fimE [Type 1 fimbriae (VF0221)] [Escherichia coli CFT073]
AS0459	contig00047	16012	16614	-	fimB	100	97.84	vfdb	NP_757239	(fimB) Type 1 fimbriae Regulatory protein fimB [Type 1 fimbriae (VF0221)] [Escherichia coli CFT073]
AS0461	contig00006	194905	195658	-	yagV/ecpE	99.74	85.15	vfdb	NP_286006	(yagV/ecpE) E. coli common pilus chaperone EcpE [ECP (VF0404)] [Escherichia coli O157:H7 str. EDL933]
AS0461	contig00006	195584	197227	-	yagW/ecpD	100	88.69	vfdb	NP_286007	(yagW/ecpD) polymerized tip adhesin of ECP fibers [ECP (VF0404)] [Escherichia coli O157:H7 str. EDL933]
AS0461	contig00006	197217	199742	-	yagX/ecpC	99.96	87.45	vfdb	NP_286008	(yagX/ecpC) E. coli common pilus usher EcpC [ECP (VF0404)] [Escherichia coli O157:H7 str. EDL933]
AS0461	contig00006	199768	200436	-	yagY/ecpB	100	87.74	vfdb	NP_286009	(yagY/ecpB) E. coli common pilus chaperone EcpB [ECP (VF0404)] [Escherichia coli O157:H7 str. EDL933]
AS0461	contig00006	200499	201082	-	yagZ/ecpA	99.32	90.24	vfdb	NP_286010	(yagZ/ecpA) E. coli common pilus structural subunit EcpA [ECP (VF0404)] [Escherichia coli O157:H7 str. EDL933]
AS0461	contig00006	201157	201737	-	ykgK/ecpR	98.31	85.89	vfdb	NP_286011	(ykgK/ecpR) regulator protein EcpR [ECP (VF0404)] [Escherichia coli O157:H7 str. EDL933]
AS0461	contig00011	11989	12840	-	entB	99.18	81.96	vfdb	NP_752613	(entB) isochorismatase [Enterobactin (VF0228)] [Escherichia coli CFT073]
AS0461	contig00011	20302	21073	+	fepC	94.61	80.83	vfdb	NP_752606	(fepC) ferrienterobactin ABC transporter ATPase [Enterobactin (VF0228)] [Escherichia coli CFT073]
AS0461	contig00020	78488	79558	-	ompA	100	83.85	vfdb	AAF37887	(ompA) outer membrane protein A [OmpA (VF0236)] [Escherichia coli O18:K1:H7 str. RS218]
AS0463	contig00001	362558	363628	-	ompA	100	83.1	vfdb	AAF37887	(ompA) outer membrane protein A [OmpA (VF0236)] [Escherichia coli O18:K1:H7 str. RS218]
AS0463	contig00012	12215	13515	-	ybtS	99.62	91.86	vfdb	NP_405477	(ybtS) salicylate synthase Irp9 [Yersiniabactin (VF0136)] [Yersinia pestis CO92]
AS0463	contig00012	13543	14823	-	ybtX	100	92.97	vfdb	NP_405476	(ybtX) putative signal transducer [Yersiniabactin (VF0136)] [Yersinia pestis CO92]
AS0463	contig00012	14816	16465	-	ybtQ	91.51	91.94	vfdb	NP_405475	(ybtQ) inner membrane ABC-transporter YbtQ [Yersiniabactin (VF0136)] [Yersinia pestis CO92]
AS0463	contig00012	18928	20025	+	ybtU	99.73	90.83	vfdb	NP_405470	(ybtU) yersiniabactin biosynthetic protein YbtU [Yersiniabactin (VF0136)] [Yersinia pestis CO92]
AS0463	contig00012	20022	20825	+	ybtT	100	91.42	vfdb	NP_405469	(ybtT) yersiniabactin biosynthetic protein YbtT [Yersiniabactin (VF0136)] [Yersinia pestis CO92]
AS0463	contig00012	20829	22406	+	ybtE	100	89.67	vfdb	NP_405468	(ybtE) yersiniabactin siderophore biosynthetic protein [Yersiniabactin (VF0136)] [Yersinia pestis CO92]
AS0463	contig00012	22536	24555	+	fyuA	99.9	91.83	vfdb	NP_405467	(fyuA) pesticin/yersiniabactin receptor protein [Yersiniabactin (VF0136)] [Yersinia pestis CO92]
AS0463	contig00018	35252	36103	-	entB	99.18	81.26	vfdb	NP_752613	(entB) isochorismatase [Enterobactin (VF0228)] [Escherichia coli CFT073]
AS0463	contig00020	70174	70697	+	yagZ/ecpA	88.78	82.7	vfdb	NP_286010	(yagZ/ecpA) E. coli common pilus structural subunit EcpA [ECP (VF0404)] [Escherichia coli O157:H7 str. EDL933]
AS0465	contig00001	167642	169540	+	espL1	100	94.79	vfdb	NP_288154	(espL1) Type III secretion system effector espL1 [LEE encoded T3SS (SS020)] [Escherichia coli O157:H7 str. EDL933]
AS0465	contig00003	7856	8609	-	yagV/ecpE	99.74	96.68	vfdb	NP_286006	(yagV/ecpE) E. coli common pilus chaperone EcpE [ECP (VF0404)] [Escherichia coli O157:H7 str. EDL933]
AS0465	contig00003	8533	10176	-	yagW/ecpD	100	98.6	vfdb	NP_286007	(yagW/ecpD) polymerized tip adhesin of ECP fibers [ECP (VF0404)] [Escherichia coli O157:H7 str. EDL933]
AS0465	contig00003	10166	12691	-	yagX/ecpC	100	98.65	vfdb	NP_286008	(yagX/ecpC) E. coli common pilus usher EcpC [ECP (VF0404)] [Escherichia coli O157:H7 str. EDL933]
AS0465	contig00003	12717	13385	-	yagY/ecpB	100	98.66	vfdb	NP_286009	(yagY/ecpB) E. coli common pilus chaperone EcpB [ECP (VF0404)] [Escherichia coli O157:H7 str. EDL933]
AS0465	contig00003	13443	14030	-	yagZ/ecpA	100	99.32	vfdb	NP_286010	(yagZ/ecpA) E. coli common pilus structural subunit EcpA [ECP (VF0404)] [Escherichia coli O157:H7 str. EDL933]
AS0465	contig00003	14105	14695	-	ykgK/ecpR	100	97.63	vfdb	NP_286011	(ykgK/ecpR) regulator protein EcpR [ECP (VF0404)] [Escherichia coli O157:H7 str. EDL933]
AS0465	contig00003	17715	21956	+	fdeC	99.76	92.35	vfdb	YP_002390132	(fdeC) adhesin FdeC [FdeC (VF0506)] [Escherichia coli O45:K1:H7 str. S88]
AS0465	contig00004	165775	166827	-	ompA	100	94.3	vfdb	AAF37887	(ompA) outer membrane protein A [OmpA (VF0236)] [Escherichia coli O18:K1:H7 str. RS218]
AS0465	contig00008	101109	102020	-	fimH	100	97.26	vfdb	NP_757248	(fimH) FimH protein precursor [Type 1 fimbriae (VF0221)] [Escherichia coli CFT073]
AS0465	contig00008	102031	102534	-	fimG	100	98.41	vfdb	NP_757247	(fimG) FimG protein precursor [Type 1 fimbriae (VF0221)] [Escherichia coli CFT073]
AS0465	contig00008	102547	103080	-	fimF	100	97.38	vfdb	NP_757245	(fimF) FimF protein precursor [Type 1 fimbriae (VF0221)] [Escherichia coli CFT073]
AS0465	contig00008	103087	105723	-	fimD	100	98.52	vfdb	NP_757244	(fimD) Outer membrane usher protein fimD precursor [Type 1 fimbriae (VF0221)] [Escherichia coli CFT073]
AS0465	contig00008	105790	106515	-	fimC	100	98.35	vfdb	NP_757243	(fimC) Chaperone protein fimC precursor [Type 1 fimbriae (VF0221)] [Escherichia coli CFT073]
AS0465	contig00008	106552	107091	-	fimI	100	98.89	vfdb	NP_757242	(fimI) Fimbrin-like protein fimI precursor [Type 1 fimbriae (VF0221)] [Escherichia coli CFT073]
AS0465	contig00008	107156	107761	-	fimA	100	90.1	vfdb	NP_757241	(fimA) Type-1 fimbrial protein A chain precursor [Type 1 fimbriae (VF0221)] [Escherichia coli CFT073]
AS0465	contig00008	108186	108782	-	fimE	100	99	vfdb	NP_757240	(fimE) Type 1 fimbriae Regulatory protein fimE [Type 1 fimbriae (VF0221)] [Escherichia coli CFT073]
AS0465	contig00008	109260	109862	-	fimB	100	97.84	vfdb	NP_757239	(fimB) Type 1 fimbriae Regulatory protein fimB [Type 1 fimbriae (VF0221)] [Escherichia coli CFT073]
AS0465	contig00009	150026	150481	-	csgB	99.78	83.81	vfdb	NP_460114	(csgB) minor curlin subunit precursor curli nucleator protein CsgB [Agf (VF0103)] [Salmonella enterica subsp. enterica serovar Typhimurium str. LT2]
AS0465	contig00009	151235	151885	+	csgD	100	81.11	vfdb	NP_460113	(csgD) DNA-binding transcriptional regulator CsgD [curli fibers/thin aggregative fimbriae (AGF) (AI094)] [Salmonella enterica subsp. enterica serovar Typhimurium str. LT2]
AS0465	contig00009	152304	152720	+	csgF	99.04	81.23	vfdb	NP_460111	(csgF) curli production assembly/transport protein CsgF [Agf (VF0103)] [Salmonella enterica subsp. enterica serovar Typhimurium str. LT2]
AS0465	contig00009	152747	153580	+	csgG	100	83.09	vfdb	NP_460110	(csgG) curli production assembly/transport protein CsgG [Agf (VF0103)] [Salmonella enterica subsp. enterica serovar Typhimurium str. LT2]
AS0465	contig00010	82592	83884	+	espX5	100	95.59	vfdb	NP_290699	(espX5) Type III secretion system effector EspX5 [LEE encoded T3SS (SS020)] [Escherichia coli O157:H7 str. EDL933]
AS0465	contig00010	113409	114989	-	espX4	99.94	92.98	vfdb	NP_290672	(espX4) Type III secretion system effector EspX4 [LEE encoded T3SS (SS020)] [Escherichia coli O157:H7 str. EDL933]
AS0465	contig00012	99448	100194	-	entA	100	95.98	vfdb	NP_752614	(entA) 23-dihydro-23-dihydroxybenzoate dehydrogenase [Enterobactin (VF0228)] [Escherichia coli CFT073]
AS0465	contig00012	100194	101051	-	entB	100	97.44	vfdb	NP_752613	(entB) isochorismatase [Enterobactin (VF0228)] [Escherichia coli CFT073]
AS0465	contig00012	101065	102675	-	entE	100	95.9	vfdb	NP_752612	(entE) 23-dihydroxybenzoate-AMP ligase component of enterobactin synthase multienzyme complex [Enterobactin (VF0228)] [Escherichia coli CFT073]
AS0465	contig00012	102685	103872	-	entC	100	97.56	vfdb	NP_752611	(entC) isochorismate synthase 1 [Enterobactin (VF0228)] [Escherichia coli CFT073]
AS0465	contig00012	104235	105191	+	fepB	100	97.18	vfdb	NP_752610	(fepB) ferrienterobactin ABC transporter periplasmic binding protein [Enterobactin (VF0228)] [Escherichia coli CFT073]
AS0465	contig00012	105195	106445	-	entS	100	95.52	vfdb	NP_752609	(entS) enterobactin exporter iron-regulated [enterobactin (IA019)] [Escherichia coli CFT073]
AS0465	contig00012	106544	107560	+	fepD	100	95.67	vfdb	NP_752608	(fepD) ferrienterobactin ABC transporter permease [Enterobactin (VF0228)] [Escherichia coli CFT073]
AS0465	contig00012	107557	108549	+	fepG	100	94.56	vfdb	NP_752607	(fepG) iron-enterobactin ABC transporter permease [Enterobactin (VF0228)] [Escherichia coli CFT073]
AS0465	contig00012	108546	109361	+	fepC	100	96.94	vfdb	NP_752606	(fepC) ferrienterobactin ABC transporter ATPase [Enterobactin (VF0228)] [Escherichia coli CFT073]
AS0465	contig00012	110735	114588	-	entF	99.28	95.61	vfdb	NP_752604	(entF) enterobactin synthase multienzyme complex component ATP-dependent [Enterobactin (VF0228)] [Escherichia coli CFT073]
AS0465	contig00012	114806	116008	-	fes	100	96.76	vfdb	NP_752602	(fes) enterobactin/ferric enterobactin esterase [enterobactin (IA019)] [Escherichia coli CFT073]
AS0465	contig00012	116251	118491	+	fepA	100	96.79	vfdb	NP_752600	(fepA) ferrienterobactin outer membrane transporter [Enterobactin (VF0228)] [Escherichia coli CFT073]
AS0465	contig00012	118516	119286	+	entD	100	94.03	vfdb	NP_752599	(entD) phosphopantetheinyl transferase component of enterobactin synthase multienzyme complex [Enterobactin (VF0228)] [Escherichia coli CFT073]
AS0465	contig00013	116722	118143	+	espX1	100	94.44	vfdb	NP_285716	(espX1) Type III secretion system effector EspX1 [LEE encoded T3SS (SS020)] [Escherichia coli O157:H7 str. EDL933]
AS0465	contig00026	31768	31884	-	astA	100	100	vfdb	BAA94855	(astA) heat-stable enterotoxin 1 [EAST1 (VF0216)] [Escherichia coli O44:H18 042]
AS0465	contig00030	25966	26795	-	gspC	99.88	95.06	vfdb	YP_404599	(gspC) general secretion pathway protein C [T2SS (VF0333)] [Shigella dysenteriae Sd197]
AS0465	contig00033	16124	17179	-	espR1	83.81	94.13	vfdb	NP_287686	(espR1) Type III secretion system effector espR1 [LEE encoded T3SS (SS020)] [Escherichia coli O157:H7 str. EDL933]
AS0467	contig00001	584761	585590	+	csgG	99.4	80.75	vfdb	NP_460110	(csgG) curli production assembly/transport protein CsgG [Agf (VF0103)] [Salmonella enterica subsp. enterica serovar Typhimurium str. LT2]
AS0467	contig00001	639604	640646	+	ompA	99.04	84.66	vfdb	AAF37887	(ompA) outer membrane protein A [OmpA (VF0236)] [Escherichia coli O18:K1:H7 str. RS218]
AS0467	contig00001	828371	829533	+	iroB	99.91	89.77	vfdb	NP_753168	(iroB) glucosyltransferase IroB [Salmochelin (IA013)] [Escherichia coli CFT073]
AS0467	contig00001	829593	833320	+	iroC	99.57	89.07	vfdb	NP_753167	(iroC) ATP binding cassette transporter [Salmochelin (IA013)] [Escherichia coli CFT073]
AS0467	contig00001	833436	834665	+	iroD	100	87.81	vfdb	NP_753166	(iroD) esterase [Salmochelin (IA013)] [Escherichia coli CFT073]
AS0467	contig00001	834749	835693	+	iroE	98.75	86	vfdb	NP_753165	(iroE) esterase [Salmochelin (IA013)] [Escherichia coli CFT073]
AS0467	contig00001	835738	837912	-	iroN	99.86	91.32	vfdb	NP_753164	(iroN) salmochelin receptor IroN [IroN (VF0230)] [Escherichia coli CFT073]
AS0467	contig00001	1056151	1057001	-	entB	99.07	80	vfdb	NP_752613	(entB) isochorismatase [Enterobactin (VF0228)] [Escherichia coli CFT073]
AS0468	contig00001	152616	153686	+	ompA	100	83.75	vfdb	AAF37887	(ompA) outer membrane protein A [OmpA (VF0236)] [Escherichia coli O18:K1:H7 str. RS218]
AS0468	contig00001	558392	559137	-	entA	99.33	80.4	vfdb	NP_752614	(entA) 23-dihydro-23-dihydroxybenzoate dehydrogenase [Enterobactin (VF0228)] [Escherichia coli CFT073]
AS0468	contig00001	559147	559998	-	entB	99.18	82.31	vfdb	NP_752613	(entB) isochorismatase [Enterobactin (VF0228)] [Escherichia coli CFT073]
AS0468	contig00001	567950	568721	+	fepC	94.61	80.96	vfdb	NP_752606	(fepC) ferrienterobactin ABC transporter ATPase [Enterobactin (VF0228)] [Escherichia coli CFT073]
AS0468	contig00007	76812	77392	+	ykgK/ecpR	98.31	86.58	vfdb	NP_286011	(ykgK/ecpR) regulator protein EcpR [ECP (VF0404)] [Escherichia coli O157:H7 str. EDL933]
AS0468	contig00007	77467	78050	+	yagZ/ecpA	99.32	90.24	vfdb	NP_286010	(yagZ/ecpA) E. coli common pilus structural subunit EcpA [ECP (VF0404)] [Escherichia coli O157:H7 str. EDL933]
AS0468	contig00007	78113	78781	+	yagY/ecpB	100	88.19	vfdb	NP_286009	(yagY/ecpB) E. coli common pilus chaperone EcpB [ECP (VF0404)] [Escherichia coli O157:H7 str. EDL933]
AS0468	contig00007	78807	81332	+	yagX/ecpC	99.96	87.34	vfdb	NP_286008	(yagX/ecpC) E. coli common pilus usher EcpC [ECP (VF0404)] [Escherichia coli O157:H7 str. EDL933]
AS0468	contig00007	81322	82965	+	yagW/ecpD	100	88.93	vfdb	NP_286007	(yagW/ecpD) polymerized tip adhesin of ECP fibers [ECP (VF0404)] [Escherichia coli O157:H7 str. EDL933]
AS0468	contig00007	82891	83644	+	yagV/ecpE	99.74	85.28	vfdb	NP_286006	(yagV/ecpE) E. coli common pilus chaperone EcpE [ECP (VF0404)] [Escherichia coli O157:H7 str. EDL933]
AS0469	contig00001	16801	17381	+	ykgK/ecpR	98.31	86.58	vfdb	NP_286011	(ykgK/ecpR) regulator protein EcpR [ECP (VF0404)] [Escherichia coli O157:H7 str. EDL933]
AS0469	contig00001	17456	18039	+	yagZ/ecpA	99.32	89.9	vfdb	NP_286010	(yagZ/ecpA) E. coli common pilus structural subunit EcpA [ECP (VF0404)] [Escherichia coli O157:H7 str. EDL933]
AS0469	contig00001	18102	18770	+	yagY/ecpB	100	87.74	vfdb	NP_286009	(yagY/ecpB) E. coli common pilus chaperone EcpB [ECP (VF0404)] [Escherichia coli O157:H7 str. EDL933]
AS0469	contig00001	18796	21321	+	yagX/ecpC	99.96	87.26	vfdb	NP_286008	(yagX/ecpC) E. coli common pilus usher EcpC [ECP (VF0404)] [Escherichia coli O157:H7 str. EDL933]
AS0469	contig00001	21311	22954	+	yagW/ecpD	100	88.87	vfdb	NP_286007	(yagW/ecpD) polymerized tip adhesin of ECP fibers [ECP (VF0404)] [Escherichia coli O157:H7 str. EDL933]
AS0469	contig00001	22880	23633	+	yagV/ecpE	99.74	85.28	vfdb	NP_286006	(yagV/ecpE) E. coli common pilus chaperone EcpE [ECP (VF0404)] [Escherichia coli O157:H7 str. EDL933]
AS0469	contig00001	368321	369092	-	fepC	94.61	80.83	vfdb	NP_752606	(fepC) ferrienterobactin ABC transporter ATPase [Enterobactin (VF0228)] [Escherichia coli CFT073]
AS0469	contig00001	376649	377500	+	entB	99.18	81.96	vfdb	NP_752613	(entB) isochorismatase [Enterobactin (VF0228)] [Escherichia coli CFT073]
AS0469	contig00001	377510	378255	+	entA	99.2	80.69	vfdb	NP_752614	(entA) 23-dihydro-23-dihydroxybenzoate dehydrogenase [Enterobactin (VF0228)] [Escherichia coli CFT073]
AS0469	contig00007	136090	137160	+	ompA	100	83.85	vfdb	AAF37887	(ompA) outer membrane protein A [OmpA (VF0236)] [Escherichia coli O18:K1:H7 str. RS218]
AS0470	contig00003	58180	59250	+	ompA	100	83.75	vfdb	AAF37887	(ompA) outer membrane protein A [OmpA (VF0236)] [Escherichia coli O18:K1:H7 str. RS218]
AS0470	contig00003	474045	474790	-	entA	99.2	80.29	vfdb	NP_752614	(entA) 23-dihydro-23-dihydroxybenzoate dehydrogenase [Enterobactin (VF0228)] [Escherichia coli CFT073]
AS0470	contig00003	474800	475651	-	entB	99.18	82.54	vfdb	NP_752613	(entB) isochorismatase [Enterobactin (VF0228)] [Escherichia coli CFT073]
AS0470	contig00003	483465	484236	+	fepC	94.61	80.96	vfdb	NP_752606	(fepC) ferrienterobactin ABC transporter ATPase [Enterobactin (VF0228)] [Escherichia coli CFT073]
AS0470	contig00006	89179	89759	+	ykgK/ecpR	98.31	86.58	vfdb	NP_286011	(ykgK/ecpR) regulator protein EcpR [ECP (VF0404)] [Escherichia coli O157:H7 str. EDL933]
AS0470	contig00006	89834	90417	+	yagZ/ecpA	99.32	89.9	vfdb	NP_286010	(yagZ/ecpA) E. coli common pilus structural subunit EcpA [ECP (VF0404)] [Escherichia coli O157:H7 str. EDL933]
AS0470	contig00006	90479	91147	+	yagY/ecpB	100	87.59	vfdb	NP_286009	(yagY/ecpB) E. coli common pilus chaperone EcpB [ECP (VF0404)] [Escherichia coli O157:H7 str. EDL933]
AS0470	contig00006	91173	93698	+	yagX/ecpC	99.96	87.42	vfdb	NP_286008	(yagX/ecpC) E. coli common pilus usher EcpC [ECP (VF0404)] [Escherichia coli O157:H7 str. EDL933]
AS0470	contig00006	93688	95331	+	yagW/ecpD	100	88.44	vfdb	NP_286007	(yagW/ecpD) polymerized tip adhesin of ECP fibers [ECP (VF0404)] [Escherichia coli O157:H7 str. EDL933]
AS0470	contig00006	95257	96010	+	yagV/ecpE	99.74	85.54	vfdb	NP_286006	(yagV/ecpE) E. coli common pilus chaperone EcpE [ECP (VF0404)] [Escherichia coli O157:H7 str. EDL933]
AS0471	contig00001	150023	151093	+	ompA	100	83.85	vfdb	AAF37887	(ompA) outer membrane protein A [OmpA (VF0236)] [Escherichia coli O18:K1:H7 str. RS218]
AS0471	contig00001	555341	556086	-	entA	99.2	80.56	vfdb	NP_752614	(entA) 23-dihydro-23-dihydroxybenzoate dehydrogenase [Enterobactin (VF0228)] [Escherichia coli CFT073]
AS0471	contig00001	556096	556947	-	entB	99.18	81.96	vfdb	NP_752613	(entB) isochorismatase [Enterobactin (VF0228)] [Escherichia coli CFT073]
AS0471	contig00001	564639	565410	+	fepC	94.61	80.83	vfdb	NP_752606	(fepC) ferrienterobactin ABC transporter ATPase [Enterobactin (VF0228)] [Escherichia coli CFT073]
AS0471	contig00001	926262	927015	-	yagV/ecpE	99.74	85.15	vfdb	NP_286006	(yagV/ecpE) E. coli common pilus chaperone EcpE [ECP (VF0404)] [Escherichia coli O157:H7 str. EDL933]
AS0471	contig00001	926941	928584	-	yagW/ecpD	100	88.81	vfdb	NP_286007	(yagW/ecpD) polymerized tip adhesin of ECP fibers [ECP (VF0404)] [Escherichia coli O157:H7 str. EDL933]
AS0471	contig00001	928574	931099	-	yagX/ecpC	99.96	87.45	vfdb	NP_286008	(yagX/ecpC) E. coli common pilus usher EcpC [ECP (VF0404)] [Escherichia coli O157:H7 str. EDL933]
AS0471	contig00001	931125	931793	-	yagY/ecpB	100	87.89	vfdb	NP_286009	(yagY/ecpB) E. coli common pilus chaperone EcpB [ECP (VF0404)] [Escherichia coli O157:H7 str. EDL933]
AS0471	contig00001	931856	932439	-	yagZ/ecpA	99.32	90.07	vfdb	NP_286010	(yagZ/ecpA) E. coli common pilus structural subunit EcpA [ECP (VF0404)] [Escherichia coli O157:H7 str. EDL933]
AS0471	contig00001	932514	933094	-	ykgK/ecpR	98.31	86.75	vfdb	NP_286011	(ykgK/ecpR) regulator protein EcpR [ECP (VF0404)] [Escherichia coli O157:H7 str. EDL933]
AS0473	contig00002	350681	351103	-	gspM	100	94.09	vfdb	YP_404609	(gspM) general secretion pathway protein M [T2SS (VF0333)] [Shigella dysenteriae Sd197]
AS0473	contig00002	351219	352079	-	gspL	100	97.44	vfdb	YP_404608	(gspL) general secretion pathway protein L [T2SS (VF0333)] [Shigella dysenteriae Sd197]
AS0473	contig00002	352394	353371	-	gspK	100	97.55	vfdb	YP_404607	(gspK) general secretion pathway protein K [T2SS (VF0333)] [Shigella dysenteriae Sd197]
AS0473	contig00002	353368	353937	-	gspJ	100	97.37	vfdb	YP_404606	(gspJ) general secretion pathway protein J [T2SS (VF0333)] [Shigella dysenteriae Sd197]
AS0473	contig00002	353970	354341	-	gspI	100	94.62	vfdb	YP_404605	(gspI) general secretion pathway protein I [T2SS (VF0333)] [Shigella dysenteriae Sd197]
AS0473	contig00002	354338	354868	-	gspH	100	96.05	vfdb	YP_404604	(gspH) general secretion pathway protein H [T2SS (VF0333)] [Shigella dysenteriae Sd197]
AS0473	contig00002	354905	355360	-	gspG	100	95.61	vfdb	YP_404603	(gspG) general secretion pathway protein G [T2SS (VF0333)] [Shigella dysenteriae Sd197]
AS0473	contig00002	355401	356600	-	gspF	100	96.25	vfdb	YP_404602	(gspF) general secretion pathway protein F [T2SS (VF0333)] [Shigella dysenteriae Sd197]
AS0473	contig00002	356600	358093	-	gspE	100	96.39	vfdb	YP_404601	(gspE) general secretion pathway protein E [T2SS (VF0333)] [Shigella dysenteriae Sd197]
AS0473	contig00002	358093	359943	-	gspD	100	97.08	vfdb	YP_404600	(gspD) general secretion pathway protein D [T2SS (VF0333)] [Shigella dysenteriae Sd197]
AS0473	contig00002	360183	361013	-	gspC	100	95.19	vfdb	YP_404599	(gspC) general secretion pathway protein C [T2SS (VF0333)] [Shigella dysenteriae Sd197]
AS0473	contig00003	347472	347927	-	csgB	99.78	84.03	vfdb	NP_460114	(csgB) minor curlin subunit precursor curli nucleator protein CsgB [Agf (VF0103)] [Salmonella enterica subsp. enterica serovar Typhimurium str. LT2]
AS0473	contig00003	348681	349331	+	csgD	100	81.11	vfdb	NP_460113	(csgD) DNA-binding transcriptional regulator CsgD [curli fibers/thin aggregative fimbriae (AGF) (AI094)] [Salmonella enterica subsp. enterica serovar Typhimurium str. LT2]
AS0473	contig00003	349750	350166	+	csgF	99.04	81.23	vfdb	NP_460111	(csgF) curli production assembly/transport protein CsgF [Agf (VF0103)] [Salmonella enterica subsp. enterica serovar Typhimurium str. LT2]
AS0473	contig00003	350193	351026	+	csgG	100	83.09	vfdb	NP_460110	(csgG) curli production assembly/transport protein CsgG [Agf (VF0103)] [Salmonella enterica subsp. enterica serovar Typhimurium str. LT2]
AS0473	contig00006	74693	76591	-	espL1	100	97.26	vfdb	NP_288154	(espL1) Type III secretion system effector espL1 [LEE encoded T3SS (SS020)] [Escherichia coli O157:H7 str. EDL933]
AS0473	contig00007	39627	41207	+	espX4	99.94	92.92	vfdb	NP_290672	(espX4) Type III secretion system effector EspX4 [LEE encoded T3SS (SS020)] [Escherichia coli O157:H7 str. EDL933]
AS0473	contig00007	70764	72056	-	espX5	100	95.59	vfdb	NP_290699	(espX5) Type III secretion system effector EspX5 [LEE encoded T3SS (SS020)] [Escherichia coli O157:H7 str. EDL933]
AS0473	contig00008	214432	218657	-	fdeC	99.41	92.46	vfdb	YP_002390132	(fdeC) adhesin FdeC [FdeC (VF0506)] [Escherichia coli O45:K1:H7 str. S88]
AS0473	contig00008	221677	222267	+	ykgK/ecpR	100	97.63	vfdb	NP_286011	(ykgK/ecpR) regulator protein EcpR [ECP (VF0404)] [Escherichia coli O157:H7 str. EDL933]
AS0473	contig00008	222342	222929	+	yagZ/ecpA	100	99.15	vfdb	NP_286010	(yagZ/ecpA) E. coli common pilus structural subunit EcpA [ECP (VF0404)] [Escherichia coli O157:H7 str. EDL933]
AS0473	contig00008	222987	223655	+	yagY/ecpB	100	98.36	vfdb	NP_286009	(yagY/ecpB) E. coli common pilus chaperone EcpB [ECP (VF0404)] [Escherichia coli O157:H7 str. EDL933]
AS0473	contig00008	223681	226206	+	yagX/ecpC	100	98.81	vfdb	NP_286008	(yagX/ecpC) E. coli common pilus usher EcpC [ECP (VF0404)] [Escherichia coli O157:H7 str. EDL933]
AS0473	contig00008	226196	227839	+	yagW/ecpD	100	98.66	vfdb	NP_286007	(yagW/ecpD) polymerized tip adhesin of ECP fibers [ECP (VF0404)] [Escherichia coli O157:H7 str. EDL933]
AS0473	contig00008	227763	228516	+	yagV/ecpE	99.74	96.82	vfdb	NP_286006	(yagV/ecpE) E. coli common pilus chaperone EcpE [ECP (VF0404)] [Escherichia coli O157:H7 str. EDL933]
AS0473	contig00009	73291	74331	+	ompA	100	97.98	vfdb	AAF37887	(ompA) outer membrane protein A [OmpA (VF0236)] [Escherichia coli O18:K1:H7 str. RS218]
AS0473	contig00010	19342	20762	-	espX1	99.93	94.73	vfdb	NP_285716	(espX1) Type III secretion system effector EspX1 [LEE encoded T3SS (SS020)] [Escherichia coli O157:H7 str. EDL933]
AS0473	contig00012	99198	99944	-	entA	100	95.98	vfdb	NP_752614	(entA) 23-dihydro-23-dihydroxybenzoate dehydrogenase [Enterobactin (VF0228)] [Escherichia coli CFT073]
AS0473	contig00012	99944	100801	-	entB	100	97.9	vfdb	NP_752613	(entB) isochorismatase [Enterobactin (VF0228)] [Escherichia coli CFT073]
AS0473	contig00012	100815	102425	-	entE	100	95.78	vfdb	NP_752612	(entE) 23-dihydroxybenzoate-AMP ligase component of enterobactin synthase multienzyme complex [Enterobactin (VF0228)] [Escherichia coli CFT073]
AS0473	contig00012	102435	103622	-	entC	100	97.47	vfdb	NP_752611	(entC) isochorismate synthase 1 [Enterobactin (VF0228)] [Escherichia coli CFT073]
AS0473	contig00012	103985	104941	+	fepB	100	97.39	vfdb	NP_752610	(fepB) ferrienterobactin ABC transporter periplasmic binding protein [Enterobactin (VF0228)] [Escherichia coli CFT073]
AS0473	contig00012	104945	106195	-	entS	100	95.52	vfdb	NP_752609	(entS) enterobactin exporter iron-regulated [enterobactin (IA019)] [Escherichia coli CFT073]
AS0473	contig00012	106294	107310	+	fepD	100	95.97	vfdb	NP_752608	(fepD) ferrienterobactin ABC transporter permease [Enterobactin (VF0228)] [Escherichia coli CFT073]
AS0473	contig00012	107307	108299	+	fepG	100	94.76	vfdb	NP_752607	(fepG) iron-enterobactin ABC transporter permease [Enterobactin (VF0228)] [Escherichia coli CFT073]
AS0473	contig00012	108296	109111	+	fepC	100	97.06	vfdb	NP_752606	(fepC) ferrienterobactin ABC transporter ATPase [Enterobactin (VF0228)] [Escherichia coli CFT073]
AS0473	contig00012	110509	114338	-	entF	98.66	95.53	vfdb	NP_752604	(entF) enterobactin synthase multienzyme complex component ATP-dependent [Enterobactin (VF0228)] [Escherichia coli CFT073]
AS0473	contig00012	114556	115758	-	fes	100	96.76	vfdb	NP_752602	(fes) enterobactin/ferric enterobactin esterase [enterobactin (IA019)] [Escherichia coli CFT073]
AS0473	contig00012	116001	118241	+	fepA	100	96.79	vfdb	NP_752600	(fepA) ferrienterobactin outer membrane transporter [Enterobactin (VF0228)] [Escherichia coli CFT073]
AS0473	contig00012	118266	119036	+	entD	100	94.42	vfdb	NP_752599	(entD) phosphopantetheinyl transferase component of enterobactin synthase multienzyme complex [Enterobactin (VF0228)] [Escherichia coli CFT073]
AS0473	contig00013	94515	95426	-	fimH	100	97.7	vfdb	NP_757248	(fimH) FimH protein precursor [Type 1 fimbriae (VF0221)] [Escherichia coli CFT073]
AS0473	contig00013	95437	95940	-	fimG	100	97.42	vfdb	NP_757247	(fimG) FimG protein precursor [Type 1 fimbriae (VF0221)] [Escherichia coli CFT073]
AS0473	contig00013	95953	96486	-	fimF	100	96.63	vfdb	NP_757245	(fimF) FimF protein precursor [Type 1 fimbriae (VF0221)] [Escherichia coli CFT073]
AS0473	contig00013	96493	99129	-	fimD	100	98.67	vfdb	NP_757244	(fimD) Outer membrane usher protein fimD precursor [Type 1 fimbriae (VF0221)] [Escherichia coli CFT073]
AS0473	contig00013	99196	99921	-	fimC	100	98.21	vfdb	NP_757243	(fimC) Chaperone protein fimC precursor [Type 1 fimbriae (VF0221)] [Escherichia coli CFT073]
AS0473	contig00013	99958	100497	-	fimI	100	99.07	vfdb	NP_757242	(fimI) Fimbrin-like protein fimI precursor [Type 1 fimbriae (VF0221)] [Escherichia coli CFT073]
AS0473	contig00013	100562	101166	-	fimA	99.83	92.24	vfdb	NP_757241	(fimA) Type-1 fimbrial protein A chain precursor [Type 1 fimbriae (VF0221)] [Escherichia coli CFT073]
AS0473	contig00013	101590	102186	-	fimE	100	99.16	vfdb	NP_757240	(fimE) Type 1 fimbriae Regulatory protein fimE [Type 1 fimbriae (VF0221)] [Escherichia coli CFT073]
AS0473	contig00013	102664	103266	-	fimB	100	97.84	vfdb	NP_757239	(fimB) Type 1 fimbriae Regulatory protein fimB [Type 1 fimbriae (VF0221)] [Escherichia coli CFT073]
AS0473	contig00022	24976	26031	+	espR1	83.81	94.03	vfdb	NP_287686	(espR1) Type III secretion system effector espR1 [LEE encoded T3SS (SS020)] [Escherichia coli O157:H7 str. EDL933]
AS0477	contig00002	253459	254499	-	ompA	100	98.08	vfdb	AAF37887	(ompA) outer membrane protein A [OmpA (VF0236)] [Escherichia coli O18:K1:H7 str. RS218]
AS0477	contig00003	196593	198492	-	espL1	100	97.53	vfdb	NP_288154	(espL1) Type III secretion system effector espL1 [LEE encoded T3SS (SS020)] [Escherichia coli O157:H7 str. EDL933]
AS0477	contig00005	885	5133	+	fdeC	99.88	94.26	vfdb	YP_002390132	(fdeC) adhesin FdeC [FdeC (VF0506)] [Escherichia coli O45:K1:H7 str. S88]
AS0477	contig00006	94567	96164	+	gspD	87.04	96.68	vfdb	YP_404600	(gspD) general secretion pathway protein D [T2SS (VF0333)] [Shigella dysenteriae Sd197]
AS0477	contig00006	96164	97657	+	gspE	100	96.99	vfdb	YP_404601	(gspE) general secretion pathway protein E [T2SS (VF0333)] [Shigella dysenteriae Sd197]
AS0477	contig00006	97657	98856	+	gspF	100	96	vfdb	YP_404602	(gspF) general secretion pathway protein F [T2SS (VF0333)] [Shigella dysenteriae Sd197]
AS0477	contig00006	98897	99352	+	gspG	100	94.96	vfdb	YP_404603	(gspG) general secretion pathway protein G [T2SS (VF0333)] [Shigella dysenteriae Sd197]
AS0477	contig00006	99389	99919	+	gspH	100	95.29	vfdb	YP_404604	(gspH) general secretion pathway protein H [T2SS (VF0333)] [Shigella dysenteriae Sd197]
AS0477	contig00006	99916	100287	+	gspI	100	95.16	vfdb	YP_404605	(gspI) general secretion pathway protein I [T2SS (VF0333)] [Shigella dysenteriae Sd197]
AS0477	contig00006	100320	100889	+	gspJ	100	96.67	vfdb	YP_404606	(gspJ) general secretion pathway protein J [T2SS (VF0333)] [Shigella dysenteriae Sd197]
AS0477	contig00006	100886	101863	+	gspK	100	97.03	vfdb	YP_404607	(gspK) general secretion pathway protein K [T2SS (VF0333)] [Shigella dysenteriae Sd197]
AS0477	contig00006	102432	102854	+	gspM	100	98.34	vfdb	YP_404609	(gspM) general secretion pathway protein M [T2SS (VF0333)] [Shigella dysenteriae Sd197]
AS0477	contig00016	97414	97869	-	csgB	99.78	83.59	vfdb	NP_460114	(csgB) minor curlin subunit precursor curli nucleator protein CsgB [Agf (VF0103)] [Salmonella enterica subsp. enterica serovar Typhimurium str. LT2]
AS0477	contig00016	98624	99274	+	csgD	100	81.11	vfdb	NP_460113	(csgD) DNA-binding transcriptional regulator CsgD [curli fibers/thin aggregative fimbriae (AGF) (AI094)] [Salmonella enterica subsp. enterica serovar Typhimurium str. LT2]
AS0477	contig00016	99693	100109	+	csgF	99.04	81.23	vfdb	NP_460111	(csgF) curli production assembly/transport protein CsgF [Agf (VF0103)] [Salmonella enterica subsp. enterica serovar Typhimurium str. LT2]
AS0477	contig00016	100136	100969	+	csgG	100	83.45	vfdb	NP_460110	(csgG) curli production assembly/transport protein CsgG [Agf (VF0103)] [Salmonella enterica subsp. enterica serovar Typhimurium str. LT2]
AS0477	contig00022	53911	54657	-	entA	100	95.72	vfdb	NP_752614	(entA) 23-dihydro-23-dihydroxybenzoate dehydrogenase [Enterobactin (VF0228)] [Escherichia coli CFT073]
AS0477	contig00022	54657	55514	-	entB	100	98.14	vfdb	NP_752613	(entB) isochorismatase [Enterobactin (VF0228)] [Escherichia coli CFT073]
AS0477	contig00022	55528	57138	-	entE	100	95.47	vfdb	NP_752612	(entE) 23-dihydroxybenzoate-AMP ligase component of enterobactin synthase multienzyme complex [Enterobactin (VF0228)] [Escherichia coli CFT073]
AS0477	contig00022	57148	58335	-	entC	100	97.9	vfdb	NP_752611	(entC) isochorismate synthase 1 [Enterobactin (VF0228)] [Escherichia coli CFT073]
AS0477	contig00022	58698	59654	+	fepB	100	97.49	vfdb	NP_752610	(fepB) ferrienterobactin ABC transporter periplasmic binding protein [Enterobactin (VF0228)] [Escherichia coli CFT073]
AS0477	contig00022	59658	60908	-	entS	100	95.44	vfdb	NP_752609	(entS) enterobactin exporter iron-regulated [enterobactin (IA019)] [Escherichia coli CFT073]
AS0477	contig00022	61007	62023	+	fepD	100	96.07	vfdb	NP_752608	(fepD) ferrienterobactin ABC transporter permease [Enterobactin (VF0228)] [Escherichia coli CFT073]
AS0477	contig00022	62020	63012	+	fepG	100	94.06	vfdb	NP_752607	(fepG) iron-enterobactin ABC transporter permease [Enterobactin (VF0228)] [Escherichia coli CFT073]
AS0477	contig00022	63009	63824	+	fepC	100	97.3	vfdb	NP_752606	(fepC) ferrienterobactin ABC transporter ATPase [Enterobactin (VF0228)] [Escherichia coli CFT073]
AS0477	contig00022	65198	69051	-	entF	99.28	95.67	vfdb	NP_752604	(entF) enterobactin synthase multienzyme complex component ATP-dependent [Enterobactin (VF0228)] [Escherichia coli CFT073]
AS0477	contig00022	69269	70471	-	fes	100	96.67	vfdb	NP_752602	(fes) enterobactin/ferric enterobactin esterase [enterobactin (IA019)] [Escherichia coli CFT073]
AS0477	contig00022	70714	72954	+	fepA	100	96.74	vfdb	NP_752600	(fepA) ferrienterobactin outer membrane transporter [Enterobactin (VF0228)] [Escherichia coli CFT073]
AS0477	contig00022	72979	73749	+	entD	100	95.2	vfdb	NP_752599	(entD) phosphopantetheinyl transferase component of enterobactin synthase multienzyme complex [Enterobactin (VF0228)] [Escherichia coli CFT073]
AS0477	contig00030	29924	31216	-	espX5	100	97.14	vfdb	NP_290699	(espX5) Type III secretion system effector EspX5 [LEE encoded T3SS (SS020)] [Escherichia coli O157:H7 str. EDL933]
AS0477	contig00034	37866	39294	-	aslA	100	93.49	vfdb	AAG10151	(aslA) putative arylsulfatase [AslA (VF0238)] [Escherichia coli O18:K1:H7 str. RS218]
AS0477	contig00035	110	1385	-	espX4	80.65	92.72	vfdb	NP_290672	(espX4) Type III secretion system effector EspX4 [LEE encoded T3SS (SS020)] [Escherichia coli O157:H7 str. EDL933]
AS0477	contig00035	29601	31787	+	espL4	100	97.35	vfdb	NP_290644	(espL4) Type III secretion system effector EspL4 [LEE encoded T3SS (SS020)] [Escherichia coli O157:H7 str. EDL933]
AS0477	contig00042	15322	16368	-	espR1	83.1	93.28	vfdb	NP_287686	(espR1) Type III secretion system effector espR1 [LEE encoded T3SS (SS020)] [Escherichia coli O157:H7 str. EDL933]
AS0477	contig00043	19705	20617	-	fimH	100	97.04	vfdb	NP_757248	(fimH) FimH protein precursor [Type 1 fimbriae (VF0221)] [Escherichia coli CFT073]
AS0477	contig00043	20628	21131	-	fimG	100	98.02	vfdb	NP_757247	(fimG) FimG protein precursor [Type 1 fimbriae (VF0221)] [Escherichia coli CFT073]
AS0477	contig00043	21144	21677	-	fimF	100	97.75	vfdb	NP_757245	(fimF) FimF protein precursor [Type 1 fimbriae (VF0221)] [Escherichia coli CFT073]
AS0479	contig00002	141287	142032	-	entA	99.2	80.43	vfdb	NP_752614	(entA) 23-dihydro-23-dihydroxybenzoate dehydrogenase [Enterobactin (VF0228)] [Escherichia coli CFT073]
AS0479	contig00002	142042	142893	-	entB	99.18	81.72	vfdb	NP_752613	(entB) isochorismatase [Enterobactin (VF0228)] [Escherichia coli CFT073]
AS0479	contig00002	150473	151244	+	fepC	94.61	80.57	vfdb	NP_752606	(fepC) ferrienterobactin ABC transporter ATPase [Enterobactin (VF0228)] [Escherichia coli CFT073]
AS0479	contig00002	536839	537592	-	yagV/ecpE	99.74	85.28	vfdb	NP_286006	(yagV/ecpE) E. coli common pilus chaperone EcpE [ECP (VF0404)] [Escherichia coli O157:H7 str. EDL933]
AS0479	contig00002	537518	539161	-	yagW/ecpD	100	88.75	vfdb	NP_286007	(yagW/ecpD) polymerized tip adhesin of ECP fibers [ECP (VF0404)] [Escherichia coli O157:H7 str. EDL933]
AS0479	contig00002	539151	541676	-	yagX/ecpC	99.96	87.45	vfdb	NP_286008	(yagX/ecpC) E. coli common pilus usher EcpC [ECP (VF0404)] [Escherichia coli O157:H7 str. EDL933]
AS0479	contig00002	541702	542370	-	yagY/ecpB	100	87.74	vfdb	NP_286009	(yagY/ecpB) E. coli common pilus chaperone EcpB [ECP (VF0404)] [Escherichia coli O157:H7 str. EDL933]
AS0479	contig00002	542433	543016	-	yagZ/ecpA	99.32	90.07	vfdb	NP_286010	(yagZ/ecpA) E. coli common pilus structural subunit EcpA [ECP (VF0404)] [Escherichia coli O157:H7 str. EDL933]
AS0479	contig00002	543091	543671	-	ykgK/ecpR	98.31	86.75	vfdb	NP_286011	(ykgK/ecpR) regulator protein EcpR [ECP (VF0404)] [Escherichia coli O157:H7 str. EDL933]
AS0479	contig00013	63267	64337	+	ompA	100	83.75	vfdb	AAF37887	(ompA) outer membrane protein A [OmpA (VF0236)] [Escherichia coli O18:K1:H7 str. RS218]
AS0480	contig00001	279826	281724	-	espL1	100	96.37	vfdb	NP_288154	(espL1) Type III secretion system effector espL1 [LEE encoded T3SS (SS020)] [Escherichia coli O157:H7 str. EDL933]
AS0480	contig00003	158715	159086	+	gspI	100	95.16	vfdb	YP_404605	(gspI) general secretion pathway protein I [T2SS (VF0333)] [Shigella dysenteriae Sd197]
AS0480	contig00003	159119	159688	+	gspJ	100	96.67	vfdb	YP_404606	(gspJ) general secretion pathway protein J [T2SS (VF0333)] [Shigella dysenteriae Sd197]
AS0480	contig00003	159685	160662	+	gspK	100	97.95	vfdb	YP_404607	(gspK) general secretion pathway protein K [T2SS (VF0333)] [Shigella dysenteriae Sd197]
AS0480	contig00003	160977	161837	+	gspL	100	96.98	vfdb	YP_404608	(gspL) general secretion pathway protein L [T2SS (VF0333)] [Shigella dysenteriae Sd197]
AS0480	contig00003	161953	162375	+	gspM	100	97.87	vfdb	YP_404609	(gspM) general secretion pathway protein M [T2SS (VF0333)] [Shigella dysenteriae Sd197]
AS0480	contig00005	5590	7009	-	espX1	99.86	95.22	vfdb	NP_285716	(espX1) Type III secretion system effector EspX1 [LEE encoded T3SS (SS020)] [Escherichia coli O157:H7 str. EDL933]
AS0480	contig00006	20870	21922	-	ompA	100	94.59	vfdb	AAF37887	(ompA) outer membrane protein A [OmpA (VF0236)] [Escherichia coli O18:K1:H7 str. RS218]
AS0480	contig00006	92099	92932	-	csgG	100	83.45	vfdb	NP_460110	(csgG) curli production assembly/transport protein CsgG [Agf (VF0103)] [Salmonella enterica subsp. enterica serovar Typhimurium str. LT2]
AS0480	contig00006	92959	93375	-	csgF	99.04	81.23	vfdb	NP_460111	(csgF) curli production assembly/transport protein CsgF [Agf (VF0103)] [Salmonella enterica subsp. enterica serovar Typhimurium str. LT2]
AS0480	contig00006	93794	94444	-	csgD	100	81.26	vfdb	NP_460113	(csgD) DNA-binding transcriptional regulator CsgD [curli fibers/thin aggregative fimbriae (AGF) (AI094)] [Salmonella enterica subsp. enterica serovar Typhimurium str. LT2]
AS0480	contig00006	95199	95654	+	csgB	99.78	83.59	vfdb	NP_460114	(csgB) minor curlin subunit precursor curli nucleator protein CsgB [Agf (VF0103)] [Salmonella enterica subsp. enterica serovar Typhimurium str. LT2]
AS0480	contig00014	101497	102243	-	entA	100	96.39	vfdb	NP_752614	(entA) 23-dihydro-23-dihydroxybenzoate dehydrogenase [Enterobactin (VF0228)] [Escherichia coli CFT073]
AS0480	contig00014	102243	103100	-	entB	100	97.79	vfdb	NP_752613	(entB) isochorismatase [Enterobactin (VF0228)] [Escherichia coli CFT073]
AS0480	contig00014	103114	104724	-	entE	100	95.53	vfdb	NP_752612	(entE) 23-dihydroxybenzoate-AMP ligase component of enterobactin synthase multienzyme complex [Enterobactin (VF0228)] [Escherichia coli CFT073]
AS0480	contig00014	104734	105921	-	entC	100	97.56	vfdb	NP_752611	(entC) isochorismate synthase 1 [Enterobactin (VF0228)] [Escherichia coli CFT073]
AS0480	contig00014	106098	107054	+	fepB	100	97.49	vfdb	NP_752610	(fepB) ferrienterobactin ABC transporter periplasmic binding protein [Enterobactin (VF0228)] [Escherichia coli CFT073]
AS0480	contig00014	107058	108308	-	entS	100	96.08	vfdb	NP_752609	(entS) enterobactin exporter iron-regulated [enterobactin (IA019)] [Escherichia coli CFT073]
AS0480	contig00014	108407	109423	+	fepD	100	96.07	vfdb	NP_752608	(fepD) ferrienterobactin ABC transporter permease [Enterobactin (VF0228)] [Escherichia coli CFT073]
AS0480	contig00014	109420	110412	+	fepG	100	94.46	vfdb	NP_752607	(fepG) iron-enterobactin ABC transporter permease [Enterobactin (VF0228)] [Escherichia coli CFT073]
AS0480	contig00014	110409	111224	+	fepC	100	97.43	vfdb	NP_752606	(fepC) ferrienterobactin ABC transporter ATPase [Enterobactin (VF0228)] [Escherichia coli CFT073]
AS0480	contig00014	112598	116451	-	entF	99.28	95.72	vfdb	NP_752604	(entF) enterobactin synthase multienzyme complex component ATP-dependent [Enterobactin (VF0228)] [Escherichia coli CFT073]
AS0480	contig00014	116669	117871	-	fes	100	96.59	vfdb	NP_752602	(fes) enterobactin/ferric enterobactin esterase [enterobactin (IA019)] [Escherichia coli CFT073]
AS0480	contig00014	118114	120354	+	fepA	100	96.83	vfdb	NP_752600	(fepA) ferrienterobactin outer membrane transporter [Enterobactin (VF0228)] [Escherichia coli CFT073]
AS0480	contig00014	120379	121149	+	entD	100	94.16	vfdb	NP_752599	(entD) phosphopantetheinyl transferase component of enterobactin synthase multienzyme complex [Enterobactin (VF0228)] [Escherichia coli CFT073]
AS0480	contig00017	63220	64648	+	aslA	100	92.93	vfdb	AAG10151	(aslA) putative arylsulfatase [AslA (VF0238)] [Escherichia coli O18:K1:H7 str. RS218]
AS0480	contig00019	13003	14295	+	espX5	100	96.6	vfdb	NP_290699	(espX5) Type III secretion system effector EspX5 [LEE encoded T3SS (SS020)] [Escherichia coli O157:H7 str. EDL933]
AS0480	contig00019	43798	45368	-	espX4	99.3	93.62	vfdb	NP_290672	(espX4) Type III secretion system effector EspX4 [LEE encoded T3SS (SS020)] [Escherichia coli O157:H7 str. EDL933]
AS0480	contig00020	49316	50069	-	yagV/ecpE	99.74	97.08	vfdb	NP_286006	(yagV/ecpE) E. coli common pilus chaperone EcpE [ECP (VF0404)] [Escherichia coli O157:H7 str. EDL933]
AS0480	contig00020	49993	51636	-	yagW/ecpD	100	99.33	vfdb	NP_286007	(yagW/ecpD) polymerized tip adhesin of ECP fibers [ECP (VF0404)] [Escherichia coli O157:H7 str. EDL933]
AS0480	contig00020	51626	54151	-	yagX/ecpC	100	98.65	vfdb	NP_286008	(yagX/ecpC) E. coli common pilus usher EcpC [ECP (VF0404)] [Escherichia coli O157:H7 str. EDL933]
AS0480	contig00020	54177	54845	-	yagY/ecpB	100	98.21	vfdb	NP_286009	(yagY/ecpB) E. coli common pilus chaperone EcpB [ECP (VF0404)] [Escherichia coli O157:H7 str. EDL933]
AS0480	contig00020	54903	55490	-	yagZ/ecpA	100	99.15	vfdb	NP_286010	(yagZ/ecpA) E. coli common pilus structural subunit EcpA [ECP (VF0404)] [Escherichia coli O157:H7 str. EDL933]
AS0480	contig00020	55565	56155	-	ykgK/ecpR	100	96.78	vfdb	NP_286011	(ykgK/ecpR) regulator protein EcpR [ECP (VF0404)] [Escherichia coli O157:H7 str. EDL933]
AS0480	contig00020	59176	63424	+	fdeC	99.88	94.19	vfdb	YP_002390132	(fdeC) adhesin FdeC [FdeC (VF0506)] [Escherichia coli O45:K1:H7 str. S88]
AS0480	contig00027	5940	6851	-	fimH	100	97.59	vfdb	NP_757248	(fimH) FimH protein precursor [Type 1 fimbriae (VF0221)] [Escherichia coli CFT073]
AS0480	contig00027	6862	7365	-	fimG	100	98.21	vfdb	NP_757247	(fimG) FimG protein precursor [Type 1 fimbriae (VF0221)] [Escherichia coli CFT073]
AS0480	contig00027	7378	7911	-	fimF	100	98.69	vfdb	NP_757245	(fimF) FimF protein precursor [Type 1 fimbriae (VF0221)] [Escherichia coli CFT073]
AS0480	contig00027	7918	10554	-	fimD	100	98.9	vfdb	NP_757244	(fimD) Outer membrane usher protein fimD precursor [Type 1 fimbriae (VF0221)] [Escherichia coli CFT073]
AS0480	contig00027	10621	11346	-	fimC	100	99.17	vfdb	NP_757243	(fimC) Chaperone protein fimC precursor [Type 1 fimbriae (VF0221)] [Escherichia coli CFT073]
AS0480	contig00027	11383	11921	-	fimI	99.81	98.52	vfdb	NP_757242	(fimI) Fimbrin-like protein fimI precursor [Type 1 fimbriae (VF0221)] [Escherichia coli CFT073]
AS0480	contig00027	11986	12591	-	fimA	100	95.55	vfdb	NP_757241	(fimA) Type-1 fimbrial protein A chain precursor [Type 1 fimbriae (VF0221)] [Escherichia coli CFT073]
AS0480	contig00027	13016	13612	-	fimE	100	98.49	vfdb	NP_757240	(fimE) Type 1 fimbriae Regulatory protein fimE [Type 1 fimbriae (VF0221)] [Escherichia coli CFT073]
AS0480	contig00027	14090	14692	-	fimB	100	98.18	vfdb	NP_757239	(fimB) Type 1 fimbriae Regulatory protein fimB [Type 1 fimbriae (VF0221)] [Escherichia coli CFT073]
AS0480	contig00034	25164	26218	+	espR1	83.73	94.03	vfdb	NP_287686	(espR1) Type III secretion system effector espR1 [LEE encoded T3SS (SS020)] [Escherichia coli O157:H7 str. EDL933]
AS0483	contig00004	88417	88997	+	ykgK/ecpR	98.31	86.75	vfdb	NP_286011	(ykgK/ecpR) regulator protein EcpR [ECP (VF0404)] [Escherichia coli O157:H7 str. EDL933]
AS0483	contig00004	89072	89657	+	yagZ/ecpA	99.66	89.93	vfdb	NP_286010	(yagZ/ecpA) E. coli common pilus structural subunit EcpA [ECP (VF0404)] [Escherichia coli O157:H7 str. EDL933]
AS0483	contig00004	89718	90386	+	yagY/ecpB	100	87.59	vfdb	NP_286009	(yagY/ecpB) E. coli common pilus chaperone EcpB [ECP (VF0404)] [Escherichia coli O157:H7 str. EDL933]
AS0483	contig00004	90412	92937	+	yagX/ecpC	99.96	87.45	vfdb	NP_286008	(yagX/ecpC) E. coli common pilus usher EcpC [ECP (VF0404)] [Escherichia coli O157:H7 str. EDL933]
AS0483	contig00004	92927	94570	+	yagW/ecpD	100	88.75	vfdb	NP_286007	(yagW/ecpD) polymerized tip adhesin of ECP fibers [ECP (VF0404)] [Escherichia coli O157:H7 str. EDL933]
AS0483	contig00004	94496	95249	+	yagV/ecpE	99.74	85.01	vfdb	NP_286006	(yagV/ecpE) E. coli common pilus chaperone EcpE [ECP (VF0404)] [Escherichia coli O157:H7 str. EDL933]
AS0483	contig00010	135896	136966	+	ompA	100	83.75	vfdb	AAF37887	(ompA) outer membrane protein A [OmpA (VF0236)] [Escherichia coli O18:K1:H7 str. RS218]
AS0483	contig00026	35744	36515	-	fepC	94.61	80.96	vfdb	NP_752606	(fepC) ferrienterobactin ABC transporter ATPase [Enterobactin (VF0228)] [Escherichia coli CFT073]
AS0483	contig00026	44209	45060	+	entB	99.18	82.54	vfdb	NP_752613	(entB) isochorismatase [Enterobactin (VF0228)] [Escherichia coli CFT073]
AS0483	contig00026	45070	45815	+	entA	99.33	80.27	vfdb	NP_752614	(entA) 23-dihydro-23-dihydroxybenzoate dehydrogenase [Enterobactin (VF0228)] [Escherichia coli CFT073]
AS0483	contig00028	17421	17535	-	astA	98.29	92.17	vfdb	BAA94855	(astA) heat-stable enterotoxin 1 [EAST1 (VF0216)] [Escherichia coli O44:H18 042]
AS0484	contig00001	118528	119358	+	gspC	100	94.58	vfdb	YP_404599	(gspC) general secretion pathway protein C [T2SS (VF0333)] [Shigella dysenteriae Sd197]
AS0484	contig00001	119598	121448	+	gspD	100	97.41	vfdb	YP_404600	(gspD) general secretion pathway protein D [T2SS (VF0333)] [Shigella dysenteriae Sd197]
AS0484	contig00001	121448	122941	+	gspE	100	96.12	vfdb	YP_404601	(gspE) general secretion pathway protein E [T2SS (VF0333)] [Shigella dysenteriae Sd197]
AS0484	contig00001	122941	124140	+	gspF	100	96.25	vfdb	YP_404602	(gspF) general secretion pathway protein F [T2SS (VF0333)] [Shigella dysenteriae Sd197]
AS0484	contig00001	124181	124636	+	gspG	100	95.61	vfdb	YP_404603	(gspG) general secretion pathway protein G [T2SS (VF0333)] [Shigella dysenteriae Sd197]
AS0484	contig00001	124673	125203	+	gspH	100	96.05	vfdb	YP_404604	(gspH) general secretion pathway protein H [T2SS (VF0333)] [Shigella dysenteriae Sd197]
AS0484	contig00001	125200	125571	+	gspI	100	95.16	vfdb	YP_404605	(gspI) general secretion pathway protein I [T2SS (VF0333)] [Shigella dysenteriae Sd197]
AS0484	contig00001	125604	126173	+	gspJ	100	97.19	vfdb	YP_404606	(gspJ) general secretion pathway protein J [T2SS (VF0333)] [Shigella dysenteriae Sd197]
AS0484	contig00001	126170	127147	+	gspK	100	97.85	vfdb	YP_404607	(gspK) general secretion pathway protein K [T2SS (VF0333)] [Shigella dysenteriae Sd197]
AS0484	contig00001	127462	128322	+	gspL	100	97.1	vfdb	YP_404608	(gspL) general secretion pathway protein L [T2SS (VF0333)] [Shigella dysenteriae Sd197]
AS0484	contig00001	128438	128860	+	gspM	100	94.09	vfdb	YP_404609	(gspM) general secretion pathway protein M [T2SS (VF0333)] [Shigella dysenteriae Sd197]
AS0484	contig00006	39219	40259	+	ompA	100	98.08	vfdb	AAF37887	(ompA) outer membrane protein A [OmpA (VF0236)] [Escherichia coli O18:K1:H7 str. RS218]
AS0484	contig00007	213148	217373	-	fdeC	99.41	91.08	vfdb	YP_002390132	(fdeC) adhesin FdeC [FdeC (VF0506)] [Escherichia coli O45:K1:H7 str. S88]
AS0484	contig00009	15319	16740	-	espX1	100	94.3	vfdb	NP_285716	(espX1) Type III secretion system effector EspX1 [LEE encoded T3SS (SS020)] [Escherichia coli O157:H7 str. EDL933]
AS0484	contig00011	30857	32755	+	espL1	100	94.94	vfdb	NP_288154	(espL1) Type III secretion system effector espL1 [LEE encoded T3SS (SS020)] [Escherichia coli O157:H7 str. EDL933]
AS0484	contig00012	68933	70225	+	espX5	100	95.59	vfdb	NP_290699	(espX5) Type III secretion system effector EspX5 [LEE encoded T3SS (SS020)] [Escherichia coli O157:H7 str. EDL933]
AS0484	contig00012	99783	101363	-	espX4	99.94	93.05	vfdb	NP_290672	(espX4) Type III secretion system effector EspX4 [LEE encoded T3SS (SS020)] [Escherichia coli O157:H7 str. EDL933]
AS0484	contig00013	99675	100421	-	entA	100	95.98	vfdb	NP_752614	(entA) 23-dihydro-23-dihydroxybenzoate dehydrogenase [Enterobactin (VF0228)] [Escherichia coli CFT073]
AS0484	contig00013	100421	101278	-	entB	100	97.67	vfdb	NP_752613	(entB) isochorismatase [Enterobactin (VF0228)] [Escherichia coli CFT073]
AS0484	contig00013	101292	102902	-	entE	100	95.97	vfdb	NP_752612	(entE) 23-dihydroxybenzoate-AMP ligase component of enterobactin synthase multienzyme complex [Enterobactin (VF0228)] [Escherichia coli CFT073]
AS0484	contig00013	102912	104099	-	entC	100	97.56	vfdb	NP_752611	(entC) isochorismate synthase 1 [Enterobactin (VF0228)] [Escherichia coli CFT073]
AS0484	contig00013	104462	105418	+	fepB	100	97.39	vfdb	NP_752610	(fepB) ferrienterobactin ABC transporter periplasmic binding protein [Enterobactin (VF0228)] [Escherichia coli CFT073]
[truncated: 4,865 more rows]
