# Supplementary material for: Phylogenetic intermixing reveals stable fly-mediated circulation of mastitis-associated bacteria in dairy settings
Source: mSystems. 2025 Aug 1;10(9):e00215-25. doi: 10.1128/msystems.00215-25 (PMC12455971; doi:10.1128/msystems.00215-25)
Supplement: Table S3 — Further typing of E. coli isolates and associated metadata related to Fig. 3. [file msystems.00215-25-s0004.xlsx]

## Sheet: Sheet1
Table S3. Further typing of E. coli isolates, and associated metadata related to Fig. 3.
Strain information			MLST	In silico serotyping		ClermonTyping		Virulence factor summary (# in each category)							Adhesion VFs																																		EDS (effector delivery system)
Strain ID	Location	Sample type	Sequence Type (Pasteur)	Predicted O serotype	Predicted H serotype	In silico PCR phylogroup	Mash phylogroup	Total	Adhesion	EDS	Invasion	Iron uptake	Other	Toxin	aalA	aalC	afaA	afaB	afaC	afaD	air	csgA	F17A	F17C	F17D	F17G	faeC	faeD	faeE	faeF	faeH	faeI	faeI1	faeJ	fdeC	fimH	hra	lpfA	mrkA	nlpI	papA_F48	papC	yehA	yehB	yehC	yehD	yfcV	yghJ	cif
AS0235	DCC	Manure	647	O66	H25	A	A	18	7	0	0	1	7	3	0	0	0	0	0	0	0	1	0	0	0	0	0	0	0	0	0	0	0	0	0	1	0	0	0	1	0	0	1	1	1	1	0	0	0
AS0242	Arlington	Fly	-	O147	H19	B1	B1	27	19	0	0	0	7	1	0	0	1	1	1	1	0	1	1	1	1	1	0	0	0	0	0	0	0	0	1	1	1	1	0	1	0	0	1	1	1	1	0	1	0
AS0244	Arlington	Fly	-	O128	H2/H47	B1	B1	15	10	0	0	0	4	1	0	0	0	0	0	0	0	1	0	0	0	0	0	0	0	0	0	0	0	0	1	1	0	1	0	1	0	0	1	1	1	1	0	1	0
AS0245	Arlington	Fly	303	O10	H42	B1	B1	21	11	0	0	2	7	1	0	0	0	0	0	0	0	1	0	0	0	0	0	0	0	0	0	0	0	0	1	1	1	1	0	1	0	0	1	1	1	1	0	1	0
AS0246	Arlington	Manure	396	O170	H8	B1	B1	15	10	0	0	0	4	1	0	0	0	0	0	0	0	1	0	0	0	0	0	0	0	0	0	0	0	0	1	1	0	1	0	1	0	0	1	1	1	1	0	1	0
AS0247	DCC	Manure	186	O88	H21	B1	B1	24	11	0	1	0	7	5	0	0	0	0	0	0	0	1	0	0	0	0	0	0	0	0	0	0	0	0	1	1	0	1	0	1	0	1	1	1	1	1	0	1	0
AS0255	DCC	Fly	3	O17/O44/O77	H18	D	D	32	17	1	0	2	10	2	0	0	1	1	1	1	1	1	0	0	0	0	0	0	0	0	0	0	0	0	1	1	0	1	0	1	1	1	1	1	1	1	0	1	0
AS0260	Arlington	Fly	535	O7	H18	D	D	30	10	1	0	1	13	5	0	0	0	0	0	0	0	1	0	0	0	0	0	0	0	0	0	0	0	0	1	1	1	0	0	1	0	0	1	1	1	1	0	1	0
AS0264	Arlington	Fly	-	O182	H34	A	B1	13	10	0	0	0	2	1	0	0	0	0	0	0	0	1	0	0	0	0	0	0	0	0	0	0	0	0	1	1	0	1	0	1	0	0	1	1	1	1	0	1	0
AS0282	Arlington	Fly	303	O150	H8	B1	B1	18	11	0	0	0	6	1	0	0	0	0	0	0	0	1	0	0	0	0	0	0	0	0	0	0	0	0	1	1	1	1	0	1	0	0	1	1	1	1	0	1	0
AS0286	Arlington	Fly	638	na	H10	A	A	15	8	0	0	0	6	1	0	0	0	0	0	0	0	1	0	0	0	0	0	0	0	0	0	0	0	0	1	1	0	0	0	1	0	0	1	1	1	1	0	0	0
AS0334	Arlington	Fly	487	O1	H9	B1	B1	25	16	0	0	1	6	2	1	0	0	0	0	0	0	1	0	0	0	0	0	1	1	1	1	1	0	0	1	1	0	1	0	1	0	0	1	1	1	1	0	1	0
AS0336	DCC	Fly	-	O147	H19	B1	B1	28	19	0	0	0	8	1	0	0	1	1	1	1	0	1	1	1	1	1	0	0	0	0	0	0	0	0	1	1	1	1	0	1	0	0	1	1	1	1	0	1	0
AS0344	Arlington	Fly	-	na	H4	B1	B1	20	13	0	0	0	5	2	1	0	0	0	0	0	0	1	0	0	0	0	0	1	0	0	1	1	0	0	1	1	0	1	0	1	0	0	1	0	1	1	0	1	0
AS0358	WVDL	Mastitis	2	O71	H12	A	A	17	9	0	0	0	7	1	0	0	0	0	0	0	0	1	0	0	0	0	0	0	0	0	0	0	0	0	1	1	0	0	0	1	0	0	1	1	1	1	0	1	0
AS0392	Arlington	Fly	-	O126	H20	D	D	27	13	1	0	1	10	2	1	0	0	0	0	0	0	1	0	0	0	0	0	1	0	1	1	1	0	0	1	1	0	0	0	1	0	0	1	1	1	1	0	0	0
AS0398	Arlington	Fly	487	O45	H8	B1	B1	18	11	0	0	0	5	2	0	0	0	0	0	0	0	1	0	0	0	0	0	0	0	0	0	0	0	0	1	1	0	1	0	1	0	1	1	1	1	1	0	1	0
AS0444	Arlington	Manure	37	O25	H12	A	A	12	8	0	0	0	4	0	0	0	0	0	0	0	0	1	0	0	0	0	0	0	0	0	0	0	0	0	1	1	0	0	0	1	0	0	1	1	0	1	0	1	0
AS0446	Arlington	Manure	875	O172	H45	E	E	21	9	1	0	2	8	1	0	0	0	0	0	0	0	1	0	0	0	0	0	0	0	0	0	0	0	0	1	1	1	0	0	1	0	0	1	1	1	1	0	0	0
AS0449	Arlington	Manure	545	O156	H8	B1	B1	24	12	6	0	1	4	1	0	1	0	0	0	0	0	1	0	0	0	0	0	1	0	0	0	0	0	0	1	1	0	1	0	1	0	0	1	1	1	1	0	1	1
AS0450	Arlington	Manure	410	O110	H2	B1	B1	13	10	0	0	0	2	1	0	0	0	0	0	0	0	1	0	0	0	0	0	0	0	0	0	0	0	0	1	1	0	1	0	1	0	0	1	1	1	1	0	1	0
AS0451	Arlington	Manure	-	O51	H14	D	D	33	16	1	0	1	12	3	0	1	0	0	0	0	0	1	0	0	0	0	1	1	0	1	1	0	1	0	1	1	0	0	1	1	0	0	1	1	1	1	0	1	0
AS0453	Arlington	Manure	88	O82	H8	B1	B1	13	9	0	0	0	3	1	0	0	0	0	0	0	0	1	0	0	0	0	0	0	0	0	0	0	0	0	1	1	0	1	0	1	0	0	1	1	1	1	0	0	0
AS0458	Arlington	Manure	-	O18	H49	B1	B1	16	10	0	0	0	4	2	0	0	0	0	0	0	0	1	0	0	0	0	0	0	0	0	0	0	0	0	1	1	0	1	0	1	0	0	1	1	1	1	0	1	0
AS0459	DCC	Manure	1092	O146	H21/H47	B1	B1	22	12	0	0	0	7	3	0	1	0	0	0	0	0	1	0	0	0	0	0	1	0	0	0	0	0	0	1	1	0	1	0	1	0	0	1	1	1	1	0	1	0
AS0465	DCC	Manure	87	O8	H21	B1	B1	17	10	0	0	0	5	2	0	0	0	0	0	0	0	1	0	0	0	0	0	0	0	0	0	0	0	0	1	1	0	1	0	1	0	0	1	1	1	1	0	1	0
AS0473	Arlington	Fly	399	na	H49	B1	B1	13	10	0	0	0	2	1	0	0	0	0	0	0	0	1	0	0	0	0	0	0	0	0	0	0	0	0	1	1	0	1	0	1	0	0	1	1	1	1	0	1	0
AS0477	Arlington	Fly	419	O18	H34	A	A	12	8	0	0	0	3	1	0	0	0	0	0	0	0	1	0	0	0	0	0	0	0	0	0	0	0	0	1	1	0	0	0	1	0	0	1	1	1	1	0	0	0
AS0480	Arlington	Manure	-	O80	H16	A	A	11	8	0	0	0	2	1	0	0	0	0	0	0	0	1	0	0	0	0	0	0	0	0	0	0	0	0	1	1	0	0	0	1	0	0	1	1	1	1	0	0	0
AS0484	Arlington	Manure	338	O65	H38	B1	B1	18	10	0	0	0	5	3	0	0	0	0	0	0	0	1	0	0	0	0	0	0	0	0	0	0	0	0	1	1	0	1	0	1	0	0	1	1	1	1	0	1	0
AS0493	DCC	Manure	87	O88	H25	B1	B1	20	11	0	0	0	6	3	0	0	0	0	0	0	0	1	0	0	0	0	0	0	0	0	0	0	0	0	1	1	0	1	0	1	0	1	1	1	1	1	0	1	0
AS0500	Arlington	Manure	-	na	H7	B1	B1	15	10	0	0	0	4	1	0	0	0	0	0	0	0	1	0	0	0	0	0	0	0	0	0	0	0	0	1	1	0	1	0	1	0	0	1	1	1	1	0	1	0
AS0502	Arlington	Manure	87	O10	H21	B1	B1	22	14	0	0	0	7	1	0	0	0	0	0	0	0	1	0	0	0	0	0	1	1	1	1	0	0	1	1	1	0	1	0	1	0	0	0	1	1	1	0	1	0
AS0504	Arlington	Manure	2	O1	H32	A	A	14	7	0	0	0	6	1	0	0	0	0	0	0	0	1	0	0	0	0	0	0	0	0	0	0	0	0	0	1	0	0	0	1	0	0	1	1	1	1	0	0	0
AS0508	DCC	Manure	396	O170	H8	B1	B1	15	10	0	0	0	4	1	0	0	0	0	0	0	0	1	0	0	0	0	0	0	0	0	0	0	0	0	1	1	0	1	0	1	0	0	1	1	1	1	0	1	0
AS0514	Arlington	Manure	410	O110	H2	B1	B1	12	10	0	0	0	1	1	0	0	0	0	0	0	0	1	0	0	0	0	0	0	0	0	0	0	0	0	1	1	0	1	0	1	0	0	1	1	1	1	0	1	0
AS0515	Arlington	Manure	1092	O146	H2/H47	B1	B1	21	12	0	0	0	6	3	0	1	0	0	0	0	0	1	0	0	0	0	0	1	0	0	0	0	0	0	1	1	0	1	0	1	0	0	1	1	1	1	0	1	0
AS0516	Arlington	Manure	186	O88	H21	B1	B1	24	11	0	1	0	7	5	0	0	0	0	0	0	0	1	0	0	0	0	0	0	0	0	0	0	0	0	1	1	0	1	0	1	0	1	1	1	1	1	0	1	0
AS0539	Arlington	Manure	-	O2/O50	H5	B2	B2	38	11	0	1	6	10	10	0	0	0	0	0	0	0	1	0	0	0	0	0	0	0	0	0	0	0	0	1	1	0	0	0	1	0	1	1	1	1	1	1	1	0
AS0540	Arlington	Manure	891	O116	H48	A	B1	20	13	0	0	0	4	3	0	0	0	0	0	0	0	1	1	1	1	1	0	0	0	0	0	0	0	0	1	1	0	1	0	1	0	0	1	1	1	1	0	0	0
AS0541	Arlington	Manure	-	O51	H2	B1	B1	27	11	9	0	0	6	1	0	1	0	0	0	0	0	1	0	0	0	0	0	1	0	0	0	0	0	0	1	1	0	0	0	1	0	0	1	1	1	1	0	1	1
AS0543	Arlington	Manure	-	O120	H10	B1	B1	16	12	0	0	0	3	1	0	1	0	0	0	0	0	1	0	0	0	0	0	1	0	0	0	0	0	0	1	1	0	1	0	1	0	0	1	1	1	1	0	1	0
AS0544	Arlington	Manure	-	na	H2	B1	B1	20	10	0	0	0	9	1	0	0	0	0	0	0	0	1	0	0	0	0	0	0	0	0	0	0	0	0	1	1	0	1	0	1	0	0	1	1	1	1	0	1	0
AS0545	DCC	Manure	-	na	H2	B1	B1	19	10	0	0	0	7	2	0	0	0	0	0	0	0	1	0	0	0	0	0	0	0	0	0	0	0	0	1	1	0	1	0	1	0	0	1	1	1	1	0	1	0
AS0701	Arlington	Fly	951	O8	H19	B1	B1	18	10	0	0	0	7	1	0	0	0	0	0	0	0	1	0	0	0	0	0	0	0	0	0	0	0	0	1	1	0	1	0	1	0	0	1	1	1	1	0	1	0
AS0867	Arlington	Fly	-	O120	H14	D	D	17	8	1	0	1	6	1	0	0	0	0	0	0	0	1	0	0	0	0	0	0	0	0	0	0	0	0	1	1	0	0	0	1	0	0	0	1	1	1	0	1	0
AS0868	Arlington	Fly	-	na	H40	B1	B1	17	10	0	1	0	5	1	0	0	0	0	0	0	0	1	0	0	0	0	0	0	0	0	0	0	0	0	1	1	0	1	0	1	0	1	1	1	1	1	0	0	0
AS0890	Arlington	Fly	-	na	H28	B1	B1	17	10	0	0	0	6	1	0	0	0	0	0	0	0	1	0	0	0	0	0	0	0	0	0	0	0	0	1	1	0	1	0	1	0	0	1	1	1	1	0	1	0
AS0909	Arlington	Fly	360	O6	H49	B1	B1	20	11	0	0	0	5	4	0	0	0	0	0	0	0	1	0	0	0	0	0	0	0	0	0	0	0	0	1	1	1	1	0	1	0	0	1	1	1	1	0	1	0
AS0957	Arlington	Fly	301	O133	H29	D	E	18	9	1	0	1	6	1	0	0	0	0	0	0	0	1	0	0	0	0	0	0	0	0	0	0	0	0	1	1	0	1	0	1	0	0	1	1	1	1	0	0	0
AS1060	Arlington	Fly	910	O30/O9	H25	B1	B1	14	10	0	0	0	3	1	0	0	0	0	0	0	0	1	0	0	0	0	0	0	0	0	0	0	0	0	1	1	0	1	0	1	0	0	1	1	1	1	0	1	0
AS1149	Arlington	Fly	940	O161	H34	E	E	17	10	1	0	1	3	2	0	0	0	0	0	0	0	1	0	0	0	0	0	0	0	0	0	0	0	0	1	1	0	1	0	1	0	0	1	1	1	1	0	1	0
AS1184	Arlington	Fly	303	O10	H42	B1	B1	21	11	0	0	2	7	1	0	0	0	0	0	0	0	1	0	0	0	0	0	0	0	0	0	0	0	0	1	1	1	1	0	1	0	0	1	1	1	1	0	1	0
AS1185	Arlington	Fly	666	O149	H8	B1	B1	18	10	0	0	1	6	1	0	0	0	0	0	0	0	1	0	0	0	0	0	0	0	0	0	0	0	0	1	1	0	1	0	1	0	0	1	1	1	1	0	1	0
AS1189	Arlington	Fly	-	O21	H9	A	B1	19	14	0	0	0	2	3	0	0	0	0	0	0	0	1	1	1	1	0	0	0	0	0	0	0	0	0	1	1	1	1	0	1	0	0	1	1	1	1	0	1	0
AS1190	Arlington	Fly	-	O21	H9	A	B1	19	14	0	0	0	2	3	0	0	0	0	0	0	0	1	1	1	1	0	0	0	0	0	0	0	0	0	1	1	1	1	0	1	0	0	1	1	1	1	0	1	0
AS1191	Arlington	Fly	2	O74	H39	A	A	16	7	0	0	2	6	1	0	0	0	0	0	0	0	1	0	0	0	0	0	0	0	0	0	0	0	0	0	1	0	0	0	1	0	0	1	1	1	1	0	0	0
AS1192	Arlington	Fly	338	O89	H38	B1	B1	15	8	0	0	0	6	1	0	0	0	0	0	0	0	1	0	0	0	0	0	0	0	0	0	0	0	0	0	1	0	1	0	1	0	0	1	1	1	1	0	0	0
AS1193	Arlington	Fly	-	na	H4	A	A	15	7	0	0	0	5	3	0	0	0	0	0	0	0	1	0	0	0	0	0	0	0	0	0	0	0	0	0	1	0	0	0	1	0	0	1	1	1	1	0	0	0
AS1195	Arlington	Fly	-	O8	H8	B1	B1	20	10	0	0	2	6	2	0	0	0	0	0	0	0	1	0	0	0	0	0	0	0	0	0	0	0	0	1	1	0	1	0	1	0	0	1	1	1	1	0	1	0
AS1196	Arlington	Fly	-	na	H53/H8	B1	B1	12	10	0	0	0	1	1	0	0	0	0	0	0	0	1	0	0	0	0	0	0	0	0	0	0	0	0	1	1	0	1	0	1	0	0	1	1	1	1	0	1	0
AS1198	Arlington	Fly	950	na	H2	B1	B1	15	11	0	0	0	3	1	0	0	0	0	0	0	0	1	0	0	0	0	0	0	0	0	0	0	0	0	1	1	0	1	0	1	0	1	1	1	1	1	0	1	0
AS1199	Arlington	Fly	8	O153	H9	D	D	20	8	1	1	2	7	1	0	0	0	0	0	0	0	1	0	0	0	0	0	0	0	0	0	0	0	0	1	1	0	0	0	1	0	0	0	1	1	1	0	1	0
AS1200	Arlington	Fly	-	O80	H39	E	E	15	8	1	0	1	4	1	0	0	0	0	0	0	0	1	0	0	0	0	0	0	0	0	0	0	0	0	1	1	0	0	0	1	0	0	1	1	1	1	0	0	0
AS1201	Arlington	Fly	338	O89	H38	B1	B1	16	8	0	0	0	7	1	0	0	0	0	0	0	0	1	0	0	0	0	0	0	0	0	0	0	0	0	0	1	0	1	0	1	0	0	1	1	1	1	0	0	0
[truncated: 77 more columns]
