# Supplementary material for: Phylogenetic intermixing reveals stable fly-mediated circulation of mastitis-associated bacteria in dairy settings
Source: mSystems. 2025 Aug 1;10(9):e00215-25. doi: 10.1128/msystems.00215-25 (PMC12455971; doi:10.1128/msystems.00215-25)
Supplement: Table S4 — Construction of reference sets for phylogenetic placement of isolates. [file msystems.00215-25-s0005.xlsx]

## Sheet: GlobalPhylogenySets
Table S4. Construction of reference sets for phylogenetic placement of isolates.
Taxa	Assembly accession	Strain	BioProject	BioSample	Source	Completeness	Contamination
E. coli	GCA_000332755.1	APEC O78	PRJNA184588	SAMN02603426	Bird; Lung/ExPEC	99.64	0.18
E. coli	GCA_003333975.1	MOD1-ECOR30	PRJNA230969	SAMN04913877	Bison; Commensal---ECOR	99.64	0.18
E. coli	GCA_024623585.1	23T-166/22	PRJNA831284	SAMN27751197	Bovine mastitis	99.64	0.19
E. coli	GCA_024623645.1	01T-32/03	PRJNA831284	SAMN27751196	Bovine mastitis	99.64	0.46
E. coli	GCA_003333435.1	MOD1-ECOR66	PRJNA230969	SAMN05439308	Celebese Ape; Commensal---ECOR	99.64	0.24
E. coli	GCA_003333495.1	MOD1-ECOR65	PRJNA230969	SAMN05439309	Celebese Ape; Commensal---ECOR	99.64	0.22
E. coli	GCA_003334165.1	MOD1-ECOR19	PRJNA230969	SAMN04158356	Celebese Ape; Commensal---ECOR	99.64	0.26
E. coli	GCA_003334435.1	MOD1-ECOR69	PRJNA230969	SAMN05439307	Celebese Ape; Commensal---ECOR	99.64	0.33
E. coli	GCA_003334585.1	MOD1-ECOR46	PRJNA230969	SAMN04913893	Celebese Ape; Commensal---ECOR	99.64	0.65
E. coli	GCA_003334715.1	MOD1-ECOR18	PRJNA230969	SAMN04158355	Celebese Ape; Commensal---ECOR	99.54	0.51
E. coli	GCA_003829765.1	PN85	PRJNA503337	SAMN10358851	Chrysomya sp. (blowfly)	99.64	0.53
E. coli	GCA_003829805.1	PN78	PRJNA503337	SAMN10358848	Chrysomya sp. (blowfly)	99.54	0.49
E. coli	GCA_003829845.1	PN73	PRJNA503337	SAMN10358846	Chrysomya sp. (blowfly)	99.64	0.66
E. coli	GCA_003829905.1	PN121	PRJNA503337	SAMN10358841	Chrysomya sp. (blowfly)	99.64	0.33
E. coli	GCA_003829915.1	PN122	PRJNA503337	SAMN10358842	Chrysomya sp. (blowfly)	98.55	0.18
E. coli	GCA_003829965.1	PN117	PRJNA503337	SAMN10358840	Chrysomya sp. (blowfly)	99.64	0.2
E. coli	GCA_003829975.1	PN101	PRJNA503337	SAMN10358836	Chrysomya sp. (blowfly)	98.26	1.53
E. coli	GCA_003830055.1	PN75	PRJNA503337	SAMN10358832	Chrysomya sp. (blowfly)	99.64	0.85
E. coli	GCA_003830135.1	PN103	PRJNA503337	SAMN10358826	Chrysomya sp. (blowfly)	99.64	0.72
E. coli	GCA_003830155.1	PN33	PRJNA503337	SAMN10358824	Chrysomya sp. (blowfly)	99.58	0.58
E. coli	GCA_003830165.1	PN93	PRJNA503337	SAMN10358825	Chrysomya sp. (blowfly)	99.64	0.21
E. coli	GCA_003830265.1	PN92	PRJNA503337	SAMN10358853	Chrysomya sp. (blowfly)	99.64	0.67
E. coli	GCA_003830315.1	PN86	PRJNA503337	SAMN10358852	Chrysomya sp. (blowfly)	99.64	0.38
E. coli	GCA_003830335.1	PN112	PRJNA503337	SAMN10358839	Chrysomya sp. (blowfly)	99.64	0.49
E. coli	GCA_003830345.1	PN80	PRJNA503337	SAMN10358849	Chrysomya sp. (blowfly)	99.1	0.86
E. coli	GCA_003830425.1	PN111	PRJNA503337	SAMN10358828	Chrysomya sp. (blowfly)	99.64	0.9
E. coli	GCA_003830435.1	PN109	PRJNA503337	SAMN10358827	Chrysomya sp. (blowfly)	99.64	0.33
E. coli	GCA_003830475.1	PN123	PRJNA503337	SAMN10358823	Chrysomya sp. (blowfly)	99.64	0.38
E. coli	GCA_003333765.1	MOD1-ECOR44	PRJNA230969	SAMN04913891	Cougar; Commensal---ECOR	99.33	0.65
E. coli	GCA_003334065.1	MOD1-ECOR25	PRJNA230969	SAMN04158362	Dog; Commensal---ECOR	99.64	0.21
E. coli	GCA_003334625.1	MOD1-ECOR34	PRJNA230969	SAMN04913880	Dog; Commensal---ECOR	99.64	0.2
E. coli	GCA_003334815.1	MOD1-ECOR3	PRJNA230969	SAMN04158340	Dog; Commensal---ECOR	99.64	0.2
E. coli	GCA_003334095.1	MOD1-ECOR23	PRJNA230969	SAMN04158360	Elephant; Commensal---ECOR	99.64	0.22
E. coli	GCA_011077925.1	M-23	PRJNA607405	SAMN14134918	Fly on chicken farm	99.33	0.86
E. coli	GCA_011077305.1	M-22-X3	PRJNA607405	SAMN14134953	Fly on pig farm	99.58	0.33
E. coli	GCA_001893005.1	590	PRJNA349231	SAMN05928936	Fly	99.64	1.62
E. coli	GCA_001893025.1	707	PRJNA349231	SAMN05928933	Fly	99.33	0.89
E. coli	GCA_001893035.1	487	PRJNA349231	SAMN05928943	Fly	99.64	1.9
E. coli	GCA_001893085.1	638	PRJNA349231	SAMN05928935	Fly	99.64	0.7
E. coli	GCA_001893105.1	484	PRJNA349231	SAMN05928939	Fly	99.64	1.01
E. coli	GCA_001893125.1	486	PRJNA349231	SAMN05928942	Fly	99.64	1.51
E. coli	GCA_001893135.1	559	PRJNA349231	SAMN05928944	Fly	99.64	1.16
E. coli	GCA_001893155.1	642	PRJNA349231	SAMN05928945	Fly	99.54	1.26
E. coli	GCA_001893165.1	489	PRJNA349231	SAMN05928946	Fly	99.64	0.61
E. coli	GCA_001893245.1	686	PRJNA349231	SAMN05928951	Fly	99.64	1.69
E. coli	GCA_001893285.1	644	PRJNA349231	SAMN05928952	Fly	99.64	0.83
E. coli	GCA_001893305.1	639	PRJNA349231	SAMN05928937	Fly	99.3	1.34
E. coli	GCA_001893345.1	683	PRJNA349231	SAMN05928940	Fly	99.33	1.54
E. coli	GCA_001893365.1	492	PRJNA349231	SAMN05928953	Fly	99.33	0.56
E. coli	GCA_001893375.1	491	PRJNA349231	SAMN05928949	Fly	99.35	0.96
E. coli	GCA_001893385.1	640	PRJNA349231	SAMN05928941	Fly	99.41	1.32
E. coli	GCA_001893395.1	681	PRJNA349231	SAMN05928957	Fly	99.33	0.6
E. coli	GCA_001893455.1	496	PRJNA349231	SAMN05928961	Fly	99.54	1.76
E. coli	GCA_001893875.1	645	PRJNA349231	SAMN05928954	Fly	99.51	0.52
E. coli	GCA_001893915.1	549	PRJNA349231	SAMN05928959	Fly	99.54	0.63
E. coli	GCA_001893935.1	497	PRJNA349231	SAMN05928962	Fly	99.64	0.33
E. coli	GCA_001894235.1	493	PRJNA349231	SAMN05928956	Fly	99.64	0.78
E. coli	GCA_001894245.1	495	PRJNA349231	SAMN05928960	Fly	99.64	0.39
E. coli	GCA_001894255.1	498	PRJNA349231	SAMN05928963	Fly	99.64	0.7
E. coli	GCA_002164195.1	ARS-CC5530	PRJNA385001	SAMN06855898	Fly	99.64	0.18
E. coli	GCA_009393845.1	I025f	PRJNA507915	SAMN10516549	Fly	99.64	1.29
E. coli	GCA_009393855.1	F004f	PRJNA507915	SAMN10516547	Fly	99.33	1.41
E. coli	GCA_009393895.1	G029f	PRJNA507915	SAMN10516548	Fly	99.64	0.43
E. coli	GCA_009393915.1	E059f	PRJNA507915	SAMN10516546	Fly	99.64	0.27
E. coli	GCA_009393935.1	E025f	PRJNA507915	SAMN10516545	Fly	99.64	0.64
E. coli	GCA_009393945.1	D038f	PRJNA507915	SAMN10516543	Fly	99.64	0.98
E. coli	GCA_009393955.1	C035f	PRJNA507915	SAMN10516542	Fly	99.64	0.35
E. coli	GCA_009393965.1	E009f	PRJNA507915	SAMN10516544	Fly	99.64	0.58
E. coli	GCA_009394015.1	C008f	PRJNA507915	SAMN10516541	Fly	99.59	0.81
E. coli	GCA_009394035.1	B042f	PRJNA507915	SAMN10516540	Fly	99.64	1.36
E. coli	GCA_009394045.1	B030f	PRJNA507915	SAMN10516539	Fly	99.64	0.75
E. coli	GCA_026611895.1	Q10	PRJNA664776	SAMN16232069	Fly	99.64	0.39
E. coli	GCA_026612455.1	Q75	PRJNA664776	SAMN16232048	Fly	99.64	0.72
E. coli	GCA_028757695.1	FSH-1804	PRJNA763111	SAMN21424318	Fly	99.64	0.33
E. coli	GCA_028758705.1	FMM-1824	PRJNA763111	SAMN21424268	Fly	99.64	0.99
E. coli	GCA_028759345.1	FMM-18103	PRJNA763111	SAMN21424253	Fly	99.64	0.18
E. coli	GCA_033802325.1	36-1-1	PRJNA1039261	SAMN38206069	Fly	99.48	0.65
E. coli	GCA_035823955.1	X-9	PRJNA1056666	SAMN39105191	Fly	99.64	1.3
E. coli	GCA_035823975.1	X-6	PRJNA1056666	SAMN39105187	Fly	99.64	0.76
E. coli	GCA_035824015.1	X-48	PRJNA1056666	SAMN39105185	Fly	99.33	0.33
E. coli	GCA_035824135.1	X-8	PRJNA1056666	SAMN39105190	Fly	99.64	0.49
E. coli	GCA_035824405.1	X-7	PRJNA1056666	SAMN39105189	Fly	99.6	0.62
E. coli	GCA_035824475.1	X-73	PRJNA1056666	SAMN39105188	Fly	99.64	0.18
E. coli	GCA_035824535.1	X-49	PRJNA1056666	SAMN39105186	Fly	99.64	0.33
E. coli	GCA_035824695.1	X-1	PRJNA1056666	SAMN39105181	Fly	99.33	0.27
E. coli	GCA_035831175.1	X-105	PRJNA1056666	SAMN39105164	Fly	99.64	0.49
E. coli	GCA_035831195.1	X-108	PRJNA1056666	SAMN39105167	Fly	99.48	0.42
E. coli	GCA_035831255.1	X-107	PRJNA1056666	SAMN39105166	Fly	99.64	0.4
E. coli	GCA_035831355.1	X-120	PRJNA1056666	SAMN39105169	Fly	99.33	0.78
E. coli	GCA_035831435.1	X-140	PRJNA1056666	SAMN39105174	Fly	99.64	0.25
E. coli	GCA_035831535.1	X-146	PRJNA1056666	SAMN39105180	Fly	99.66	1.03
E. coli	GCA_035831555.1	X-106	PRJNA1056666	SAMN39105165	Fly	99.64	0.38
E. coli	GCA_035831655.1	X-139	PRJNA1056666	SAMN39105173	Fly	99.33	0.49
E. coli	GCA_035831715.1	X-130	PRJNA1056666	SAMN39105171	Fly	99.64	0.38
E. coli	GCA_035831735.1	X-143	PRJNA1056666	SAMN39105177	Fly	99.64	0.56
E. coli	GCA_035831775.1	X-144	PRJNA1056666	SAMN39105178	Fly	99.64	0.77
E. coli	GCA_035872075.1	X-134	PRJNA1056666	SAMN39105172	Fly	99.33	0.57
E. coli	GCA_003333425.1	MOD1-ECOR68	PRJNA230969	SAMN09633363	Giraffe; Commensal---ECOR	99.64	0.38
E. coli	GCA_003333935.1	MOD1-ECOR32	PRJNA230969	SAMN04914022	Giraffe; Commensal---ECOR	99.64	0.26
E. coli	GCA_003334665.1	MOD1-ECOR27	PRJNA230969	SAMN04158364	Giraffe; Commensal---ECOR	99.66	0.8
E. coli	GCA_003334465.1	MOD1-ECOR67	PRJNA230969	SAMN05452809	Goat; Commensal---ECOR	99.64	0.75
E. coli	GCA_003333475.1	MOD1-ECOR70	PRJNA230969	SAMN05439306	Gorilla; Commensal---ECOR	99.64	0.28
E. coli	GCA_003334555.1	MOD1-ECOR57	PRJNA230969	SAMN05452816	Gorilla; Commensal---ECOR	99.64	0.68
E. coli	GCA_902807125.1	PBIO1942	PRJEB36565	SAMEA6574538	Musca domestica	99.64	0.2
E. coli	GCA_902807245.1	PBIO1937	PRJEB36565	SAMEA6574533	Musca domestica	99.64	1.15
E. coli	GCA_902807285.1	PBIO1947	PRJEB36565	SAMEA6574543	Musca domestica	99.33	1.34
E. coli	GCA_026191875.1	Eco-20-00313	PRJNA885145	SAMN31077437	Musca domestica from pig farm	99.54	0.5
E. coli	GCA_026191985.1	Eco-20-00785	PRJNA885145	SAMN31077538	Musca domestica from pig farm	99.64	1.21
E. coli	GCA_026192025.1	Eco-20-00791	PRJNA885145	SAMN31077546	Musca domestica from pig farm	98.66	2.21
E. coli	GCA_026192055.1	Eco-20-00786	PRJNA885145	SAMN31077540	Musca domestica from pig farm	99.64	2.44
E. coli	GCA_026192075.1	Eco-20-00795	PRJNA885145	SAMN31077549	Musca domestica from pig farm	99.64	0.8
E. coli	GCA_026192905.1	Eco-20-00655	PRJNA885145	SAMN31077652	Musca domestica from pig farm	99.64	0.48
E. coli	GCA_026192935.1	Eco-20-00863	PRJNA885145	SAMN31077651	Musca domestica from pig farm	99.64	1.31
E. coli	GCA_026192995.1	Eco-20-00862	PRJNA885145	SAMN31077653	Musca domestica from pig farm	99.64	1.41
E. coli	GCA_026204615.1	Eco-20-00871	PRJNA885145	SAMN31077575	Musca domestica from pig farm	99.64	0.55
E. coli	GCA_026204685.1	Eco-20-00619	PRJNA885145	SAMN31077579	Musca domestica from pig farm	99.64	0.94
E. coli	GCA_026204715.1	Eco-20-00876	PRJNA885145	SAMN31077578	Musca domestica from pig farm	99.64	0.83
E. coli	GCA_026204755.1	Eco-20-00807	PRJNA885145	SAMN31077581	Musca domestica from pig farm	99.64	1.3
E. coli	GCA_026204775.1	Eco-20-00809	PRJNA885145	SAMN31077583	Musca domestica from pig farm	99.64	2.06
E. coli	GCA_026204795.1	Eco-20-00806	PRJNA885145	SAMN31077582	Musca domestica from pig farm	99.54	1.08
E. coli	GCA_026204815.1	Eco-20-00811	PRJNA885145	SAMN31077585	Musca domestica from pig farm	99.64	0.57
E. coli	GCA_026204855.1	Eco-20-00812	PRJNA885145	SAMN31077586	Musca domestica from pig farm	99.64	1.84
E. coli	GCA_026205235.1	Eco-20-00645	PRJNA885145	SAMN31077463	Musca domestica from pig farm	99.48	1.88
E. coli	GCA_026205255.1	Eco-20-00644	PRJNA885145	SAMN31077462	Musca domestica from pig farm	99.48	0.43
E. coli	GCA_026206195.1	Eco-20-00860	PRJNA885145	SAMN31077573	Musca domestica from pig farm	99.61	1.95
E. coli	GCA_026206215.1	Eco-20-00866	PRJNA885145	SAMN31077576	Musca domestica from pig farm	99.02	0.78
E. coli	GCA_026206235.1	Eco-20-00621	PRJNA885145	SAMN31077580	Musca domestica from pig farm	99.29	1.88
E. coli	GCA_026206275.1	Eco-20-00810	PRJNA885145	SAMN31077584	Musca domestica from pig farm	99.12	0.69
E. coli	GCA_026206495.1	Eco-20-00649	PRJNA885145	SAMN31077467	Musca domestica from pig farm	99.33	1.66
E. coli	GCA_026206635.1	Eco-20-00656	PRJNA885145	SAMN31077473	Musca domestica from pig farm	99.33	0.88
E. coli	GCA_026206855.1	Eco-20-00729	PRJNA885145	SAMN31077486	Musca domestica from pig farm	99.64	0.88
E. coli	GCA_026206935.1	Eco-20-00724	PRJNA885145	SAMN31077485	Musca domestica from pig farm	99.64	1.42
E. coli	GCA_026207615.1	Eco-20-00840	PRJNA885145	SAMN31077603	Musca domestica from pig farm	98.08	0.88
E. coli	GCA_026207655.1	Eco-20-00841	PRJNA885145	SAMN31077604	Musca domestica from pig farm	99.64	1.61
E. coli	GCA_026207715.1	Eco-20-00843	PRJNA885145	SAMN31077606	Musca domestica from pig farm	99.64	1.2
E. coli	GCA_026208175.1	Eco-20-00356	PRJNA885145	SAMN31077386	Musca domestica from pig farm	99.33	1.01
E. coli	GCA_026208415.1	Eco-20-00765	PRJNA885145	SAMN31077517	Musca domestica from pig farm	99.49	2.21
E. coli	GCA_026208575.1	Eco-20-00459	PRJNA885145	SAMN31077395	Musca domestica from pig farm	99.64	0.59
E. coli	GCA_026208635.1	Eco-20-00336	PRJNA885145	SAMN31077398	Musca domestica from pig farm	99.64	0.86
E. coli	GCA_902709615.1	H1-003-0072-K-A	PRJEB35745	SAMEA6378163	Human; Blood/ExPEC	99.64	0.45
E. coli	GCA_902711215.1	H1-006-0003-S-L	PRJEB35745	SAMEA6378325	Human; Blood/ExPEC	99.64	0.19
E. coli	GCA_902711405.1	H1-006-0025-K-A	PRJEB35745	SAMEA6378347	Human; Blood/ExPEC	99.64	0.65
E. coli	GCA_000026285.2	S88	PRJNA33375	SAMEA3138231	Human; Cerebrospinal fluid/ExPEC	99.64	0.22
E. coli	GCA_013363015.1	S286	PRJNA639034	SAMN15221738	Human; Cerebrospinal fluid/ExPEC	99.6	0.66
E. coli	GCA_003333505.1	MOD1-ECOR63	PRJNA230969	SAMN05452810	Human; Commensal---ECOR	99.17	0.52
E. coli	GCA_003333565.1	MOD1-ECOR61	PRJNA230969	SAMN05452812	Human; Commensal---ECOR	99.64	0.64
E. coli	GCA_003333605.1	MOD1-ECOR55	PRJNA230969	SAMN05439310	Human; Commensal---ECOR	99.64	0.49
E. coli	GCA_003333615.1	MOD1-ECOR54	PRJNA230969	SAMN05439311	Human; Commensal---ECOR	99.64	0.23
E. coli	GCA_003333655.1	MOD1-ECOR53	PRJNA230969	SAMN09633360	Human; Commensal---ECOR	99.64	0.22
E. coli	GCA_003333685.1	MOD1-ECOR49	PRJNA230969	SAMN05452817	Human; Commensal---ECOR	99.25	0.75
E. coli	GCA_003333775.1	MOD1-ECOR43	PRJNA230969	SAMN04913890	Human; Commensal---ECOR	99.54	0.65
E. coli	GCA_003333785.1	MOD1-ECOR42	PRJNA230969	SAMN04913889	Human; Commensal---ECOR	99.64	0.54
E. coli	GCA_003333795.1	MOD1-ECOR41	PRJNA230969	SAMN04913888	Human; Commensal---ECOR	99.64	1.14
E. coli	GCA_003333855.1	MOD1-ECOR39	PRJNA230969	SAMN04913886	Human; Commensal---ECOR	99.64	0.55
E. coli	GCA_003333875.1	MOD1-ECOR36	PRJNA230969	SAMN04913882	Human; Commensal---ECOR	99.53	0.8
E. coli	GCA_003334015.1	MOD1-ECOR28	PRJNA230969	SAMN04913875	Human; Commensal---ECOR	99.64	0.18
E. coli	GCA_003334035.1	MOD1-ECOR26	PRJNA230969	SAMN04158363	Human; Commensal---ECOR	99.66	0.33
E. coli	GCA_003334085.1	MOD1-ECOR24	PRJNA230969	SAMN04158361	Human; Commensal---ECOR	99.64	0.18
E. coli	GCA_003334225.1	MOD1-ECOR15	PRJNA230969	SAMN04914021	Human; Commensal---ECOR	99.64	0.51
E. coli	GCA_003334235.1	MOD1-ECOR13	PRJNA230969	SAMN04158350	Human; Commensal---ECOR	99.64	0.19
E. coli	GCA_003334255.1	MOD1-ECOR9	PRJNA230969	SAMN04158346	Human; Commensal---ECOR	99.33	0.33
E. coli	GCA_003334315.1	MOD1-ECOR6	PRJNA230969	SAMN04158343	Human; Commensal---ECOR	99.48	0.51
E. coli	GCA_003334335.1	MOD1-ECOR5	PRJNA230969	SAMN04158342	Human; Commensal---ECOR	99.66	0.49
E. coli	GCA_003334355.1	MOD1-ECOR4	PRJNA230969	SAMN04158341	Human; Commensal---ECOR	99.64	0.18
E. coli	GCA_003334385.1	MOD1-ECOR2	PRJNA230969	SAMN04158339	Human; Commensal---ECOR	99.64	0.52
E. coli	GCA_003334405.1	MOD1-ECOR1	PRJNA230969	SAMN04158338	Human; Commensal---ECOR	99.64	0.18
E. coli	GCA_003334605.1	MOD1-ECOR38	PRJNA230969	SAMN04913884	Human; Commensal---ECOR	99.64	0.55
E. coli	GCA_003334615.1	MOD1-ECOR51	PRJNA230969	SAMN05439312	Human; Commensal---ECOR	99.64	0.54
E. coli	GCA_003334735.1	MOD1-ECOR35	PRJNA230969	SAMN04913881	Human; Commensal---ECOR	99.37	0.83
E. coli	GCA_003334765.1	MOD1-ECOR8	PRJNA230969	SAMN04158345	Human; Commensal---ECOR	99.56	0.96
E. coli	GCA_003334775.1	MOD1-ECOR12	PRJNA230969	SAMN04158349	Human; Commensal---ECOR	99.64	0.33
E. coli	GCA_003334785.1	MOD1-ECOR10	PRJNA230969	SAMN04158347	Human; Commensal---ECOR	99.64	0.33
E. coli	GCA_003335465.1	MOD1-ECOR59	PRJNA230969	SAMN05452814	Human; Commensal---ECOR	99.64	0.19
E. coli	GCA_003123505.1	RDEx444	PRJNA449634	SAMN08915508	Human; Faeces/ExPEC-InPEC (EHEC)	99.33	1.04
E. coli	GCA_000284495.1	LF82	PRJNA33825	SAMEA3138414	Human; Faeces/InPEC (AIEC)	99.57	0.18
E. coli	GCA_000026245.1	55989	PRJNA33413	SAMEA3138229	Human; Faeces/InPEC (EAEC)	99.64	0.33
E. coli	GCA_000027125.1	42	PRJEA40647	SAMEA2272277	Human; Faeces/InPEC (EAEC)	99.64	0.49
E. coli	GCA_000168095.1	101-1	PRJNA16193	SAMN02435838	Human; Faeces/InPEC (EAEC)	98.22	0.54
E. coli	GCA_000010745.1	12009	PRJDA32511	SAMD00060956	Human; Faeces/InPEC (EHEC)	99.64	0.18
E. coli	GCA_000091005.1	11368	PRJDA32509	SAMD00060955	Human; Faeces/InPEC (EHEC)	99.64	0.33
E. coli	GCA_003028755.1	2-38c	PRJNA389368	SAMN07196155	Human; Faeces/InPEC (EHEC)	99.58	0.49
E. coli	GCA_000167915.2	53638	PRJNA15639	SAMN02435879	Human; Faeces/InPEC (EIEC)	99.36	0.23
E. coli	GCA_000805835.1	4608-58	PRJNA266798	SAMN03174511	Human; Faeces/InPEC (EIEC)	97.87	0.23
E. coli	GCA_000167875.2	E110019	PRJNA15578	SAMN02435896	Human; Faeces/InPEC (EPEC)	99.33	0.26
E. coli	GCA_000017745.1	E24377A	PRJNA13960	SAMN02604038	Human; Faeces/InPEC (ETEC)	99.64	0.6
E. coli	GCA_000210475.1	ETEC H10407	PRJEA42749	SAMEA2272237	Human; Faeces/InPEC (ETEC)	99.64	0.28
E. coli	GCA_000725265.1	B7A	PRJNA205485	SAMN02918008	Human; Faeces/InPEC (ETEC)	99.56	0.41
E. coli	GCA_000007445.1	CFT073	PRJNA313	SAMN02604094	Human; Urine/ExPEC	99.6	0.57
E. coli	GCA_000013305.1	536	PRJNA16235	SAMN02604181	Human; Urine/ExPEC	99.47	0.33
E. coli	GCA_000026325.2	UMN026	PRJNA33415	SAMEA3138233	Human; Urine/ExPEC	99.64	0.87
E. coli	GCA_000026345.1	IAI39	PRJNA33411	SAMEA3138234	Human; Urine/ExPEC	97.45	0.49
E. coli	GCA_000214765.3	NA114	PRJNA66975	SAMN02603711	Human; Urine/ExPEC	99.64	0.49
E. coli	GCA_002110555.1	H223	PRJNA38979	SAMN06392839	Human; Urine/ExPEC	99.56	0.22
E. coli	GCA_003333385.1	MOD1-ECOR71	PRJNA230969	SAMN05439305	Human; UTI---ECOR	99.17	0.18
E. coli	GCA_003333545.1	MOD1-ECOR62	PRJNA230969	SAMN05452811	Human; UTI---ECOR	99.64	0.53
E. coli	GCA_003333585.1	MOD1-ECOR60	PRJNA230969	SAMN05452813	Human; UTI---ECOR	99.64	0.38
E. coli	GCA_003333675.1	MOD1-ECOR50	PRJNA230969	SAMN05439313	Human; UTI---ECOR	99.64	0.65
E. coli	GCA_003333845.1	MOD1-ECOR40	PRJNA230969	SAMN04913887	Human; UTI---ECOR	99.64	0.49
E. coli	GCA_003334245.1	MOD1-ECOR11	PRJNA230969	SAMN04158348	Human; UTI---ECOR	99.64	0.57
E. coli	GCA_003334425.1	MOD1-ECOR72	PRJNA230969	SAMN09633364	Human; UTI---ECOR	99.64	0.21
E. coli	GCA_003334485.1	MOD1-ECOR56	PRJNA230969	SAMN09633361	Human; UTI---ECOR	99.64	0.8
E. coli	GCA_003334525.1	MOD1-ECOR64	PRJNA230969	SAMN09633362	Human; UTI---ECOR	99.33	0.53
E. coli	GCA_003334535.1	MOD1-ECOR48	PRJNA230969	SAMN04913895	Human; UTI---ECOR	99.33	1.37
E. coli	GCA_003334705.1	MOD1-ECOR14	PRJNA230969	SAMN04158351	Human; UTI---ECOR	99.64	0.54
E. coli	GCA_003334005.1	MOD1-ECOR29	PRJNA230969	SAMN04913876	Kangaroo rat; Commensal---ECOR	99.64	0.3
E. coli	GCA_003333945.1	MOD1-ECOR31	PRJNA230969	SAMN04913878	Leopard; Commensal---ECOR	99.64	0.94
E. coli	GCA_003334675.1	MOD1-ECOR16	PRJNA230969	SAMN04158353	Leopard; Commensal---ECOR	99.64	0.4
E. coli	GCA_003333645.1	MOD1-ECOR58	PRJNA230969	SAMN05452815	Lion; Commensal---ECOR	99.64	0.37
E. coli	GCA_002212055.1	ECA-B	PRJNA326931	SAMN07125105	Mammary gland	99.33	0.38
E. coli	GCA_002212065.1	ECC-M	PRJNA326931	SAMN07125106	Mammary gland	99.64	0.38
E. coli	GCA_003333865.1	MOD1-ECOR37	PRJNA230969	SAMN04913883	Marmoset; Commensal---ECOR	99.64	0.18
E. coli	GCA_025336465.1	BR-MHR261Eco	PRJNA877452	SAMN30707465	Mastitis	99.64	0.7
E. coli	GCA_001575275.1	G188	PRJNA305846	SAMN04334716	Mastitis	99.64	0.53
E. coli	GCA_001575285.1	G195	PRJNA305846	SAMN04334720	Mastitis	99.66	0.26
E. coli	GCA_001575295.1	G196	PRJNA305846	SAMN04334721	Mastitis	99.64	0.18
E. coli	GCA_001575305.1	G19	PRJNA305846	SAMN04334717	Mastitis	99.64	0.33
E. coli	GCA_001575355.1	G190	PRJNA305846	SAMN04334718	Mastitis	99.33	0.25
E. coli	GCA_001575375.1	G201	PRJNA305846	SAMN04334723	Mastitis	99.64	0.4
E. coli	GCA_001575385.1	G200	PRJNA305846	SAMN04334722	Mastitis	99.64	0.18
E. coli	GCA_001575395.1	G194	PRJNA305846	SAMN04334719	Mastitis	99.64	0.22
E. coli	GCA_001575435.1	G220	PRJNA305846	SAMN04334729	Mastitis	99.64	0.41
E. coli	GCA_001575455.1	G211	PRJNA305846	SAMN04334725	Mastitis	99.64	0.18
E. coli	GCA_001575465.1	G222	PRJNA305846	SAMN04334730	Mastitis	99.64	0.18
E. coli	GCA_001575475.1	G214	PRJNA305846	SAMN04334727	Mastitis	99.64	0.84
E. coli	GCA_001575515.1	G215	PRJNA305846	SAMN04334728	Mastitis	99.64	0.33
E. coli	GCA_001575535.1	G224	PRJNA305846	SAMN04334731	Mastitis	99.64	0.18
E. coli	GCA_001575545.1	G213	PRJNA305846	SAMN04334726	Mastitis	99.33	0.55
E. coli	GCA_001575555.1	G229	PRJNA305846	SAMN04334733	Mastitis	99.64	0.49
E. coli	GCA_001575595.1	G233	PRJNA305846	SAMN04334734	Mastitis	99.64	0.49
E. coli	GCA_001575615.1	G235	PRJNA305846	SAMN04334735	Mastitis	99.64	0.58
E. coli	GCA_001575625.1	G236	PRJNA305846	SAMN04334736	Mastitis	99.64	0.34
E. coli	GCA_001575675.1	G237	PRJNA305846	SAMN04334737	Mastitis	99.6	0.22
E. coli	GCA_001575695.1	G239	PRJNA305846	SAMN04334738	Mastitis	99.64	0.33
E. coli	GCA_001575705.1	G228	PRJNA305846	SAMN04334732	Mastitis	99.64	0.18
E. coli	GCA_001575715.1	G109	PRJNA305846	SAMN04334701	Mastitis	99.54	0.18
E. coli	GCA_001575755.1	G111	PRJNA305846	SAMN04334702	Mastitis	99.64	0.18
E. coli	GCA_001575775.1	G114	PRJNA305846	SAMN04334703	Mastitis	99.48	0.18
E. coli	GCA_001575785.1	G15	PRJNA305846	SAMN04334705	Mastitis	99.64	0.22
E. coli	GCA_001575795.1	G158	PRJNA305846	SAMN04334707	Mastitis	99.33	0.21
E. coli	GCA_001575835.1	G138	PRJNA305846	SAMN04334704	Mastitis	99.48	0.79
E. coli	GCA_001575855.1	G16	PRJNA305846	SAMN04334708	Mastitis	99.64	0.52
E. coli	GCA_001575865.1	G150	PRJNA305846	SAMN04334706	Mastitis	99.64	0.51
E. coli	GCA_001575885.1	G169	PRJNA305846	SAMN04334709	Mastitis	99.64	0.19
E. coli	GCA_001575935.1	G180	PRJNA305846	SAMN04334712	Mastitis	99.64	0.53
E. coli	GCA_001575945.1	G184	PRJNA305846	SAMN04334713	Mastitis	99.33	0.22
E. coli	GCA_001575965.1	G177	PRJNA305846	SAMN04334711	Mastitis	99.64	1.07
E. coli	GCA_001575995.1	G246	PRJNA305846	SAMN04334740	Mastitis	99.33	0.49
E. coli	GCA_001576015.1	G310	PRJNA305846	SAMN04334750	Mastitis	99.17	0.57
E. coli	GCA_001576025.1	G250	PRJNA305846	SAMN04334741	Mastitis	99.64	0.21
E. coli	GCA_001576035.1	G27	PRJNA305846	SAMN04334743	Mastitis	99.64	0.5
E. coli	GCA_001576075.1	G299	PRJNA305846	SAMN04334745	Mastitis	99.33	0.24
E. coli	GCA_001576095.1	G303	PRJNA305846	SAMN04334749	Mastitis	99.64	0.18
E. coli	GCA_001576105.1	G314	PRJNA305846	SAMN04334752	Mastitis	99.64	0.18
E. coli	GCA_001576135.1	G313	PRJNA305846	SAMN04334751	Mastitis	99.64	0.18
E. coli	GCA_001576155.1	G39	PRJNA305846	SAMN04334757	Mastitis	99.64	0.18
E. coli	GCA_001576175.1	G323	PRJNA305846	SAMN04334754	Mastitis	99.64	0.18
E. coli	GCA_001576195.1	G3	PRJNA305846	SAMN04334746	Mastitis	99.64	0.18
E. coli	GCA_001576205.1	G301	PRJNA305846	SAMN04334748	Mastitis	99.58	0.76
E. coli	GCA_001576235.1	G300	PRJNA305846	SAMN04334747	Mastitis	99.64	0.22
E. coli	GCA_001576295.1	G186	PRJNA305846	SAMN04334714	Mastitis	99.64	1.66
E. coli	GCA_001576315.1	G187	PRJNA305846	SAMN04334715	Mastitis	99.64	0.81
E. coli	GCA_001576325.1	G28	PRJNA305846	SAMN04334744	Mastitis	99.15	1.79
E. coli	GCA_001576385.1	G35	PRJNA305846	SAMN04334756	Mastitis	99.64	0.18
E. coli	GCA_001576395.1	G6	PRJNA305846	SAMN04334760	Mastitis	99.64	0.53
E. coli	GCA_001576435.1	G324	PRJNA305846	SAMN04334755	Mastitis	99.33	1.14
E. coli	GCA_001576455.1	G51	PRJNA305846	SAMN04334759	Mastitis	99.63	0.34
E. coli	GCA_001576465.1	G315	PRJNA305846	SAMN04334753	Mastitis	99.64	0.96
E. coli	GCA_001576505.1	G65	PRJNA305846	SAMN04334761	Mastitis	99.64	0.37
E. coli	GCA_001576545.1	G76	PRJNA305846	SAMN04334762	Mastitis	99.33	0.71
E. coli	GCA_001748545.1	VL2790	PRJNA341825	SAMN05729274	Mastitis	99.64	0.24
E. coli	GCA_001748605.1	VL2810	PRJNA341825	SAMN05729275	Mastitis	99.64	0.6
E. coli	GCA_001748615.1	VL2984	PRJNA341825	SAMN05729278	Mastitis	99.64	0.26
E. coli	GCA_001748635.1	VL3013-1	PRJNA341825	SAMN05729281	Mastitis	99.64	0.18
E. coli	GCA_001748715.1	VL3013-4	PRJNA341825	SAMN05729282	Mastitis	99.64	0.61
E. coli	GCA_001748735.1	VL3001	PRJNA341825	SAMN05729279	Mastitis	99.64	0.84
E. coli	GCA_001748805.1	AF7504-1	PRJNA341825	SAMN05729291	Mastitis	99.64	0.52
E. coli	GCA_001748885.1	AF7658-2	PRJNA341825	SAMN05729293	Mastitis	99.64	0.49
E. coli	GCA_001748895.1	AF7658-3	PRJNA341825	SAMN05729294	Mastitis	99.64	0.33
E. coli	GCA_001748905.1	AF7709	PRJNA341825	SAMN05729295	Mastitis	99.64	0.67
E. coli	GCA_001748915.1	AF7759-1	PRJNA341825	SAMN05729296	Mastitis	99.48	0.28
E. coli	GCA_001748985.1	AF7761	PRJNA341825	SAMN05729297	Mastitis	99.64	0.18
E. coli	GCA_001748995.1	ca285-S9	PRJNA341825	SAMN05729299	Mastitis	99.64	0.97
E. coli	GCA_001749045.1	K506	PRJNA341825	SAMN05729302	Mastitis	99.64	1.05
E. coli	GCA_001749055.1	K2026	PRJNA341825	SAMN05729303	Mastitis	99.62	0.88
E. coli	GCA_001749065.1	K2328	PRJNA341825	SAMN05729304	Mastitis	99.64	0.38
E. coli	GCA_001749075.1	AF7945	PRJNA341825	SAMN05729298	Mastitis	99.64	0.65
E. coli	GCA_001749225.1	K6112	PRJNA341825	SAMN05729305	Mastitis	99.64	0.42
E. coli	GCA_001749285.1	K6636	PRJNA341825	SAMN05729307	Mastitis	99.64	1.17
E. coli	GCA_001749455.1	VL2507-1	PRJNA341825	SAMN05729321	Mastitis	99.64	0.33
E. coli	GCA_001749465.1	VL2604	PRJNA341825	SAMN05729322	Mastitis	99.64	0.18
E. coli	GCA_001749505.1	VL2619-1	PRJNA341825	SAMN05729323	Mastitis	99.33	0.23
E. coli	GCA_001749525.1	VL2632	PRJNA341825	SAMN05729325	Mastitis	99.66	0.49
E. coli	GCA_001749535.1	VL2638	PRJNA341825	SAMN05729326	Mastitis	99.58	0.3
E. coli	GCA_001749565.1	VL2762-1	PRJNA341825	SAMN05729329	Mastitis	99.64	0.71
E. coli	GCA_001749585.1	VL2762-4	PRJNA341825	SAMN05729330	Mastitis	99.62	0.7
E. coli	GCA_001749625.1	VL2395	PRJNA341825	SAMN05729320	Mastitis	99.64	0.43
E. coli	GCA_001749635.1	VL2622	PRJNA341825	SAMN05729324	Mastitis	99.64	0.18
E. coli	GCA_001749665.1	VL2729-1	PRJNA341825	SAMN05729327	Mastitis	99.64	0.18
E. coli	GCA_001749675.1	VL2738	PRJNA341825	SAMN05729328	Mastitis	99.64	0.18
E. coli	GCA_001749705.1	AF7607	PRJNA341825	SAMN05729292	Mastitis	99.64	0.54
E. coli	GCA_030360205.1	MAHK_SCM_BAU_30A	PRJNA984821	SAMN35779352	Mastitis-milk	99.64	0.18
E. coli	GCA_001441335.1	VL2874	PRJNA159235	SAMN03782457	Mastitis-milk	99.64	0.18
E. coli	GCA_000259425.1	P4	PRJNA91125	SAMN02470124	Mastitis-milk	99.64	0.33
E. coli	GCA_001441325.1	VL2732	PRJNA159237	SAMN03782458	Mastitis-milk	99.64	0.65
E. coli	GCA_007833295.1	BCE049	PRJNA557100	SAMN12389518	Mastitis-milk	99.64	0.33
E. coli	GCA_036313865.1	EC-Ik-M	PRJNA1044320	SAMN38380883	Mastitis-milk	99.64	0.59
E. coli	GCA_013850805.1	GCPRC7	PRJNA644956	SAMN15486632	Mastitis-milk	99.64	0.49
E. coli	GCA_013850825.1	GCPRC46B	PRJNA644956	SAMN15486738	Mastitis-milk	99.64	0.18
E. coli	GCA_013850835.1	GCPRC20B	PRJNA644956	SAMN15486739	Mastitis-milk	99.64	0.18
E. coli	GCA_013850845.1	GCPRC77C	PRJNA644956	SAMN15486736	Mastitis-milk	99.64	0.35
E. coli	GCA_013850855.1	GCPRC19A	PRJNA644956	SAMN15486735	Mastitis-milk	99.64	0.2
E. coli	GCA_013850925.1	GCPRC2	PRJNA644956	SAMN15486734	Mastitis-milk	99.33	2.45
E. coli	GCA_013850935.1	GCPRC111B	PRJNA644956	SAMN15486733	Mastitis-milk	99.64	0.18
E. coli	GCA_013851005.1	GCPRC69C	PRJNA644956	SAMN15486729	Mastitis-milk	99.33	0.18
E. coli	GCA_013851035.1	GCPRC55C	PRJNA644956	SAMN15486727	Mastitis-milk	99.64	0.73
E. coli	GCA_013851065.1	GCPRC8	PRJNA644956	SAMN15486726	Mastitis-milk	99.33	0.26
E. coli	GCA_013851105.1	GCPRC55B	PRJNA644956	SAMN15486725	Mastitis-milk	99.64	0.21
E. coli	GCA_013851115.1	GCPRC1	PRJNA644956	SAMN15486724	Mastitis-milk	99.64	0.58
E. coli	GCA_013851125.1	GCPRC143B	PRJNA644956	SAMN15486723	Mastitis-milk	99.64	0.18
E. coli	GCA_013851135.1	GCPRC20A	PRJNA644956	SAMN15486717	Mastitis-milk	99.64	0.18
E. coli	GCA_013851185.1	GCPRC10	PRJNA644956	SAMN15486722	Mastitis-milk	99.64	0.33
E. coli	GCA_013851205.1	GCPRC6	PRJNA644956	SAMN15486720	Mastitis-milk	99.64	0.33
E. coli	GCA_013851245.1	GCPRC5	PRJNA644956	SAMN15486718	Mastitis-milk	99.33	0.33
E. coli	GCA_013851255.1	GCPRC21B	PRJNA644956	SAMN15486719	Mastitis-milk	99.64	0.18
E. coli	GCA_030296215.1	B27	PRJDB15400	SAMD00585620	Musca domestica	99.6	0.27
E. coli	GCA_033036855.1	Lemef26	PRJNA875285	SAMN30548616	Musca domestica	99.33	0.66
E. coli	GCA_902807065.1	PBIO1939	PRJEB36565	SAMEA6574535	Musca domestica	99.33	1.23
E. coli	GCA_902807075.1	PBIO1944	PRJEB36565	SAMEA6574540	Musca domestica	99.54	0.84
E. coli	GCA_902807085.1	PBIO1941	PRJEB36565	SAMEA6574537	Musca domestica	99.64	0.18
E. coli	GCA_902807115.1	PBIO1945	PRJEB36565	SAMEA6574541	Musca domestica	99.64	1.24
E. coli	GCA_902807135.1	PBIO1943	PRJEB36565	SAMEA6574539	Musca domestica	99.64	1.12
E. coli	GCA_902807265.1	PBIO1946	PRJEB36565	SAMEA6574542	Musca domestica	99.64	0.59
E. coli	GCA_903932245.1	QUC093	PRJEB38915	SAMEA6968685	Non human mammal; Blood/ExPEC	99.64	0.47
E. coli	GCA_003334305.1	MOD1-ECOR7	PRJNA230969	SAMN04158344	Orangutan; Commensal---ECOR	99.64	0.22
E. coli	GCA_003334495.1	MOD1-ECOR52	PRJNA230969	SAMN09633359	Orangutan; Commensal---ECOR	99.64	0.22
E. coli	GCA_000498235.1	ECC-Z	PRJNA48067	SAMN02429038	Mastitis	99.64	0.18
E. coli	GCA_000498275.1	P4-NR	PRJNA77697	SAMN02429039	Mastitis	99.64	0.18
E. coli	GCA_003333735.1	MOD1-ECOR45	PRJNA230969	SAMN04913892	Pig; Commensal---ECOR	99.64	0.33
E. coli	GCA_003334175.1	MOD1-ECOR17	PRJNA230969	SAMN04158354	Pig; Commensal---ECOR	98.08	0.36
E. coli	GCA_022631305.1	BR-MHR268	PRJNA716986	SAMN26025967	Raw milk	99.64	0.54
E. coli	GCA_003333715.1	MOD1-ECOR47	PRJNA230969	SAMN04913894	Sheep; Commensal---ECOR	99.64	0.49
E. coli	GCA_003333925.1	MOD1-ECOR33	PRJNA230969	SAMN04913879	Sheep; Commensal---ECOR	99.64	0.26
E. coli	GCA_003334115.1	MOD1-ECOR22	PRJNA230969	SAMN04158359	Steer; Commensal---ECOR	99.64	0.21
E. coli	GCA_003334145.1	MOD1-ECOR21	PRJNA230969	SAMN04158358	Steer; Commensal---ECOR	99.64	0.4
E. coli	GCA_003334155.1	MOD1-ECOR20	PRJNA230969	SAMN04158357	Steer; Commensal---ECOR	99.02	0.4
Klebsiella pneumoniae	GCA_903166395.1	Q2411	PRJEB38163	SAMEA6824504	Ancistrotermes	99.94	0.45
Klebsiella pneumoniae	GCA_024813445.1	Kp79RR	PRJNA823356	SAMN27293993	Anopheline darlingi	99.99	0.57
Klebsiella pneumoniae	GCA_003830175.1	PN98	PRJNA503337	SAMN10358822	Blowfly (chrysoma )	99.99	0.57
Klebsiella pneumoniae	GCA_022257845.1	SKP000797	PRJEB2111	SAMEA882026	Bovine clinical mastitis	99.43	0.98
Klebsiella pneumoniae	GCA_022259895.1	SKP000773	PRJEB2111	SAMEA882256	Bovine clinical mastitis	99.98	3.08
Klebsiella pneumoniae	GCA_022259995.1	SKP000761	PRJEB2111	SAMEA882189	Bovine clinical mastitis	99.99	0.98
Klebsiella pneumoniae	GCA_022259835.1	SKP000772	PRJEB2111	SAMEA881988	Bovine clinical mastitis	99.98	1.82
Klebsiella pneumoniae	GCA_022258115.1	SKP000796	PRJEB2111	SAMEA882025	Bovine clinical mastitis	99.52	0.57
Klebsiella pneumoniae	GCA_022259815.1	SKP000775	PRJEB2111	SAMEA882233	Bovine clinical mastitis	99.99	1.98
Klebsiella pneumoniae	GCA_022259765.1	SKP000776	PRJEB2111	SAMEA882228	Bovine clinical mastitis	99.7	0.88
Klebsiella pneumoniae	GCA_022258675.1	SKP000754	PRJEB2111	SAMEA882181	Bovine healthy	99.98	2.98
Klebsiella pneumoniae	GCA_022259795.1	SKP000778	PRJEB2111	SAMEA882268	Bovine healthy	99.99	2.03
Klebsiella pneumoniae	GCA_022260015.1	SKP000769	PRJEB2111	SAMEA882139	Bovine healthy	99.86	1.94
Klebsiella pneumoniae	GCA_022258035.1	SKP000753	PRJEB2111	SAMEA882009	Bovine healthy	99.99	2.13
Klebsiella pneumoniae	GCA_022259745.1	SKP000779	PRJEB2111	SAMEA882229	Bovine healthy	99.65	2.89
Klebsiella pneumoniae	GCA_022260155.1	SKP000758	PRJEB2111	SAMEA882186	Bovine healthy	99.7	2.13
Klebsiella pneumoniae	GCA_022259975.1	SKP000768	PRJEB2111	SAMEA882140	Bovine healthy	99.42	2.2
Klebsiella pneumoniae	GCA_022259735.1	SKP000777	PRJEB2111	SAMEA882227	Bovine healthy	100	2.3
Klebsiella pneumoniae	GCA_022259915.1	SKP000787	PRJEB2111	SAMEA882271	Bovine subclinical mastitis	99.58	1.29
Klebsiella pneumoniae	GCA_022258815.1	SKP000752	PRJEB2111	SAMEA882287	Bovine subclinical mastitis	99.99	1.23
Klebsiella pneumoniae	GCA_022259935.1	SKP000785	PRJEB2111	SAMEA882151	Bovine subclinical mastitis	99.36	1.35
Klebsiella pneumoniae	GCA_022258095.1	SKP000750	PRJEB2111	SAMEA882119	Bovine subclinical mastitis	99.76	0.65
Klebsiella pneumoniae	GCA_022259375.1	SKP000749	PRJEB2111	SAMEA882245	Bovine subclinical mastitis	99.98	1.26
Klebsiella pneumoniae	GCA_022259075.1	SKP000751	PRJEB2111	SAMEA882048	Bovine subclinical mastitis	99.99	0.96
Klebsiella pneumoniae	GCA_003432265.1	SKP000748	PRJEB2111	SAMEA882196	Bovine subclinical mastitis	99.99	0.52
Klebsiella pneumoniae	GCA_022259855.1	SKP000782	PRJEB2111	SAMEA882023	Environmental bedding	99.83	2.17
Klebsiella pneumoniae	GCA_035824055.1	CD-31	PRJNA1056666	SAMN39105207	Fly	99.99	0.66
Klebsiella pneumoniae	GCA_004127675.1	GF34B	PRJNA349231	SAMN08998640	Fly	98.69	1.85
Klebsiella pneumoniae	GCA_004127685.1	GF24B	PRJNA349231	SAMN08998639	Fly	99.81	0.63
Klebsiella pneumoniae	GCA_004127885.1	GF20B	PRJNA349231	SAMN08998638	Fly	99.12	1.88
Klebsiella pneumoniae	GCA_004127855.1	GF48B	PRJNA349231	SAMN08998641	Fly	97.39	2.93
Klebsiella pneumoniae	GCA_004127515.1	OD29B	PRJNA349231	SAMN08998658	Fly	99.7	1.2
Klebsiella pneumoniae	GCA_035824855.1	CD-36	PRJNA1056666	SAMN39105210	Fly	99.99	0.62
Klebsiella pneumoniae	GCA_035824875.1	CD-35	PRJNA1056666	SAMN39105209	Fly	99.99	0.98
Klebsiella pneumoniae	GCA_035824375.1	CD-33	PRJNA1056666	SAMN39105208	Fly	99.99	0.98
Klebsiella pneumoniae	GCA_035824835.1	CD-29	PRJNA1056666	SAMN39105206	Fly	99.99	0.78
Klebsiella pneumoniae	GCA_034555915.1	GD751	PRJNA1054061	SAMN38882044	Fly	99.99	0.35
Klebsiella pneumoniae	GCA_020990405.1	KP53	PRJNA780392	SAMN23139350	Musca domestica	99.7	0.94
Klebsiella pneumoniae	GCA_000281755.1	JC2877	PRJNA89609	SAMN02470063	Human	98.76	0.33
Klebsiella pneumoniae	GCA_000300655.1	WGLW1	PRJNA169453	SAMN02463956	Human	99.99	0.59
Klebsiella pneumoniae	GCA_000238715.1	4 1 44FAA	PRJNA40025	SAMN02463798	Human gut biopsy tissue	99.65	0.31
Klebsiella pneumoniae	GCA_022259655.1	SKP000263	PRJEB2111	SAMEA882200	Human a-le abscess	99.99	1.73
Klebsiella pneumoniae	GCA_022258255.1	SKP000537	PRJEB2111	SAMEA882293	Human Ascitic fluid	100	1.77
Klebsiella pneumoniae	GCA_000294365.1	1084	PRJNA167369	SAMN02603641	Human bacteraemic liver abscess	99.37	0.31
Klebsiella pneumoniae	GCA_022260035.1	SKP000743	PRJEB2111	SAMEA882183	Human Bacteremia	100	1.34
Klebsiella pneumoniae	GCA_022260355.1	SKP000095	PRJEB2111	SAMEA882169	Human Bacteremia	99.85	0.56
Klebsiella pneumoniae	GCA_022260055.1	SKP000741	PRJEB2111	SAMEA882238	Human Bacteremia	99.99	1.84
Klebsiella pneumoniae	GCA_022260395.1	SKP000068	PRJEB2111	SAMEA882072	Human Bacteremia	99.99	0.6
Klebsiella pneumoniae	GCA_022258535.1	SKP000727	PRJEB2111	SAMEA882116	Human Bacteremia	99.99	1.46
Klebsiella pneumoniae	GCA_022260475.1	SKP000077	PRJEB2111	SAMEA882040	Human Bacteremia	99.97	0.89
Klebsiella pneumoniae	GCA_022260315.1	SKP000101	PRJEB2111	SAMEA882079	Human Bacteremia	99.99	1.21
Klebsiella pneumoniae	GCA_022260375.1	SKP000081	PRJEB2111	SAMEA882077	Human Bacteremia	99.99	0.88
Klebsiella pneumoniae	GCA_022260765.1	SKP000009	PRJEB2111	SAMEA882278	Human Bacteremia	99.99	0.67
Klebsiella pneumoniae	GCA_022260335.1	SKP000097	PRJEB2111	SAMEA882168	Human Bacteremia	99.99	1.39
Klebsiella pneumoniae	GCA_022258555.1	SKP000725	PRJEB2111	SAMEA882110	Human Bacteremia	99.99	2.01
Klebsiella pneumoniae	GCA_022259955.1	SKP000795	PRJEB2111	SAMEA882263	Human blood	99.99	0.95
Klebsiella pneumoniae	GCA_022257885.1	SKP000886	PRJEB2111	SAMEA882145	Human blood	99.82	0.71
Klebsiella pneumoniae	GCA_022258715.1	SKP000616	PRJEB2111	SAMEA882254	Human blood	99.99	2.49
Klebsiella pneumoniae	GCA_022258175.1	SKP000710	PRJEB2111	SAMEA882111	Human blood	99.88	0.99
Klebsiella pneumoniae	GCA_022257915.1	SKP000881	PRJEB2111	SAMEA882239	Human blood	99.85	0.95
Klebsiella pneumoniae	GCA_022257755.1	SKP000882	PRJEB2111	SAMEA882258	Human blood	99.81	0.4
Klebsiella pneumoniae	GCA_022258695.1	SKP000619	PRJEB2111	SAMEA882057	Human blood	99.99	1.42
Klebsiella pneumoniae	GCA_022258575.1	SKP000736	PRJEB2111	SAMEA882211	Human brain abscess	99.99	2.29
Klebsiella pneumoniae	GCA_022259295.1	SKP000433	PRJEB2111	SAMEA882158	Human Carriage	99.41	1.23
Klebsiella pneumoniae	GCA_022258955.1	SKP000504	PRJEB2111	SAMEA882087	Human Carriage	99.99	0.99
Klebsiella pneumoniae	GCA_022258975.1	SKP000503	PRJEB2111	SAMEA882086	Human Carriage	99.39	1.21
Klebsiella pneumoniae	GCA_022259235.1	SKP000449	PRJEB2111	SAMEA882156	Human Carriage	99.99	1.74
Klebsiella pneumoniae	GCA_022258415.1	SKP000412	PRJEB2111	SAMEA882121	Human Carriage	99.7	0.79
Klebsiella pneumoniae	GCA_022258075.1	SKP000404	PRJEB2111	SAMEA882122	Human Carriage	99.99	1.02
Klebsiella pneumoniae	GCA_022258875.1	SKP000505	PRJEB2111	SAMEA882088	Human Carriage	99.97	1.92
Klebsiella pneumoniae	GCA_022259115.1	SKP000497	PRJEB2111	SAMEA882084	Human Carriage	99.98	2.95
Klebsiella pneumoniae	GCA_022259015.1	SKP000491	PRJEB2111	SAMEA882081	Human Carriage	99.99	0.88
Klebsiella pneumoniae	GCA_022259175.1	SKP000473	PRJEB2111	SAMEA882069	Human Carriage	99.99	0.88
Klebsiella pneumoniae	GCA_022259315.1	SKP000470	PRJEB2111	SAMEA882055	Human Carriage	99.99	2.53
Klebsiella pneumoniae	GCA_022258315.1	SKP000394	PRJEB2111	SAMEA882125	Human Carriage	99.99	0.65
Klebsiella pneumoniae	GCA_022259195.1	SKP000461	PRJEB2111	SAMEA882163	Human Carriage	99.98	1.78
Klebsiella pneumoniae	GCA_022259215.1	SKP000460	PRJEB2111	SAMEA882154	Human Carriage	99.98	2.77
Klebsiella pneumoniae	GCA_022259035.1	SKP000490	PRJEB2111	SAMEA882047	Human Carriage	99.92	1.17
Klebsiella pneumoniae	GCA_022259095.1	SKP000476	PRJEB2111	SAMEA882053	Human Carriage	99.42	1.74
Klebsiella pneumoniae	GCA_022258355.1	SKP000378	PRJEB2111	SAMEA882124	Human Carriage	99.96	1.81
Klebsiella pneumoniae	GCA_022259255.1	SKP000453	PRJEB2111	SAMEA882153	Human Carriage	99.99	1.66
Klebsiella pneumoniae	GCA_022258395.1	SKP000372	PRJEB2111	SAMEA882237	Human Carriage	99.99	1.23
Klebsiella pneumoniae	GCA_022258435.1	SKP000367	PRJEB2111	SAMEA882236	Human Carriage	99.92	2.46
Klebsiella pneumoniae	GCA_022259395.1	SKP000339	PRJEB2111	SAMEA882246	Human Carriage	99.99	2.17
Klebsiella pneumoniae	GCA_022259135.1	SKP000492	PRJEB2111	SAMEA882082	Human Carriage	99.99	2.39
Klebsiella pneumoniae	GCA_022259155.1	SKP000494	PRJEB2111	SAMEA882083	Human Carriage	99.99	1.28
Klebsiella pneumoniae	GCA_022258335.1	SKP000396	PRJEB2111	SAMEA882120	Human Carriage	99.97	1.34
Klebsiella pneumoniae	GCA_022259355.1	SKP000464	PRJEB2111	SAMEA882164	Human Carriage	99.98	1.92
Klebsiella pneumoniae	GCA_022259475.1	SKP000362	PRJEB2111	SAMEA882242	Human Carriage	99.99	1.5
Klebsiella pneumoniae	GCA_022259335.1	SKP000343	PRJEB2111	SAMEA882217	Human Carriage	99.98	2.94
Klebsiella pneumoniae	GCA_022259275.1	SKP000436	PRJEB2111	SAMEA882155	Human Carriage	99.99	2.67
Klebsiella pneumoniae	GCA_022258495.1	SKP000730	PRJEB2111	SAMEA882114	Human Catheter-related UTI	99.7	0.88
Klebsiella pneumoniae	GCA_022258615.1	SKP000734	PRJEB2111	SAMEA882070	Human Catheter-related UTI	97.69	0.98
Klebsiella pneumoniae	GCA_022260095.1	SKP000742	PRJEB2111	SAMEA882235	Human Catheter-related UTI	99.7	2.2
Klebsiella pneumoniae	GCA_022260115.1	SKP000739	PRJEB2111	SAMEA882230	Human chest wall abscess	99.97	2.15
Klebsiella pneumoniae	GCA_000219945.2	JH1	PRJNA40025	SAMN02469846	Human clinical isolate	99.83	0.74
Klebsiella pneumoniae	GCA_000223435.2	1191100241	PRJNA71587	SAMN00699801	Human Dutch outbreak	99.57	0.77
Klebsiella pneumoniae	GCA_022258595.1	SKP000735	PRJEB2111	SAMEA882212	Human endophthalmitis	99.99	1.6
Klebsiella pneumoniae	GCA_000195655.1	MS_92-3	PRJNA47223	SAMN00189148	Human GI tract	96.17	0.33
Klebsiella pneumoniae	GCA_022259455.1	SKP000322	PRJEB2111	SAMEA882197	Human Infection	99.99	1.39
Klebsiella pneumoniae	GCA_022259635.1	SKP000301	PRJEB2111	SAMEA882199	Human Infection	99.98	0.69
Klebsiella pneumoniae	GCA_022259415.1	SKP000330	PRJEB2111	SAMEA882243	Human Infection	99.85	0.95
Klebsiella pneumoniae	GCA_022259435.1	SKP000334	PRJEB2111	SAMEA882244	Human Infection	99.95	1.36
Klebsiella pneumoniae	GCA_022259495.1	SKP000303	PRJEB2111	SAMEA882198	Human Infection	99.98	3.06
Klebsiella pneumoniae	GCA_022260695.1	SKP000044	PRJEB2111	SAMEA882042	Human IV Catheter	99.56	0.53
Klebsiella pneumoniae	GCA_022259575.1	SKP000224	PRJEB2111	SAMEA882210	Human liver	99.99	1.24
Klebsiella pneumoniae	GCA_022260075.1	SKP000740	PRJEB2111	SAMEA882098	Human liver abscess	100	1.04
Klebsiella pneumoniae	GCA_022259615.1	SKP000209	PRJEB2111	SAMEA882205	Human liver abscess	99.68	0.98
Klebsiella pneumoniae	GCA_000009885.1	NTUH-K2044	PRJDA21069	SAMD00060934	Human liver abscess	99.99	0.35
Klebsiella pneumoniae	GCA_022260195.1	SKP000737	PRJEB2111	SAMEA882218	Human liver abscess	99.99	1.74
Klebsiella pneumoniae	GCA_022259675.1	SKP000176	PRJEB2111	SAMEA882097	Human liver abscess	99.99	1.3
Klebsiella pneumoniae	GCA_022258985.1	SKP000534	PRJEB2111	SAMEA882288	Human Liver/brain abscesses	99.13	0.99
Klebsiella pneumoniae	GCA_022259555.1	SKP000252	PRJEB2111	SAMEA882195	Human meningitis	99.99	1.17
Klebsiella pneumoniae	GCA_022260135.1	SKP000738	PRJEB2111	SAMEA882214	Human necrotizing fasciitis - thigh	99.42	2.05
Klebsiella pneumoniae	GCA_022258275.1	SKP000550	PRJEB2111	SAMEA882283	Human Parotid abscess	99.99	2.32
Klebsiella pneumoniae	GCA_022258295.1	SKP000541	PRJEB2111	SAMEA882292	Human Pleural effusion	99.98	2.46
Klebsiella pneumoniae	GCA_022258215.1	SKP000556	PRJEB2111	SAMEA882282	Human Pleural fluid	99.99	0.52
Klebsiella pneumoniae	GCA_022258235.1	SKP000571	PRJEB2111	SAMEA882012	Human Pleural fluid	99.99	1.8
Klebsiella pneumoniae	GCA_022260455.1	SKP000062	PRJEB2111	SAMEA882038	Human Pneumonia	100	0.84
Klebsiella pneumoniae	GCA_000016305.1	ATCC 700721	PRJNA31	SAMN02603941	Human pneumonia	99.99	0.35
Klebsiella pneumoniae	GCA_022260655.1	SKP000055	PRJEB2111	SAMEA882003	Human Pneumonia	99.99	1.08
Klebsiella pneumoniae	GCA_022260535.1	SKP000073	PRJEB2111	SAMEA882074	Human Pneumonia	100	1.36
Klebsiella pneumoniae	GCA_022260875.1	SKP000020	PRJEB2111	SAMEA882001	Human Pneumonia	99.99	1.62
Klebsiella pneumoniae	GCA_022259595.1	SKP000245	PRJEB2111	SAMEA882209	Human pneumonia	99.98	0.71
Klebsiella pneumoniae	GCA_022260715.1	SKP000042	PRJEB2111	SAMEA882044	Human Pneumonia	99.67	1.46
Klebsiella pneumoniae	GCA_022259535.1	SKP000256	PRJEB2111	SAMEA882297	Human pneumonia	99.99	1.94
Klebsiella pneumoniae	GCA_022258055.1	SKP000577	PRJEB2111	SAMEA882010	Human Pus lymph node (superficial pus)	99.98	1.5
Klebsiella pneumoniae	GCA_000163455.1	ATCC 13884	PRJNA40083	SAMN00120581	Human rhinoscleroma	96.87	0.33
Klebsiella pneumoniae	GCA_022258015.1	SKP000650	PRJEB2111	SAMEA882223	Human Septicaemia	98.98	1.86
Klebsiella pneumoniae	GCA_022258195.1	SKP000659	PRJEB2111	SAMEA882213	Human Septicaemia	99.99	0.88
Klebsiella pneumoniae	GCA_022257955.1	SKP000692	PRJEB2111	SAMEA882222	Human Septicaemia	99.99	0.94
Klebsiella pneumoniae	GCA_022258655.1	SKP000629	PRJEB2111	SAMEA882179	Human Septicaemia	99.99	1.09
Klebsiella pneumoniae	GCA_022257995.1	SKP000688	PRJEB2111	SAMEA882220	Human Septicaemia pneumonia	99.86	0.86
Klebsiella pneumoniae	GCA_000240185.2	HS11286	PRJNA78789	SAMN02602959	Human sputum	99.36	0.47
Klebsiella pneumoniae	GCA_022258735.1	SKP000608	PRJEB2111	SAMEA882008	Human urine	99.98	1.98
Klebsiella pneumoniae	GCA_022257795.1	SKP000887	PRJEB2111	SAMEA882147	Human urine	99.56	0.41
Klebsiella pneumoniae	GCA_022258455.1	SKP000732	PRJEB2111	SAMEA882118	Human Urine colonization	99.99	0.86
Klebsiella pneumoniae	GCA_000281255.1	KPNIH2	PRJNA73195	SAMN01057609	Human US NIH Outbreak	99.99	0.31
Klebsiella pneumoniae	GCA_022260255.1	SKP000083	PRJEB2111	SAMEA882170	Human UTI	99.71	0.62
Klebsiella pneumoniae	GCA_022257975.1	SKP000805	PRJEB2111	SAMEA881982	Human UTI	99.86	0.75
Klebsiella pneumoniae	GCA_022258515.1	SKP000726	PRJEB2111	SAMEA882115	Human UTI	99.91	1.85
Klebsiella pneumoniae	GCA_022260235.1	SKP000088	PRJEB2111	SAMEA882167	Human UTI	99.99	0.95
Klebsiella pneumoniae	GCA_022260295.1	SKP000102	PRJEB2111	SAMEA882171	Human UTI	99.99	1.17
Klebsiella pneumoniae	GCA_022260735.1	SKP000028	PRJEB2111	SAMEA882279	Human UTI	99.97	1.22
Klebsiella pneumoniae	GCA_022258755.1	SKP000613	PRJEB2111	SAMEA882177	Human UTI	99.98	1.38
Klebsiella pneumoniae	GCA_022260755.1	SKP000019	PRJEB2111	SAMEA882272	Human UTI	99.98	0.64
Klebsiella pneumoniae	GCA_022260575.1	SKP000039	PRJEB2111	SAMEA882046	Human UTI	99.63	0.59
Klebsiella pneumoniae	GCA_022260635.1	SKP000057	PRJEB2111	SAMEA882006	Human UTI	99.99	0.74
Klebsiella pneumoniae	GCA_022260215.1	SKP000094	PRJEB2111	SAMEA882166	Human UTI	99.98	1.2
Klebsiella pneumoniae	GCA_022260265.1	SKP000085	PRJEB2111	SAMEA882172	Human UTI	99.98	0.97
Klebsiella pneumoniae	GCA_022257935.1	SKP000802	PRJEB2111	SAMEA882028	Human UTI	99.55	1.26
Klebsiella pneumoniae	GCA_022258135.1	SKP000803	PRJEB2111	SAMEA882029	Human UTI	99.52	1.05
Klebsiella pneumoniae	GCA_022258775.1	SKP000602	PRJEB2111	SAMEA882007	Human UTI	99.99	0.95
Klebsiella pneumoniae	GCA_022260175.1	SKP000745	PRJEB2111	SAMEA882261	Human UTI	99.99	1.04
Klebsiella pneumoniae	GCA_022260415.1	SKP000072	PRJEB2111	SAMEA882073	Human UTI	99.85	1.04
Klebsiella pneumoniae	GCA_022260595.1	SKP000038	PRJEB2111	SAMEA881994	Human UTI	99.99	1.02
Klebsiella pneumoniae	GCA_022260435.1	SKP000063	PRJEB2111	SAMEA882202	Human UTI	99.69	0.59
Klebsiella pneumoniae	GCA_022260615.1	SKP000033	PRJEB2111	SAMEA881993	Human UTI	99.12	0.89
Klebsiella pneumoniae	GCA_022260675.1	SKP000043	PRJEB2111	SAMEA882043	Human UTI	99.67	1.82
Klebsiella pneumoniae	GCA_022260555.1	SKP000061	PRJEB2111	SAMEA882041	Human Wound	100	1.23
Klebsiella pneumoniae	GCA_022260795.1	SKP000026	PRJEB2111	SAMEA882276	Human Wound	99.99	1.32
Klebsiella pneumoniae	GCA_022258635.1	SKP000724	PRJEB2111	SAMEA882109	Human Wound infection	99.99	1.53
Klebsiella pneumoniae	GCA_019678135.1	CVUAS 9653.2	PRJNA393154	SAMN07319191	Mastitis	99.98	0.31
Klebsiella pneumoniae	GCA_019426425.1	CVUAS 1678	PRJNA392785	SAMN07310305	Mastitis	99.99	0.33
Klebsiella pneumoniae	GCA_019428085.1	CVUAS 4804.2	PRJNA392780	SAMN07310303	Mastitis	99.99	0.59
Klebsiella pneumoniae	GCA_019426525.1	CVUAS 4872.2	PRJNA392779	SAMN07310298	Mastitis	99.98	0.59
Klebsiella pneumoniae	GCA_019900305.2	NC-01	PRJNA749302	SAMN20362514	Mastitis-milk	99.99	0.72
Klebsiella pneumoniae	GCA_019900325.2	PA-01	PRJNA749302	SAMN20362512	Mastitis-milk	99.99	1.4
Klebsiella pneumoniae	GCA_019900765.2	IA-021	PRJNA749302	SAMN20362518	Mastitis-milk	99.99	0.31
Klebsiella pneumoniae	GCA_019900805.2	NY-06	PRJNA749302	SAMN20362516	Mastitis-milk	100	0.5
Klebsiella pneumoniae	GCA_019900345.2	MN-03	PRJNA749302	SAMN20362511	Mastitis-milk	99.71	0.86
Klebsiella pneumoniae	GCA_019900785.2	CT-04	PRJNA749302	SAMN20362517	Mastitis-milk	100	0.5
Klebsiella pneumoniae	GCA_019900745.2	IA-044	PRJNA749302	SAMN20362519	Mastitis-milk	99.96	0.52
Klebsiella pneumoniae	GCA_012167385.1	Bckp206	PRJNA616351	SAMN14487893	Mastitis-milk	99.99	0.5
Klebsiella pneumoniae	GCA_035829815.1	30855_C4545443	PRJNA943144	SAMN33709354	Mastitis-milk	99.85	0.59
Klebsiella pneumoniae	GCA_035829135.1	30838_C349123	PRJNA943144	SAMN33709342	Mastitis-milk	99.94	0.37
Klebsiella pneumoniae	GCA_002857345.1	D4	PRJNA414542	SAMN07793223	Mastitis-milk	98.99	0.74
Klebsiella pneumoniae	GCA_035829475.1	30827_C33979955	PRJNA943144	SAMN33709336	Mastitis-milk	99.99	0.31
Klebsiella pneumoniae	GCA_002856155.1	C17	PRJNA414542	SAMN07793244	Mastitis-milk	99.24	1.09
Klebsiella pneumoniae	GCA_035831615.1	30844_C354592	PRJNA943144	SAMN33709346	Mastitis-milk	99.98	0.64
Klebsiella pneumoniae	GCA_012167215.1	Bckp186	PRJNA616349	SAMN14487873	Mastitis-milk	99.99	0.34
Klebsiella pneumoniae	GCA_035829975.1	30858_C458756	PRJNA943144	SAMN33709357	Mastitis-milk	99.99	0.35
Klebsiella pneumoniae	GCA_035830095.1	30867_C055926	PRJNA943144	SAMN33709366	Mastitis-milk	99.99	0.67
Klebsiella pneumoniae	GCA_035829455.1	30836_C3479302	PRJNA943144	SAMN33709340	Mastitis-milk	99.99	1.11
Klebsiella pneumoniae	GCA_012113615.1	Bckp091	PRJNA616311	SAMN14486595	Mastitis-milk	99.99	0.47
Klebsiella pneumoniae	GCA_035828915.1	30835_C3470463	PRJNA943144	SAMN33709339	Mastitis-milk	99.99	0.31
Klebsiella pneumoniae	GCA_035830115.1	30872_C058789	PRJNA943144	SAMN33709370	Mastitis-milk	99.99	0.34
Klebsiella pneumoniae	GCA_035828935.1	30823_C3328816	PRJNA943144	SAMN33709332	Mastitis-milk	99.92	0.94
Klebsiella pneumoniae	GCA_002856455.1	D36	PRJNA414542	SAMN07793273	Mastitis-milk	99.99	0.8
Klebsiella pneumoniae	GCA_012113655.1	Bckp067	PRJNA616352	SAMN14487965	Mastitis-milk	99.99	0.34
Klebsiella pneumoniae	GCA_035829395.1	30863_C4659601	PRJNA943144	SAMN33709362	Mastitis-milk	99.99	0.95
Klebsiella pneumoniae	GCA_002856235.1	C3	PRJNA414542	SAMN07793217	Mastitis-milk	99.33	1.26
Klebsiella pneumoniae	GCA_035829215.1	30842_C3496016	PRJNA943144	SAMN33709344	Mastitis-milk	99.99	1.64
Klebsiella pneumoniae	GCA_035829915.1	30854_C4541043	PRJNA943144	SAMN33709353	Mastitis-milk	99.99	1.54
Klebsiella pneumoniae	GCA_021020715.1	Ke33	PRJNA751743	SAMN20525726	Mastitis-milk	99.42	0.7
Klebsiella pneumoniae	GCA_012166915.1	Bckp021	PRJNA616339	SAMN14487838	Mastitis-milk	97.12	1.24
Klebsiella pneumoniae	GCA_035829655.1	30832_C343684	PRJNA943144	SAMN33709338	Mastitis-milk	99.7	0.35
Klebsiella pneumoniae	GCA_035829495.1	30826_C334065	PRJNA943144	SAMN33709335	Mastitis-milk	99.99	0.66
Klebsiella pneumoniae	GCA_035828955.1	30841_C3495131	PRJNA943144	SAMN33709343	Mastitis-milk	99.7	0.59
Klebsiella pneumoniae	GCA_027495235.1	BR-MHR521	PRJNA915214	SAMN32380359	Mastitis-milk	99.12	0.31
Klebsiella pneumoniae	GCA_035829535.1	30829_C3391663	PRJNA943144	SAMN33709337	Mastitis-milk	99.97	0.31
Klebsiella pneumoniae	GCA_035829435.1	30845_C437761	PRJNA943144	SAMN33709347	Mastitis-milk	100	0.45
Klebsiella pneumoniae	GCA_035829935.1	30857_C456878	PRJNA943144	SAMN33709356	Mastitis-milk	99.99	0.5
Klebsiella pneumoniae	GCA_035829995.1	30882_C0696941	PRJNA943144	SAMN33709373	Mastitis-milk	99.99	0.55
Klebsiella pneumoniae	GCA_035830435.1	30861_C4628053	PRJNA943144	SAMN33709360	Mastitis-milk	99.99	0.5
Klebsiella pneumoniae	GCA_002857065.1	D34	PRJNA414542	SAMN07793272	Mastitis-milk	99.41	0.72
Klebsiella pneumoniae	GCA_035830195.1	30868_C0570642	PRJNA943144	SAMN33709367	Mastitis-milk	99.99	0.61
Klebsiella pneumoniae	GCA_002856075.1	C23	PRJNA414542	SAMN07793251	Mastitis-milk	99.97	0.54
Klebsiella pneumoniae	GCA_012113635.1	Bckp212	PRJNA616320	SAMN14486704	Mastitis-milk	99.99	0.52
Klebsiella pneumoniae	GCA_035830315.1	30869_C0579252	PRJNA943144	SAMN33709368	Mastitis-milk	99.99	0.5
Klebsiella pneumoniae	GCA_035828975.1	30837_C348868	PRJNA943144	SAMN33709341	Mastitis-milk	99.92	0.66
Klebsiella pneumoniae	GCA_002856635.1	C18	PRJNA414542	SAMN07793245	Mastitis-milk	99.94	0.58
Klebsiella pneumoniae	GCA_002856025.1	D20	PRJNA414542	SAMN07793249	Mastitis-milk	99.92	0.77
Klebsiella pneumoniae	GCA_002856615.1	C14	PRJNA414542	SAMN07793241	Mastitis-milk	99.98	1.4
Klebsiella pneumoniae	GCA_002857205.1	C21	PRJNA414542	SAMN07793247	Mastitis-milk	99.93	0.64
Klebsiella pneumoniae	GCA_012167075.1	Bckp101	PRJNA616344	SAMN14487860	Mastitis-milk	99.99	0.67
Klebsiella pneumoniae	GCA_035830295.1	30862_C463580	PRJNA943144	SAMN33709361	Mastitis-milk	100	0.33
Klebsiella pneumoniae	GCA_002856575.1	C26	PRJNA414542	SAMN07793257	Mastitis-milk	98.94	1.79
Klebsiella pneumoniae	GCA_035830135.1	30880_C068792	PRJNA943144	SAMN33709371	Mastitis-milk	99.99	0.31
Klebsiella pneumoniae	GCA_035830415.1	30856_C4556463	PRJNA943144	SAMN33709355	Mastitis-milk	99.99	0.31
Klebsiella pneumoniae	GCA_035830155.1	30881_C0696462	PRJNA943144	SAMN33709372	Mastitis-milk	99.99	0.34
Klebsiella pneumoniae	GCA_035829415.1	30824_C3331253	PRJNA943144	SAMN33709333	Mastitis-milk	99.85	1.31
Klebsiella pneumoniae	GCA_002855825.1	D62	PRJNA414542	SAMN07793303	Mastitis-milk	99.66	0.69
Klebsiella pneumoniae	GCA_035829715.1	30853_C4534464	PRJNA943144	SAMN33709352	Mastitis-milk	99.42	0.33
Klebsiella pneumoniae	GCA_035829335.1	30866_C466395	PRJNA943144	SAMN33709365	Mastitis-milk	99.99	1.02
Klebsiella pneumoniae	GCA_035831455.1	30843_C3543071	PRJNA943144	SAMN33709345	Mastitis-milk	99.99	0.52
Klebsiella pneumoniae	GCA_035829675.1	30849_C4504541	PRJNA943144	SAMN33709349	Mastitis-milk	99.99	0.61
Klebsiella pneumoniae	GCA_035829355.1	30860_C458798	PRJNA943144	SAMN33709359	Mastitis-milk	99.99	0.31
Klebsiella pneumoniae	GCA_022258895.1	SKP000530	PRJEB2111	SAMEA882089	Monkey Abdominal abscesses	99.93	2.13
Klebsiella pneumoniae	GCA_022258855.1	SKP000532	PRJEB2111	SAMEA882286	Monkey Healthy	99.99	2.67
Klebsiella pneumoniae	GCA_022258835.1	SKP000531	PRJEB2111	SAMEA882298	Monkey Healthy	99.94	1.84
Klebsiella pneumoniae	GCA_022258795.1	SKP000533	PRJEB2111	SAMEA882289	Monkey Healthy	99.94	1.91
Klebsiella pneumoniae	GCA_022257735.1	SKP000889	PRJEB2111	SAMEA882149	Mouse	98.67	0.42
Klebsiella pneumoniae	GCA_022258915.1	SKP000536	PRJEB2111	SAMEA882027	Sea mammal Amniotic fluid	97.36	1.46
Klebsiella pneumoniae	GCA_022258935.1	SKP000535	PRJEB2111	SAMEA882291	Sea mammal pleuritis and suppurative bronchopneumonia	97.5	1.17
M. sciuri	GCA_032027345.1	CN5	PRJNA1006036	SAMN37007388	Animal feces	98.9	3.72
M. sciuri	GCA_032027245.1	CN45	PRJNA1006036	SAMN37007398	Animal feces	99.45	3.99
M. sciuri	GCA_900117375.1	ATCC 29059	PRJEB17623	SAMEA4534378	ATCC 29059	98.9	2.98
M. sciuri	GCA_026626825.1	3A	PRJNA905385	SAMN31871822	Bat	96.94	3.81
M. sciuri	GCA_026626785.1	6A	PRJNA905385	SAMN31871823	Bat	97.58	3.37
M. sciuri	GCA_026626725.1	35B	PRJNA905385	SAMN31871826	Bat	97.36	3.39
M. sciuri	GCA_017368565.1	17943E	PRJNA707480	SAMN18206618	Bat	98.9	3.12
M. sciuri	GCA_017368535.1	22_11_9_LW	PRJNA707480	SAMN18206620	Bat	98.9	2.98
M. sciuri	GCA_024158905.1	S0631	PRJNA853356	SAMN29379424	Beetle	98.9	2.98
M. sciuri	GCA_019272915.1	WHA07	PRJNA741091	SAMN19844626	Bioaerosol chicken farm	98.87	3.49
M. sciuri	GCA_021078785.1	19 (lio)	PRJNA593524	SAMN13480734	Bird	98.9	2.94
M. sciuri	GCA_025561425.1	IVB6216	PRJNA819273	SAMN26923299	Camel nasal	98.34	2.24
M. sciuri	GCA_025561365.1	IVB6217	PRJNA819273	SAMN26923300	Camel nasal	98.9	2.98
M. sciuri	GCA_025561145.1	IVB6229	PRJNA819273	SAMN26923305	Camel nasal	98.9	3.37
M. sciuri	GCA_025561085.1	IVB6230	PRJNA819273	SAMN26923306	Camel nasal	98.9	3.12
M. sciuri	GCA_025561045.1	IVB6231	PRJNA819273	SAMN26923307	Camel nasal	98.9	2.98
M. sciuri	GCA_025561025.1	IVB6255	PRJNA819273	SAMN26923308	Camel nasal	98.9	3.66
M. sciuri	GCA_019443645.1	C2865	PRJNA663854	SAMN16182282	Canine	98.9	3.61
M. sciuri	GCA_009648145.1	Y98P	PRJNA578490	SAMN13064489	Canine blood	99.45	3.42
M. sciuri	GCA_034043155.1	Dog142	PRJNA942599	SAMN33696826	Canine nasal	98.9	3.12
M. sciuri	GCA_034042755.1	Dog029_2	PRJNA942599	SAMN33696775	Canine nasal	98.9	3.12
M. sciuri	GCA_034042735.1	Dog030	PRJNA942599	SAMN33696776	Canine nasal	98.9	3.12
M. sciuri	GCA_034042715.1	Dog031	PRJNA942599	SAMN33696777	Canine nasal	98.9	3.12
M. sciuri	GCA_034042655.1	Dog035_2	PRJNA942599	SAMN33696780	Canine nasal	98.9	3.12
M. sciuri	GCA_034042635.1	Dog036	PRJNA942599	SAMN33696781	Canine nasal	98.9	3.79
M. sciuri	GCA_034037795.1	Dog048	PRJNA942599	SAMN33696788	Canine nasal	98.9	3.12
M. sciuri	GCA_034031255.1	Dog108	PRJNA942599	SAMN33696798	Canine nasal	98.9	3.12
M. sciuri	GCA_034026575.1	Dog116	PRJNA942599	SAMN33696804	Canine nasal	98.9	4.27
M. sciuri	GCA_034017105.1	Dog009_1	PRJNA942599	SAMN33696754	Canine nasal	98.71	3.12
M. sciuri	GCA_034016815.1	Dog011	PRJNA942599	SAMN33696757	Canine nasal	98.9	3.12
M. sciuri	GCA_034016775.1	Dog013	PRJNA942599	SAMN33696759	Canine nasal	98.9	3.63
M. sciuri	GCA_034016575.1	Dog015	PRJNA942599	SAMN33696761	Canine nasal	98.9	3.12
M. sciuri	GCA_034016455.1	Dog016	PRJNA942599	SAMN33696762	Canine nasal	98.9	3.12
M. sciuri	GCA_034013475.1	Dog024_1	PRJNA942599	SAMN33696769	Canine nasal	98.9	3.12
M. sciuri	GCA_013602285.1	GDM7P051A	PRJNA586246	SAMN13164708	Canine nasal	98.9	3.12
M. sciuri	GCA_009830435.1	207NS	PRJNA559702	SAMN12726174	Canine nasal	98.9	3.53
M. sciuri	GCA_009830425.1	53NC	PRJNA559702	SAMN12726153	Canine nasal	98.9	3.59
M. sciuri	GCA_009830405.1	210NS	PRJNA559702	SAMN12726199	Canine nasal	98.9	2.98
M. sciuri	GCA_035796995.1	Ngtc NS 1	PRJNA636233	SAMN29058015	Cattle	98.9	3.12
M. sciuri	GCA_035796715.1	Ngtc NS 8	PRJNA636233	SAMN29058029	Cattle	98.9	2.98
M. sciuri	GCA_035796655.1	Ngtc NS 11	PRJNA636233	SAMN29058033	Cattle	98.9	3.12
M. sciuri	GCA_035786415.1	GNS6w	PRJNA636233	SAMN27533530	Cattle nasal	98.9	2.98
M. sciuri	GCA_035785015.1	N35Y	PRJNA636233	SAMN27532954	Cattle nasal	98.9	2.98
M. sciuri	GCA_022815805.1	GDQ20D70P_20	PRJNA820630	SAMN27064492	Cattle nasal	98.9	3.35
M. sciuri	GCA_022810185.1	SSC-7107_5	PRJNA820630	SAMN27022989	Cattle nasal	98.9	3.53
M. sciuri	GCA_022810035.1	GDK8D55P_A	PRJNA820630	SAMN27020454	Cattle nasal	98.9	3.01
M. sciuri	GCA_022809925.1	GDK8D55P	PRJNA820630	SAMN27019305	Cattle nasal	98.9	3.39
M. sciuri	GCA_022809905.1	FDAARGOS_285	PRJNA820630	SAMN27019306	Cattle nasal	98.9	2.98
M. sciuri	GCA_021215435.1	S20	PRJNA636233	SAMN20568232	Cattle nasal	98.9	3.12
M. sciuri	GCA_021215315.1	N76	PRJNA636233	SAMN20525614	Cattle nasal	98.9	3.12
M. sciuri	GCA_021189515.1	G65	PRJNA636233	SAMN20568246	Cattle nasal	98.9	3.17
M. sciuri	GCA_021189395.1	N7	PRJNA636233	SAMN20525610	Cattle nasal	98.9	3.12
M. sciuri	GCA_021189215.1	N31	PRJNA636233	SAMN20525621	Cattle nasal	98.9	2.43
M. sciuri	GCA_021189155.1	N44	PRJNA636233	SAMN20525624	Cattle nasal	98.9	3.12
M. sciuri	GCA_021189015.1	N65	PRJNA636233	SAMN20525627	Cattle nasal	98.9	3.07
M. sciuri	GCA_021188895.1	S12	PRJNA636233	SAMN20525630	Cattle nasal	98.9	3
M. sciuri	GCA_021215325.1	N23	PRJNA636233	SAMN20525622	Cattle rectal	98.9	2.98
M. sciuri	GCA_021190075.1	G71	PRJNA636233	SAMN20568237	Cattle rectal	98.9	3.73
M. sciuri	GCA_021189455.1	G140	PRJNA636233	SAMN20568255	Cattle rectal	98.9	3.53
M. sciuri	GCA_021189075.1	S52	PRJNA636233	SAMN20525631	Cattle rectal	98.9	3.67
M. sciuri	GCA_035796855.1	Ngtc RS 4	PRJNA636233	SAMN29058022	Cattle rectal	98.9	3.12
M. sciuri	GCA_035796635.1	Ngtc RS 5	PRJNA636233	SAMN29058031	Cattle rectal	98.9	2.98
M. sciuri	GCA_035796615.1	Ngtc RS 6	PRJNA636233	SAMN29058034	Cattle rectal	98.9	3.12
M. sciuri	GCA_035795755.1	Ngtc RS 9	PRJNA636233	SAMN29058042	Cattle rectal	98.9	3.12
M. sciuri	GCA_035795715.1	Ngtc RS 10	PRJNA636233	SAMN29058044	Cattle rectal	98.9	3
M. sciuri	GCA_035794375.1	Sil RS 5	PRJNA636233	SAMN29049684	Cattle rectal	98.9	3.12
M. sciuri	GCA_035794175.1	Sil RS 7	PRJNA636233	SAMN29049695	Cattle rectal	98.9	3.67
M. sciuri	GCA_023924445.1	BR2822	PRJNA809943	SAMN26210912	Cattle skin	98.9	3.18
M. sciuri	GCA_021215395.1	G27	PRJNA636233	SAMN20568248	Cattle teat swab	98.9	2.98
M. sciuri	GCA_021215355.1	G19	PRJNA636233	SAMN20568250	Cattle teat swab	98.9	2.98
M. sciuri	GCA_021190175.1	G20	PRJNA636233	SAMN20568247	Cattle teat swab	98.9	3.12
M. sciuri	GCA_021189275.1	N55	PRJNA636233	SAMN20525620	Cattle teat swab	98.9	3.53
M. sciuri	GCA_021188935.1	S46	PRJNA636233	SAMN20525632	Cattle teat swab	98.9	2.98
M. sciuri	GCA_021188915.1	S33	PRJNA636233	SAMN20525629	Cattle teat swab	98.9	2.98
M. sciuri	GCA_039655975.1	ALBM-18	PRJNA1062160	SAMN39289347	Chicken bone	98.9	4.21
M. sciuri	GCA_035785755.1	SMGG8Y	PRJNA636233	SAMN27533566	cow dung pit	98.9	2.98
M. sciuri	GCA_035792395.1	Gar CS 8	PRJNA636233	SAMN29049786	Duck	98.9	2.98
M. sciuri	GCA_035792295.1	Gar CS 12	PRJNA636233	SAMN29049791	Duck	98.9	3
M. sciuri	GCA_016893185.1	GDK8D4P	PRJNA693396	SAMN17386212	Duck	98.9	3.12
M. sciuri	GCA_016893105.1	GDK8D25P	PRJNA693396	SAMN17386214	Duck	98.87	3.66
M. sciuri	GCA_016893065.1	GDK8D41P	PRJNA693396	SAMN17386217	Duck	98.87	2.98
M. sciuri	GCA_016892975.1	GDK8D53P	PRJNA693396	SAMN17386221	Duck	98.9	2.94
M. sciuri	GCA_016891845.1	GDH9D128P	PRJNA693363	SAMN17385700	Duck	98.9	2.98
M. sciuri	GCA_016891825.1	GDK8D3P	PRJNA693363	SAMN17385702	Duck	98.9	3.12
M. sciuri	GCA_016891785.1	GDK8D18P	PRJNA693363	SAMN17385705	Duck	98.9	3.12
M. sciuri	GCA_016891605.1	GDK8D45P	PRJNA693363	SAMN17385713	Duck	98.9	2.98
M. sciuri	GCA_016891585.1	GDK8D46P	PRJNA693363	SAMN17385714	Duck	98.87	3
M. sciuri	GCA_016887545.1	GDQ20D70P	PRJNA699746	SAMN17808506	Duck	98.9	3.53
M. sciuri	GCA_016128315.1	GDK8D55P	PRJNA684807	SAMN17070618	Duck	98.9	3.53
M. sciuri	GCA_016067215.1	GDK8D6P	PRJNA683096	SAMN17022249	Duck	98.9	2.8
M. sciuri	GCA_002072755.1	SNUDS-18	PRJNA379758	SAMN06619776	Duck	98.12	2.84
M. sciuri	GCA_016892865.1	GDQ8D213P	PRJNA693396	SAMN17386227	Environmental	98.9	3.15
M. sciuri	GCA_016892405.1	GDX8P98P	PRJNA693396	SAMN17386237	Environmental	98.9	3.12
M. sciuri	GCA_016892355.1	GDX8P100P	PRJNA693396	SAMN17386239	Environmental	98.9	3.12
M. sciuri	GCA_016067395.1	GDH8C110P	PRJNA683099	SAMN17022253	Environmental	98.9	2.8
M. sciuri	GCA_911094105.1	IMDO-S72	PRJEB46201	SAMEA8963170	Fermented meat	98.9	3.05
M. sciuri	GCA_017028955.1	Colony296	PRJNA668870	SAMN17905382	Food	98.16	2.98
M. sciuri	GCA_017028935.1	Colony433	PRJNA668870	SAMN17905383	Food	98.9	2.98
M. sciuri	GCA_017028865.1	Colony295	PRJNA668870	SAMN17905381	Food	98.71	2.98
M. sciuri	GCA_035797795.1	Gar NS 14	PRJNA636233	SAMN29057976	Goat	98.9	3
M. sciuri	GCA_035796595.1	Ngtc NS 12	PRJNA636233	SAMN29058035	Goat	98.9	3.12
M. sciuri	GCA_035793775.1	Sil NS 23	PRJNA636233	SAMN29049715	Goat	98.9	3.12
M. sciuri	GCA_035793595.1	Sil RS 16	PRJNA636233	SAMN29049724	Goat	98.9	2.98
M. sciuri	GCA_035792135.1	Gar NS 4	PRJNA636233	SAMN29049799	Goat	98.9	3.12
M. sciuri	GCA_022815365.1	GDQ20D70P_18	PRJNA820630	SAMN27064490	Goat nasal	98.9	3.12
M. sciuri	GCA_022815225.1	GDQ20D70P_14	PRJNA820630	SAMN27064486	Goat nasal	98.9	3.35
M. sciuri	GCA_022815165.1	GDQ20D70P_17	PRJNA820630	SAMN27064489	Goat nasal	98.9	3.53
M. sciuri	GCA_022810265.1	SSC-7107_7	PRJNA820630	SAMN27022991	Goat nasal	98.9	3.12
M. sciuri	GCA_022810165.1	GDQ20D70P_4	PRJNA820630	SAMN27022988	Goat nasal	98.9	3.53
M. sciuri	GCA_022810115.1	SSC-7107_6	PRJNA820630	SAMN27022990	Goat nasal	98.9	3.53
M. sciuri	GCA_035786535.1	GNS2y	PRJNA636233	SAMN27533524	Hand swab	98.9	3.53
M. sciuri	GCA_035786495.1	SHS3pa	PRJNA636233	SAMN27533527	Hand swab	98.9	2.8
M. sciuri	GCA_035786375.1	NHS1y	PRJNA636233	SAMN27533533	Hand swab	98.9	3.12
M. sciuri	GCA_035786155.1	GHS6y	PRJNA636233	SAMN27533547	Hand swab	98.9	3.12
M. sciuri	GCA_035786095.1	NHS9y	PRJNA636233	SAMN27533548	Hand swab	98.9	3.55
M. sciuri	GCA_035786015.1	SHS4s	PRJNA636233	SAMN27533552	Hand swab	98.9	3.12
M. sciuri	GCA_035785995.1	NHS5w	PRJNA636233	SAMN27533554	Hand swab	98.9	2.98
M. sciuri	GCA_035785855.1	NHS2y	PRJNA636233	SAMN27533559	Hand swab	98.9	3.12
M. sciuri	GCA_035785775.1	NHS5y	PRJNA636233	SAMN27533564	Hand swab	98.9	4.21
M. sciuri	GCA_035785695.1	GHS5y	PRJNA636233	SAMN27533569	Hand swab	98.9	3.12
M. sciuri	GCA_035798015.1	Gar CS 24	PRJNA636233	SAMN29057966	Hen	98.9	2.98
M. sciuri	GCA_035792255.1	Gar CS 13	PRJNA636233	SAMN29049792	Hen	98.9	3.53
M. sciuri	GCA_035792215.1	Gar CS 15	PRJNA636233	SAMN29049795	Hen	98.9	3
M. sciuri	GCA_035792155.1	Gar CS 16	PRJNA636233	SAMN29049797	Hen	98.9	3.12
M. sciuri	GCA_035791995.1	Gar CS 18	PRJNA636233	SAMN29049806	Hen	98.9	3.12
M. sciuri	GCA_035791935.1	Gar CS 19	PRJNA636233	SAMN29049807	Hen	98.9	3.12
M. sciuri	GCA_021460095.1	MIN-177	PRJNA769286	SAMN22108522	Human	98.9	4.35
M. sciuri	GCA_016892085.1	GFQ9D239A	PRJNA693396	SAMN17386252	Human	98.62	3.27
M. sciuri	GCA_011065455.1	UA819	PRJNA595928	SAMN14171577	Human blood	98.9	3.1
M. sciuri	GCA_032463885.1	7	PRJNA1022451	SAMN37607779	Human blood	98.9	3.12
M. sciuri	GCA_002209165.2	FDAARGOS_285	PRJNA231221	SAMN06173298	Human clinical	98.9	3.53
M. sciuri	GCA_037849205.1	9VPs_Sm2	PRJNA1028639	SAMN37848896	Human nasal	98.9	3.12
M. sciuri	GCA_035786315.1	GNS4y	PRJNA636233	SAMN27533537	Human nasal	98.9	3.12
M. sciuri	GCA_035786275.1	GNS3y	PRJNA636233	SAMN27533538	Human nasal	98.9	2.98
M. sciuri	GCA_035786255.1	NNS1w	PRJNA636233	SAMN27533540	Human nasal	98.9	2.8
M. sciuri	GCA_035786235.1	NNS1y	PRJNA636233	SAMN27533539	Human nasal	98.9	3.12
M. sciuri	GCA_035786215.1	GNS7pay	PRJNA636233	SAMN27533544	Human nasal	98.9	3.12
M. sciuri	GCA_035785655.1	NNS2	PRJNA636233	SAMN27533570	Human nasal	98.9	3.12
M. sciuri	GCA_035781315.1	NC11	PRJNA636233	SAMN27533051	Human nasal	98.9	3.12
M. sciuri	GCA_022810465.1	GDQ20D70P	PRJNA820630	SAMN27020456	Human nasal	98.9	3.35
M. sciuri	GCA_000612145.1	Z8	PRJNA175350	SAMN02592623	Human skin	98.9	2.98
M. sciuri	GCA_030499335.1	CONS_ST231	PRJNA980213	SAMN36373930	Human stool	98.9	3.63
M. sciuri	GCA_030499265.1	CONS_ST230	PRJNA980213	SAMN36373929	Human stool	98.9	3.12
M. sciuri	GCA_030499205.1	CONS_ST229	PRJNA980213	SAMN36373928	Human stool	98.9	3.53
M. sciuri	GCA_023205995.1	82104	PRJNA678127	SAMN16788958	Human urine	98.9	3.67
M. sciuri	GCA_001766775.1	P575	PRJNA339388	SAMN05590270	Human urine	98.9	3.14
M. sciuri	GCA_001766785.2	P879	PRJNA339386	SAMN05590264	Human wound	98.9	2.94
M. sciuri	GCA_024372535.1	6942A_MS	PRJNA851703	SAMN29259463	Mastitis	96.98	3.6
M. sciuri	GCA_003580695.1	SNUC 1323	PRJNA342349	SAMN06173122	Mastitis	98.87	2.82
M. sciuri	GCA_003580685.1	SNUC 2430	PRJNA342349	SAMN06173133	Mastitis	98.9	4.64
M. sciuri	GCA_003580435.1	SNUC 1043	PRJNA342349	SAMN06173121	Mastitis	98.9	3.63
M. sciuri	GCA_003580395.1	SNUC 1679	PRJNA342349	SAMN06173130	Mastitis	98.71	2.94
M. sciuri	GCA_003580375.1	SNUC 2754	PRJNA342349	SAMN06173134	Mastitis	98.9	3.94
M. sciuri	GCA_003580365.1	SNUC 3363	PRJNA342349	SAMN06173137	Mastitis	98.9	3.26
M. sciuri	GCA_003579605.1	SNUC 275	PRJNA342349	SAMN06173118	Mastitis	98.9	4.72
M. sciuri	GCA_003579575.1	SNUC 1352	PRJNA342349	SAMN06173125	Mastitis	98.9	2.96
M. sciuri	GCA_003579565.1	SNUC 1353	PRJNA342349	SAMN06173126	Mastitis	98.9	2.82
M. sciuri	GCA_003579465.1	SNUC 1326	PRJNA342349	SAMN06173123	Mastitis	98.9	3.18
M. sciuri	GCA_003579445.1	SNUC 1345	PRJNA342349	SAMN06173124	Mastitis	98.9	3.96
M. sciuri	GCA_003579425.1	SNUC 2103	PRJNA342349	SAMN06173132	Mastitis	98.9	4.09
M. sciuri	GCA_003579395.1	SNUC 2936	PRJNA342349	SAMN06173135	Mastitis	98.66	4.46
M. sciuri	GCA_003579375.1	SNUC 5174	PRJNA342349	SAMN06173141	Mastitis	98.34	3.15
M. sciuri	GCA_003043615.1	SNUC 740	PRJNA342349	SAMN06173119	Mastitis	98.9	2.28
M. sciuri	GCA_003043075.1	SNUC 3120	PRJNA342349	SAMN06173136	Mastitis	98.9	3.53
M. sciuri	GCA_003042855.1	SNUC 1760	PRJNA342349	SAMN06173131	Mastitis	98.9	3.9
M. sciuri	GCA_003042195.1	SNUC 225	PRJNA342349	SAMN06173117	Mastitis	98.9	2.98
M. sciuri	GCA_003042145.1	SNUC 209	PRJNA342349	SAMN06173116	Mastitis	98.9	3.52
M. sciuri	GCA_003042135.1	SNUC 4659	PRJNA342349	SAMN06173140	Mastitis	98.13	3.44
M. sciuri	GCA_003041935.1	SNUC 70	PRJNA342349	SAMN06173114	Mastitis	98.9	3.09
M. sciuri	GCA_003041915.1	SNUC 1372	PRJNA342349	SAMN06173127	Mastitis	98.9	3.35
M. sciuri	GCA_003041895.1	SNUC 3899	PRJNA342349	SAMN06173138	Mastitis	98.9	2.41
M. sciuri	GCA_003041875.1	SNUC 4210	PRJNA342349	SAMN06173139	Mastitis	98.85	3.76
M. sciuri	GCA_003041855.1	SNUC 5594	PRJNA342349	SAMN06173142	Mastitis	98.85	3.71
M. sciuri	GCA_003006205.1	MC10_S56	PRJNA437531	SAMN08667447	Mastitis	99.4	4.26
M. sciuri	GCA_001051265.1	BMSA 1	PRJNA288632	SAMN03835273	Mastitis	98.9	3.94
M. sciuri	GCA_035794395.1	Sil MILK 1	PRJNA636233	SAMN29049685	Mastitis	98.9	3.12
M. sciuri	GCA_035793935.1	Sil MILK 5	PRJNA636233	SAMN29049707	Mastitis	98.9	3.53
M. sciuri	GCA_035790375.1	4481	PRJNA636233	SAMN28910822	Mastitis	98.9	3.53
M. sciuri	GCA_035790315.1	4531	PRJNA636233	SAMN28910827	Mastitis	98.9	3.12
M. sciuri	GCA_035788235.1	GU 17	PRJNA636233	SAMN27554389	Mastitis	98.9	3.12
M. sciuri	GCA_035781575.1	211	PRJNA636233	SAMN27533038	Mastitis	98.9	2.84
M. sciuri	GCA_035781455.1	228	PRJNA636233	SAMN27533042	Mastitis	98.9	3
M. sciuri	GCA_035780795.1	NC74	PRJNA636233	SAMN27533065	Mastitis	98.9	2.8
M. sciuri	GCA_022508165.1	SS-1	PRJNA693155	SAMN17379018	Mastitis	98.9	3.15
M. sciuri	GCA_021367475.1	Ani-GT-064	PRJNA609060	SAMN19114548	Mastitis	98.9	3.93
M. sciuri	GCA_021367035.1	Ani-LG-031	PRJNA609060	SAMN19114570	Mastitis	98.9	3.35
M. sciuri	GCA_021366755.1	Ani-LG-086	PRJNA609060	SAMN19114584	Mastitis	98.9	2.83
M. sciuri	GCA_019149065.1	K14	PRJNA738610	SAMN19735771	Mastitis	98.9	3
M. sciuri	GCA_018967705.1	K117.2	PRJNA737636	SAMN19707213	Mastitis	98.34	3.12
M. sciuri	GCA_002902225.1	CCUG 39509	PRJNA339206	SAMN05977983	Meat	98.9	3.35
M. sciuri	GCA_013415315.1	ACT	PRJNA643572	SAMN15420182	Mouse	98.9	2.94
M. sciuri	GCA_004569525.1	BL01	PRJNA527079	SAMN11126846	Mouse	98.9	3.2
M. sciuri	GCA_020682805.1	SS226_SSc_UNIFESP	PRJNA736948	SAMN19668999	Orthopedic infection	98.9	3.12
M. sciuri	GCA_035794515.1	Sil NS 4	PRJNA636233	SAMN29049679	Pig	98.9	3.12
M. sciuri	GCA_035792055.1	Gar NS 5	PRJNA636233	SAMN29049802	Pig	98.9	2.81
M. sciuri	GCA_017971705.1	GDX8P61P	PRJNA693170	SAMN17379247	Pig	98.9	3.12
M. sciuri	GCA_016893445.1	GDB8P12P	PRJNA693396	SAMN17386200	Pig	98.9	3.17
M. sciuri	GCA_016893305.1	GDB8P65P	PRJNA693396	SAMN17386204	Pig	98.62	3.53
M. sciuri	GCA_016892785.1	GDX8P18P	PRJNA693396	SAMN17386232	Pig	98.9	3.12
M. sciuri	GCA_016892745.1	GDX8P14P	PRJNA693396	SAMN17386231	Pig	98.9	3.12
M. sciuri	GCA_016892465.1	GDX8P45P	PRJNA693396	SAMN17386235	Pig	98.9	3.12
M. sciuri	GCA_031875305.1	ST261	PRJNA1018240	SAMN37429350	Pig nasal	98.9	2.8
M. sciuri	GCA_031847155.1	ST262	PRJNA1018240	SAMN37429333	Pig nasal	98.9	3.12
M. sciuri	GCA_031847135.1	ST259	PRJNA1018240	SAMN37429334	Pig nasal	98.9	3.67
M. sciuri	GCA_031847095.1	ST260	PRJNA1018240	SAMN37429335	Pig nasal	98.9	3.12
M. sciuri	GCA_031846835.1	ST264	PRJNA1018240	SAMN37429349	Pig nasal	98.9	2.24
M. sciuri	GCA_031846815.1	ST263	PRJNA1018240	SAMN37429351	Pig nasal	98.9	3.53
M. sciuri	GCA_031846745.1	ST265	PRJNA1018240	SAMN37429352	Pig nasal	98.9	2.98
M. sciuri	GCA_022815065.1	GDQ20D70P_16	PRJNA820630	SAMN27064488	Pig nasal	98.9	3.53
M. sciuri	GCA_024580715.1	8QC2O2	PRJNA862074	SAMN29938206	Pig tonsil	98.9	3.67
M. sciuri	GCA_014217745.1	NWAF26	PRJNA605707	SAMN14074648	Pork	98.9	2.98
M. sciuri	GCA_009259665.1	B9-58B	PRJNA555628	SAMN12340656	Pork	98.9	3.04
M. sciuri	GCA_001684285.1	SAP15-1	PRJNA327904	SAMN05361856	Pork	98.9	3.12
M. sciuri	GCA_003968855.1	CCUG 37923	PRJNA339206	SAMN05978017	Rat	98.77	3.17
M. sciuri	GCA_001476575.1	NS53	PRJNA278418	SAMN03401358	Rice	98.9	2.43
M. sciuri	GCA_001476555.1	NS202	PRJNA278195	SAMN03401359	Rice	98.9	3.12
M. sciuri	GCA_030250065.1	BR656	PRJNA885042	SAMN31063651	Sheep mastits	98.9	3.63
M. sciuri	GCA_022815245.1	GDQ20D70P_13	PRJNA820630	SAMN27064485	Sheep nasal	98.9	3.53
M. sciuri	GCA_022815205.1	GDQ20D70P_11	PRJNA820630	SAMN27064483	Sheep nasal	98.9	3.53
M. sciuri	GCA_022814975.1	GDQ20D70P_12	PRJNA820630	SAMN27064484	Sheep nasal	98.9	3.43
M. sciuri	GCA_022810225.1	GDQ20D70P_2	PRJNA820630	SAMN27022986	Sheep nasal	98.9	3.53
M. sciuri	GCA_022810205.1	SSC-7107_1	PRJNA820630	SAMN27022985	Sheep nasal	98.9	3.12
M. sciuri	GCA_022810145.1	GDQ20D70P_9	PRJNA820630	SAMN27022993	Sheep nasal	98.9	3.53
M. sciuri	GCA_022810105.1	GDQ20D70P_8	PRJNA820630	SAMN27022992	Sheep nasal	98.9	3.53
M. sciuri	GCA_022810085.1	GDQ20D70P_A	PRJNA820630	SAMN27021043	Sheep nasal	98.9	3.53
M. sciuri	GCA_022810065.1	SSC-7107	PRJNA820630	SAMN27019304	Sheep nasal	98.9	3.12
M. sciuri	GCA_022810025.1	GDH8C110P	PRJNA820630	SAMN27019303	Sheep nasal	98.9	3.36
M. sciuri	GCA_022809985.1	SSC-7107_A	PRJNA820630	SAMN27020457	Sheep nasal	98.9	2.98
M. sciuri	GCA_030705285.1	X26	PRJNA1002077	SAMN36830735	Soil	98.9	3
M. sciuri	GCA_002407445.1	i1	PRJNA412144	SAMN07701646	spider external	98.9	3.12
M. sciuri	GCA_002901825.1	NCTC 12103	PRJNA339206	SAMN06177161	squirrel skin	98.88	2.98
M. sciuri	GCA_017583155.1	G16-1	PRJNA715179	SAMN18334905	Supermarket	98.9	3.01
M. sciuri	GCA_035779995.1	Ms-347	PRJNA636233	SAMN27487118	Water	98.9	2.44
M. sciuri	GCA_016653675.1	TET2	PRJNA690641	SAMN17255785	Water	98.9	3.12
M. sciuri	GCA_012102515.1	UFMG-H6	PRJNA435944	SAMN14486419	Zebu urine	98.9	3.12
S. arlettae	GCA_000295715.1	CVD059	PRJNA170960	SAMN02470290	Blood	98.35	0.32
S. arlettae	GCA_025560865.1	IVB6234	PRJNA819273	SAMN26923315	Camel nasal	98.69	0.83
S. arlettae	GCA_025560845.1	IVB6235	PRJNA819273	SAMN26923316	Camel nasal	99.25	0.27
S. arlettae	GCA_021190515.1	S32Y	PRJNA636233	SAMN20568227	Cattle nasal	99.25	0.41
S. arlettae	GCA_021215375.1	G39	PRJNA636233	SAMN20568254	Cattle rectal	99.25	0.53
S. arlettae	GCA_021189435.1	G36	PRJNA636233	SAMN20568252	Cattle rectal	99.25	0.46
S. arlettae	GCA_021190035.1	G37	PRJNA636233	SAMN20568251	Cattle rectal	99.25	0.32
S. arlettae	GCA_021189355.1	N114	PRJNA636233	SAMN20525615	Cattle rectal	99.25	0.24
S. arlettae	GCA_021189655.1	G61	PRJNA636233	SAMN20568243	Cattle teat swab	99.25	0.29
S. arlettae	GCA_035792195.1	Gar CS 14	PRJNA636233	SAMN29049794	Chicken	99.25	0.56
S. arlettae	GCA_035785035.1	N48	PRJNA636233	SAMN27532952	Cattle nasal	99.25	0.41
S. arlettae	GCA_019891015.1	AHKW2e	PRJNA758761	SAMN21034498	Dog	99.25	0.94
S. arlettae	GCA_007671775.1	DE0598	PRJNA543692	SAMN11792758	Environmental	99.14	0.88
S. arlettae	GCA_012241565.1	N283	PRJNA616391	SAMN14489950	Eye patient	99.25	0.9
S. arlettae	GCA_018502345.1	Colony298	PRJNA668870	SAMN18017935	Food	99.25	0.13
S. arlettae	GCA_035782955.1	G3	PRJNA636233	SAMN27533017	Goat nasal	99.25	0.49
S. arlettae	GCA_021189245.1	N28	PRJNA636233	SAMN20525619	Goat nasal	99.25	0.38
S. arlettae	GCA_023614505.1	SA283	PRJNA842355	SAMN28657522	Human eye	99.25	0.9
S. arlettae	GCA_032139485.1	3750-2	PRJNA1010232	SAMN37184695	Human throat	98.33	0.38
S. arlettae	GCA_032140215.1	2485-2	PRJNA1010232	SAMN37184666	Human vaginal	98.61	1.63
S. arlettae	GCA_003578705.1	SNUC 1480	PRJNA342349	SAMN06172827	Mastitis	97.72	2.92
S. arlettae	GCA_003578645.1	SNUC 4935	PRJNA342349	SAMN06172836	Mastitis	98.69	2.15
S. arlettae	GCA_003578715.1	SNUC 1401	PRJNA342349	SAMN06172826	Mastitis	95.95	1.66
S. arlettae	GCA_003041175.1	SNUC 1576	PRJNA342349	SAMN06172828	Mastitis	99.06	1.32
S. arlettae	GCA_003041155.1	SNUC 3029	PRJNA342349	SAMN06172830	Mastitis	99.25	1
S. arlettae	GCA_003040735.1	SNUC 4786	PRJNA342349	SAMN06172839	Mastitis	99.25	0.91
S. arlettae	GCA_003578655.1	SNUC 4202	PRJNA342349	SAMN06172833	Mastitis	98.66	0.79
S. arlettae	GCA_003041095.1	SNUC 4292	PRJNA342349	SAMN06172834	Mastitis	98.58	0.7
S. arlettae	GCA_003041115.1	SNUC 3447	PRJNA342349	SAMN06172832	Mastitis	99.25	0.57
S. arlettae	GCA_003578665.1	SNUC 3131	PRJNA342349	SAMN06172831	Mastitis	99.25	0.55
S. arlettae	GCA_021191415.1	36Mw	PRJNA636233	SAMN21849936	Mastitis	99.25	0.46
S. arlettae	GCA_003040755.1	SNUC 1715.2	PRJNA342349	SAMN06172838	Mastitis	99.25	0.45
S. arlettae	GCA_003040775.1	SNUC 4426	PRJNA342349	SAMN06172835	Mastitis	99.25	0.39
S. arlettae	GCA_003041135.1	SNUC 2101	PRJNA342349	SAMN06172829	Mastitis	99.25	0.38
S. arlettae	GCA_003579095.1	SNUC 5134	PRJNA342349	SAMN06172837	Mastitis	98.13	0.23
S. arlettae	GCA_021367655.1	Ani-GT-005	PRJNA609060	SAMN19114538	Mastitis	99.25	0.21
S. arlettae	GCA_022049025.1	BVC S31	PRJNA778912	SAMN23002889	Mastitis	99.25	0.19
S. arlettae	GCA_003040795.1	SNUC 1330	PRJNA342349	SAMN06172825	Mastitis	99.25	0.15
S. arlettae	GCA_004570895.1	IOV5	PRJNA527079	SAMN11126858	Mouse	99.14	2.56
S. arlettae	GCA_021189535.1	G131	PRJNA636233	SAMN20568245	Pig rectal swab	99.25	0.21
S. arlettae	GCA_002902345.1	NCTC 12413	PRJNA339206	SAMN06177163	Poultry	99.22	0.32
S. arlettae	GCA_007992735.1	NBRC 109765	PRJDB6340	SAMD00172685	Poultry	99.25	0.32
S. arlettae	GCA_030386245.1	Sample2_6	PRJNA949442	SAMN33944286	Soil	98.68	0.7
S. arlettae	GCA_038377845.1	X4592	PRJNA1023081	SAMN37641187	Stork nasal	99.25	0.32
S. gallinarum	GCA_029774255.1	STP534	PRJNA694570	SAMN17527673	Beetle	99.81	1.81
S. gallinarum	GCA_021189375.1	N61	PRJNA636233	SAMN20525611	Bovine nasal	99.81	1.62
S. gallinarum	GCA_021189955.1	G35	PRJNA636233	SAMN20568239	Bovine nasal	99.81	1.44
S. gallinarum	GCA_021189135.1	N45	PRJNA636233	SAMN20525625	Bovine nasal	99.81	1.7
S. gallinarum	GCA_021190375.1	S39	PRJNA636233	SAMN20568229	Bovine nasal	99.81	1.7
S. gallinarum	GCA_021189405.1	N29	PRJNA636233	SAMN20525612	Bovine nasal	99.81	1.99
S. gallinarum	GCA_021190275.1	S37	PRJNA636233	SAMN20568233	Bovine nasal	99.81	1.78
S. gallinarum	GCA_021190555.1	S25	PRJNA636233	SAMN20568226	Bovine nasal	99.7	1.47
S. gallinarum	GCA_021189875.1	N1	PRJNA636233	SAMN20525613	Bovine nasal	99.81	1.75
S. gallinarum	GCA_021190355.1	S45	PRJNA636233	SAMN20568231	Bovine rectal	99.81	1.83
S. gallinarum	GCA_021191055.1	S23	PRJNA636233	SAMN20568236	Bovine teat swab	99.81	1.3
S. gallinarum	GCA_021190235.1	S41	PRJNA636233	SAMN20568234	Bovine teat swab	99.81	2
S. gallinarum	GCA_021189105.1	N46	PRJNA636233	SAMN20525626	Bovine teat swab	99.81	1.7
S. gallinarum	GCA_038901555.1	M2	PRJNA1071304	SAMN39683659	Chicken bone	99.81	1.54
S. gallinarum	GCA_038901535.1	M1	PRJNA1070827	SAMN39661818	Chicken bone	99.81	2.44
S. gallinarum	GCA_025910155.1	MTR_B001	PRJNA889186	SAMN31232916	Chicken breast muscle	99.81	2.07
S. gallinarum	GCA_000875895.1	DSM 20610	PRJNA271859	SAMN03278263	Chicken infection skin	99.81	2.05
S. gallinarum	GCA_003968815.1	NCTC 12195	PRJNA339206	SAMN10236326	Chicken nasal	98.49	3.1
S. gallinarum	GCA_007992775.1	NBRC 109767	PRJDB3236	SAMD00172687	Chicken nasal	99.81	1.97
S. gallinarum	GCA_020790155.1	FCW1	PRJNA753470	SAMN20695247	Coconut water	99.81	1.44
S. gallinarum	GCA_029813015.1	MTR_KME002	PRJNA907246	SAMN31957329	Egg surface	99.81	1.7
S. gallinarum	GCA_035786055.1	NHS4fw	PRJNA636233	SAMN27533550	Human hand	99.81	1.58
S. gallinarum	GCA_035785795.1	NNS5w	PRJNA636233	SAMN27533565	Human nasal	99.81	1.81
S. gallinarum	GCA_035786175.1	GNS7w	PRJNA636233	SAMN27533543	Human nasal	99.81	1.5
S. gallinarum	GCA_003035515.1	SNUC 395	PRJNA342349	SAMN06173026	Mastitis	99.25	2.91
S. gallinarum	GCA_035790295.1	4521	PRJNA636233	SAMN28910826	Mastitis	99.81	2.43
S. gallinarum	GCA_003043855.1	SNUC 4089	PRJNA342349	SAMN06173038	Mastitis	99.63	1.1
S. gallinarum	GCA_003580875.1	SNUC 3067	PRJNA342349	SAMN06173037	Mastitis	99.63	1.67
S. gallinarum	GCA_003042635.1	SNUC 5382	PRJNA342349	SAMN06173043	Mastitis	98.97	2.44
S. gallinarum	GCA_003042895.1	SNUC 2111	PRJNA342349	SAMN06173035	Mastitis	98.89	2.78
S. gallinarum	GCA_003579725.1	SNUC 2913	PRJNA342349	SAMN06173036	Mastitis	99.81	2.63
S. gallinarum	GCA_003577645.1	SNUC 741	PRJNA342349	SAMN06173027	Mastitis	99.81	1.61
S. gallinarum	GCA_003577975.1	SNUC 302	PRJNA342349	SAMN06173025	Mastitis	99.81	1.88
S. gallinarum	GCA_003577605.1	SNUC 1169	PRJNA342349	SAMN06173029	Mastitis	99.67	1.79
S. gallinarum	GCA_003580865.1	SNUC 1606	PRJNA342349	SAMN06173032	Mastitis	99.81	1.82
S. gallinarum	GCA_003035095.1	SNUC 1244	PRJNA342349	SAMN06173030	Mastitis	99.81	2.43
S. gallinarum	GCA_018997025.1	B13	PRJNA737204	SAMN19686721	Mastitis	99.81	1.7
S. gallinarum	GCA_003580935.1	SNUC 4583	PRJNA342349	SAMN06173040	Mastitis	99.53	2.34
S. gallinarum	GCA_003042655.1	SNUC 2087	PRJNA342349	SAMN06173033	Mastitis	99.81	1.83
S. gallinarum	GCA_003579735.1	SNUC 4633	PRJNA342349	SAMN06173041	Mastitis	99.81	1.46
S. gallinarum	GCA_003042735.1	SNUC 4236	PRJNA342349	SAMN06173039	Mastitis	99.81	2.03
S. gallinarum	GCA_003580925.1	SNUC 5344	PRJNA342349	SAMN06173042	Mastitis	99.25	2.64
S. gallinarum	GCA_003042715.1	SNUC 4861	PRJNA342349	SAMN06173045	Mastitis	99.81	2.03
S. gallinarum	GCA_003577565.1	SNUC 1388	PRJNA342349	SAMN06173031	Mastitis	99.81	1.9
S. gallinarum	GCA_021190215.1	S35	PRJNA636233	SAMN20568235	Pig nasal	99.81	2
S. gallinarum	GCA_024580635.1	32QC2CO	PRJNA862074	SAMN29938207	Pig throat	99.53	1.04
S. pseudoxylosus	GCA_035795655.1	Ngtc RS 11	PRJNA636233	SAMN29058045	Cattle	99.81	1.86
S. pseudoxylosus	GCA_035794075.1	Sil NS 14	PRJNA636233	SAMN29049700	Cattle	99.81	1.87
S. pseudoxylosus	GCA_035795695.1	Ngtc NS 15	PRJNA636233	SAMN29058043	Cattle	99.81	1.2
S. pseudoxylosus	GCA_035784955.1	N17	PRJNA636233	SAMN27532958	Cattle nasal	99.81	1.92
S. pseudoxylosus	GCA_035784935.1	N22	PRJNA636233	SAMN27532957	Cattle teat swab	99.81	1.2
S. pseudoxylosus	GCA_033657665.1	BG2-3	PRJNA1035283	SAMN38103674	Fermented soybean	99.68	1.25
S. pseudoxylosus	GCA_033597855.1	BG1-1	PRJNA1035283	SAMN38103672	Fermented soybean	99.79	3.18
S. pseudoxylosus	GCA_018514305.1	Colony460	PRJNA668870	SAMN17905386	Food	97.14	0.59
S. pseudoxylosus	GCA_018501965.1	Colony297	PRJNA668870	SAMN17905385	Food	98.26	0.68
S. pseudoxylosus	GCA_018502245.1	Colony292	PRJNA668870	SAMN17905384	Food	94.89	0.68
S. pseudoxylosus	GCA_035794155.1	Sil NS 12	PRJNA636233	SAMN29049696	Goat	99.81	1.86
S. pseudoxylosus	GCA_035786555.1	GHS4y	PRJNA636233	SAMN27533526	Hand swab	99.89	1.74
S. pseudoxylosus	GCA_039631465.1	XY14A	PRJNA1075677	SAMN41146054	Human feces (MAG)	99.81	0.57
S. pseudoxylosus	GCA_003697915.1	S04009	PRJNA496028	SAMN10236448	Mastitis	99.81	3.11
S. pseudoxylosus	GCA_021366845.1	Ani-LG-063	PRJNA609060	SAMN19114581	Mastitis	99.81	3.68
S. pseudoxylosus	GCA_035781495.1	218	PRJNA636233	SAMN27533041	Mastitis	99.81	1.2
S. pseudoxylosus	GCA_016837605.1	Bh32_TKDBRS	PRJNA640289	SAMN15313752	Mastitis (Water Buffalo)	99.81	1.2
S. pseudoxylosus	GCA_037146355.1	MMO-47	PRJNA1023190	SAMN37642841	Mosquito larval water	99.81	0.58
S. pseudoxylosus	GCA_948897645.1		PRJEB59335	SAMEA112376823	Mouse	98.69	0.67
S. pseudoxylosus	GCA_948915175.1		PRJEB59335	SAMEA112376769	Mouse	99.81	0.78
S. pseudoxylosus	GCA_948978215.1		PRJEB59335	SAMEA112376886	Mouse	94.85	0.86
S. pseudoxylosus	GCA_948517405.1		PRJEB59335	SAMEA112434249	Mouse	96.06	2.68
S. pseudoxylosus	GCA_948933575.1		PRJEB59335	SAMEA112433935	Mouse	99.14	0.65
S. pseudoxylosus	GCA_035784975.1	N2	PRJNA636233	SAMN27532956	nasal swab	99.81	1.14
S. pseudoxylosus	GCA_035785095.1	N8	PRJNA636233	SAMN27532951	nasal swab	99.81	1.34
S. shinii	GCA_039655755.1	M4	PRJNA1070561	SAMN39650659	Chicken	99.81	1.35
S. shinii	GCA_033598785.1	BG1-2	PRJNA1035283	SAMN38099274	Fermented soybeans	99.66	2.7
S. shinii	GCA_033598515.1	BG2-4	PRJNA1035283	SAMN38103669	Fermented soybeans	99.68	2.28
S. shinii	GCA_033598675.1	KG4-7	PRJNA1035283	SAMN38099225	Fermented soybeans	99.77	1.96
S. shinii	GCA_016774515.1	14AME19	PRJNA693429	SAMN17386864	Fermented soybeans	99.81	1.31
S. shinii	GCA_036023035.1	NNS4w	PRJNA636233	SAMN27533553	Human Nasal Swab	99.81	1.02
S. shinii	GCA_003578885.1	SNUC 416	PRJNA342349	SAMN06173231	Mastitis	99.7	2.92
S. shinii	GCA_003578795.1	SNUC 4555	PRJNA342349	SAMN06173243	Mastitis	98.24	1.61
S. shinii	GCA_003041475.1	SNUC 3812	PRJNA342349	SAMN06173240	Mastitis	99.81	1.58
S. shinii	GCA_003579155.1	SNUC 4554	PRJNA342349	SAMN06173242	Mastitis	99.81	1.58
S. shinii	GCA_001748045.1	CHJ_154	PRJNA301343	SAMN04244268	Mastitis	99.81	1.31
S. shinii	GCA_003043095.1	SNUC 4611	PRJNA342349	SAMN06173244	Mastitis	99.81	1.06
S. shinii	GCA_017583065.1	K22-5M	PRJNA715179	SAMN18334909	Supermarket	99.81	1.13
S. shinii	GCA_002836875.1	INIFAP 004-15	PRJNA421192	SAMN08134547	Tick	99.81	1.55
S. shinii	GCA_002836835.1	INIFAP 005-08	PRJNA421192	SAMN08134549	Tick	99.81	1.34
S. shinii	GCA_000815285.1	LSR_02N	PRJNA271205	SAMN03273298	Water	99.8	1.02
S. xylosus	GCA_035791915.1	Gar RS 6	PRJNA636233	SAMN29049808	Cattle	99.81	0.92
S. xylosus	GCA_035793515.1	Sil RS 18	PRJNA636233	SAMN29049728	Cattle	99.81	0.73
S. xylosus	GCA_035793835.1	Sil NS 20	PRJNA636233	SAMN29049712	Cattle	99.81	0.7
S. xylosus	GCA_035794055.1	Sil NS 15	PRJNA636233	SAMN29049701	Cattle	99.81	0.73
S. xylosus	GCA_035794195.1	Sil RS 6	PRJNA636233	SAMN29049694	Cattle	99.81	0.7
S. xylosus	GCA_035794295.1	Sil NS 8	PRJNA636233	SAMN29049689	Cattle	99.81	0.59
S. xylosus	GCA_035794415.1	Sil NS 7	PRJNA636233	SAMN29049683	Cattle	99.81	0.73
S. xylosus	GCA_035794435.1	Sil RS 4	PRJNA636233	SAMN29049682	Cattle	99.81	0.81
S. xylosus	GCA_035794455.1	Sil NS 6	PRJNA636233	SAMN29049681	Cattle	99.81	0.61
S. xylosus	GCA_035794635.1	Sil NS 1	PRJNA636233	SAMN29049673	Cattle	99.81	0.59
S. xylosus	GCA_035795555.1	Ngtc NS 19	PRJNA636233	SAMN29058051	Cattle	99.81	0.73
S. xylosus	GCA_035796535.1	Ngtc NS 13	PRJNA636233	SAMN29058038	Cattle	99.81	0.59
S. xylosus	GCA_035796555.1	Ngtc RS 8	PRJNA636233	SAMN29058037	Cattle	99.81	0.59
S. xylosus	GCA_035796675.1	Ngtc NS 10	PRJNA636233	SAMN29058032	Cattle	99.81	0.73
S. xylosus	GCA_035796835.1	Ngtc NS 5	PRJNA636233	SAMN29058023	Cattle	99.81	0.7
S. xylosus	GCA_035797815.1	Gar NS 12	PRJNA636233	SAMN29057974	Cattle	99.81	0.7
S. xylosus	GCA_001747725.1	22B	PRJNA301343	SAMN04244266	Cheese	99.81	0.59
S. xylosus	GCA_001747745.1	BC10	PRJNA301343	SAMN04244270	Cheese	99.81	0.95
S. xylosus	GCA_001748025.1	733A	PRJNA301343	SAMN04244269	Cheese	99.81	0.8
S. xylosus	GCA_023715825.1	MSL 3003	PRJNA832800	SAMN27922066	Cleanroom	99.81	1.28
S. xylosus	GCA_021189235.1	N24	PRJNA636233	SAMN20525623	Cattle rectal	99.72	0.73
S. xylosus	GCA_021189335.1	N19	PRJNA636233	SAMN20525616	Cattle rectal	99.81	0.73
S. xylosus	GCA_035792355.1	Gar CS 9	PRJNA636233	SAMN29049787	Duck	99.81	0.81
S. xylosus	GCA_033597865.1	KG4-11	PRJNA1035283	SAMN38103675	Fermented soybean	99.3	1.26
S. xylosus	GCA_039519245.1	14BME10	PRJNA1105709	SAMN41108010	Fermented soybean	99.81	1.25
S. xylosus	GCA_035793695.1	Sil NS 25	PRJNA636233	SAMN29049719	Goat	99.81	0.59
S. xylosus	GCA_035793795.1	Sil NS 21	PRJNA636233	SAMN29049713	Goat	99.81	0.73
S. xylosus	GCA_035795575.1	Ngtc NS 18	PRJNA636233	SAMN29058050	Goat	99.81	0.59
S. xylosus	GCA_035796775.1	Ngtc NS 6	PRJNA636233	SAMN29058026	Goat	99.81	0.73
S. xylosus	GCA_035796895.1	Ngtc RS 3	PRJNA636233	SAMN29058020	Goat	99.81	0.87
S. xylosus	GCA_035796935.1	Ngtc NS 3	PRJNA636233	SAMN29058018	Goat	99.81	0.73
S. xylosus	GCA_035785835.1	SNS4y	PRJNA636233	SAMN27533562	Human Nasal	99.67	0.73
S. xylosus	GCA_035786115.1	SNS3y	PRJNA636233	SAMN27533546	Human Nasal	99.81	0.73
S. xylosus	GCA_035786195.1	GNS1y	PRJNA636233	SAMN27533541	Human Nasal	99.81	0.8
S. xylosus	GCA_035786435.1	GNS6y	PRJNA636233	SAMN27533531	Human Nasal	99.81	0.81
S. xylosus	GCA_002732165.1	CCM 2738	PRJNA356822	SAMN06127815	Human Skin	99.81	0.59
S. xylosus	GCA_002901985.1	NCTC 11043	PRJNA339206	SAMN05978021	Human Skin	99.8	0.59
S. xylosus	GCA_029105225.1	ITEM 18282	PRJNA521106	SAMN10880117	Human Skin	97.47	0.62
S. xylosus	GCA_035785815.1	SHS4y	PRJNA636233	SAMN27533563	Human Skin	99.81	0.73
S. xylosus	GCA_035786135.1	GHS7dy	PRJNA636233	SAMN27533545	Human Skin	99.81	0.73
S. xylosus	GCA_035786455.1	NHS3Y	PRJNA636233	SAMN27533529	Human Skin	99.81	0.59
S. xylosus	GCA_035786475.1	SHS3y	PRJNA636233	SAMN27533528	Human Skin	99.81	0.81
S. xylosus	GCA_007814625.1	2	PRJNA482667	SAMN09714559	Human Skin (Milker's Hand)	99.81	0.7
S. xylosus	GCA_001747735.1	CJH_74	PRJNA301343	SAMN04244267	Mastitis	99.81	1.36
S. xylosus	GCA_003041255.1	SNUC 4938	PRJNA342349	SAMN06173245	Mastitis	99.62	2.22
S. xylosus	GCA_003041265.1	SNUC 5345	PRJNA342349	SAMN06173248	Mastitis	99.81	0.7
S. xylosus	GCA_003041275.1	SNUC 3232	PRJNA342349	SAMN06173238	Mastitis	99.81	0.83
S. xylosus	GCA_003041315.1	SNUC 233	PRJNA342349	SAMN06173229	Mastitis	99.81	0.47
S. xylosus	GCA_003041485.1	SNUC 4476	PRJNA342349	SAMN06173241	Mastitis	99.81	1.04
S. xylosus	GCA_003041515.1	SNUC 2570	PRJNA342349	SAMN06173236	Mastitis	99.73	0.81
S. xylosus	GCA_003041555.1	SNUC 27	PRJNA342349	SAMN06173225	Mastitis	99.81	0.7
S. xylosus	GCA_003042795.1	SNUC 1397	PRJNA342349	SAMN06173235	Mastitis	99.67	1.03
S. xylosus	GCA_003043145.1	SNUC 966	PRJNA342349	SAMN06173232	Mastitis	99.72	1
S. xylosus	GCA_003578725.1	SNUC 5355	PRJNA342349	SAMN06173249	Mastitis	99.81	1.01
S. xylosus	GCA_003578765.1	SNUC 5173	PRJNA342349	SAMN06173247	Mastitis	99.7	0.74
S. xylosus	GCA_003578815.1	SNUC 3358	PRJNA342349	SAMN06173239	Mastitis	99.81	1.07
S. xylosus	GCA_003578835.1	SNUC 2618	PRJNA342349	SAMN06173237	Mastitis	99.81	1.11
S. xylosus	GCA_003578865.1	SNUC 1349	PRJNA342349	SAMN06173234	Mastitis	99.81	0.62
S. xylosus	GCA_003578895.1	SNUC 237	PRJNA342349	SAMN06173230	Mastitis	99.81	1.17
S. xylosus	GCA_003579115.1	SNUC 4735	PRJNA342349	SAMN06173252	Mastitis	99.7	0.74
S. xylosus	GCA_003579145.1	SNUC 5740	PRJNA342349	SAMN06173251	Mastitis	99.67	1.08
S. xylosus	GCA_018968045.1	SMG24	PRJNA737776	SAMN19712756	Mastitis	99.81	0.73
S. xylosus	GCA_019148995.1	K19	PRJNA738615	SAMN19735781	Mastitis	99.7	0.59
S. xylosus	GCA_019334165.1	K46	PRJNA738679	SAMN19737198	Mastitis	99.59	1.21
S. xylosus	GCA_021366615.1	Ani-LG-156	PRJNA609060	SAMN19114592	Mastitis	99.81	0.68
S. xylosus	GCA_021402985.1	TMW 2.1704	PRJNA681725	SAMN22211906	Mastitis	99.67	0.66
S. xylosus	GCA_021403045.1	TMW 2.1693	PRJNA681725	SAMN22211907	Mastitis	99.81	0.8
S. xylosus	GCA_029667155.1	NM36	PRJNA950481	SAMN33999823	Mastitis	99.81	0.59
S. xylosus	GCA_035794355.1	Sil MILK 2	PRJNA636233	SAMN29049686	Mastitis	99.81	0.73
S. xylosus	GCA_035796815.1	Ngtc Milk 1	PRJNA636233	SAMN29058024	Mastitis	99.81	0.59
S. xylosus	GCA_900098615.1	47-83	PRJEB2655	SAMEA1929513	Mastitis	99.81	0.89
S. xylosus	GCA_015731745.1	J70	PRJNA532330	SAMN11394264	Mastitis (bulk milk)	99.81	0.93
S. xylosus	GCA_040187795.1	WY58	PRJNA1110066	SAMN41318233	Meat	99.65	1.42
S. xylosus	GCA_000467225.1	DMB3-Bh1	PRJNA210599	SAMN02469673	Mouse	99.81	0.7
S. xylosus	GCA_004571015.1	WT6	PRJNA527079	SAMN11126832	Mouse	99.81	0.59
S. xylosus	GCA_023716225.1	TCD16	PRJNA838099	SAMN28404973	Mouse	97.91	0.59
S. xylosus	GCA_024621885.1	DSM 28566	PRJNA856830	SAMN29593165	Mouse	99.81	0.59
S. xylosus	GCA_039789035.1	PC20	PRJNA934396	SAMN33929501	Mouse	99.25	0.78
S. xylosus	GCA_000706685.1	HKUOPL8	PRJNA237847	SAMN02639856	Panda Fecal	99.25	0.73
S. xylosus	GCA_001476985.1	NS341	PRJNA278269	SAMN03401363	Plant	99.81	0.73
S. xylosus	GCA_002078255.1	S170	PRJNA307611	SAMN04383932	Plant	99.81	0.59
S. xylosus	GCA_005864455.1	FAM 20833	PRJNA543085	SAMN11653955	Raw meat	99.81	0.8
S. xylosus	GCA_020224715.1	TMW 2.1521	PRJNA681725	SAMN16966889	Raw meat	99.81	0.86
S. xylosus	GCA_020224725.1	TMW 2.1023	PRJNA681725	SAMN16966887	Raw meat	99.81	1.42
S. xylosus	GCA_020229655.1	TMW 2.1602	PRJNA681725	SAMN16966891	Raw meat	99.81	0.68
S. xylosus	GCA_020229695.1	2.1523	PRJNA681725	SAMN16966890	Raw meat	99.81	0.47
S. xylosus	GCA_020229715.1	TMW 2.1324	PRJNA681725	SAMN16966888	Raw meat	99.81	0.8
S. xylosus	GCA_016892565.1	RIT 806	PRJNA692118	SAMN17321485	Soil	98.69	0.73
S. xylosus	GCA_014267365.1	DMSX03	PRJNA656917	SAMN15808047	Soybean	99.73	0.73
S. xylosus	GCA_017583125.1	G19-4C	PRJNA715179	SAMN18334906	Supermarket	99.81	0.73
S. xylosus	GCA_035794535.1	Sil NS 2	PRJNA636233	SAMN29049676	Swine	99.81	0.59
S. xylosus	GCA_035794555.1	Sil RS 2	PRJNA636233	SAMN29049675	Swine	99.81	0.65
S. xylosus	GCA_002836825.1	INIFAP 009-16	PRJNA421192	SAMN08134548	Tick	99.81	0.47
