# Supplementary material for: Phylogenetic intermixing reveals stable fly-mediated circulation of mastitis-associated bacteria in dairy settings
Source: mSystems. 2025 Aug 1;10(9):e00215-25. doi: 10.1128/msystems.00215-25 (PMC12455971; doi:10.1128/msystems.00215-25)
Supplement: Table S5 — Further typing of K. pneumoniae isolates and associated metadata related to Fig. 5. [file msystems.00215-25-s0006.xlsx]

## Sheet: Sheet1
Table S5. Further typing of K. pneumoniae isolates, and associated metadata related to Fig. 5.
Strain Info			Kleborate-Kaptive summary													VFDB													Resfinder
Strain ID	Location	Sample Type	species	species_match	ST	virulence_score	wzi	K_locus	K_type	K_locus_confidence	K_locus_identity	O_locus	O_type	O_locus_confidence	O_locus_identity	VFDB_Total	astA	entA	entB	fepC	fepG	ompA	yagV	yagW	yagX	yagY	yagZ	ykgK	aadA2	ant	APH	blaCMY	blaCTX	blaSHV	catA2	dfrA12	fos	lnuF	mphA	oqxA	oqxB	qnrS1	str	sul	tet
AS0287	Arlington	Fly	Klebsiella pneumoniae	strong	ST3601	0	wzi22	KL151	unknown (KL151)	Very high	0.99	O3/O3a	O3/O3a	Very high	0.9548	10	0	1	1	1	0	1	1	1	1	1	1	1	0	0	0	0	0	1	0	0	1	0	0	1	1	0	0	0	0
AS0359	WVDL	Mastitis	Klebsiella pneumoniae	strong	ST5729	0	wzi411	KL154	unknown (KL154)	Very high	0.9985	O1/O2v1	O1ab	Very high	0.9772	10	0	1	1	1	0	1	1	1	1	1	1	1	0	0	1	1	0	1	0	0	1	0	1	1	1	0	0	1	1
AS0360	WVDL	Mastitis	Klebsiella pneumoniae	strong	ST111	0	wzi73	KL104	unknown (KL104)	Good	0.9972	O1/O2v2	O1ab	Very high	0.9928	10	0	1	1	1	0	1	1	1	1	1	1	1	0	0	0	0	0	1	0	0	1	0	0	1	1	0	0	0	0
AS0362	WVDL	Mastitis	Klebsiella pneumoniae	strong	ST111	0	wzi73	KL104	unknown (KL104)	Good	0.9972	O1/O2v2	O1ab	Very high	0.9928	10	0	1	1	1	0	1	1	1	1	1	1	1	0	0	0	0	0	1	0	0	1	0	0	1	1	0	0	0	0
AS0363	WVDL	Mastitis	Klebsiella pneumoniae	strong	ST101	0	-	KL106	unknown (KL106)	Good	0.9509	O1/O2v2	O1ab	Very high	0.9853	10	0	1	1	1	0	1	1	1	1	1	1	1	0	0	0	0	0	1	0	0	1	0	0	1	1	0	0	0	0
AS0364	WVDL	Mastitis	Klebsiella pneumoniae	strong	ST896	0	wzi59	KL3	K3	High	0.9959	O1/O2v2	O2afg	Very high	0.9842	10	0	1	1	1	0	1	1	1	1	1	1	1	0	0	0	0	0	1	0	0	1	0	0	1	1	0	0	0	0
AS0365	WVDL	Mastitis	Klebsiella pneumoniae	strong	ST1962	0	wzi468	KL14	K14	Good	0.9956	O3b	O3b	Good	0.999	10	0	1	1	1	0	1	1	1	1	1	1	1	0	1	0	0	0	1	0	0	1	0	0	1	1	0	0	1	0
AS0386	Arlington	Fly	Klebsiella pneumoniae	strong	ST690-1LV	0	wzi150	KL46	K46	Good	0.9909	O3b	O3b	Good	0.9924	10	0	1	1	1	0	1	1	1	1	1	1	1	0	0	0	0	0	1	0	0	1	0	0	1	1	0	0	0	0
AS0431	Arlington	Fly	Klebsiella pneumoniae	strong	ST5449	0	wzi212	KL113	unknown (KL113)	Very high	0.9962	O3b	O3b	Good	0.9914	11	0	1	1	1	1	1	1	1	1	1	1	1	0	0	0	0	0	1	0	0	1	0	0	1	1	0	0	0	0
AS0452	Arlington	Manure	Klebsiella pneumoniae	strong	ST37	0	wzi454	KL114	unknown (KL114)	Good	0.9738	O3/O3a	O3/O3a	Good	0.9927	10	0	1	1	1	0	1	1	1	1	1	1	1	0	0	0	0	0	1	0	0	1	0	0	1	1	0	0	0	0
AS0454	DCC	Manure	Klebsiella pneumoniae	strong	ST499	0	-	KL33	K33	Very high	0.9999	O3b	O3b	Very high	0.9925	10	0	1	1	1	0	1	1	1	1	1	1	1	1	0	0	0	0	1	0	0	1	1	0	1	1	1	0	0	0
AS0461	DCC	Manure	Klebsiella pneumoniae	strong	ST2108	0	wzi31	unknown (KL31)	unknown (K31)	Low	0.9924	O5	O5	Good	0.9443	9	0	0	1	1	0	1	1	1	1	1	1	1	0	0	0	0	0	1	0	0	1	0	0	1	1	0	0	0	0
AS0468	DCC	Manure	Klebsiella pneumoniae	strong	ST219	0	wzi177	KL114	unknown (KL114)	Very high	0.9978	O1/O2v1	O1ab	Very high	0.9855	10	0	1	1	1	0	1	1	1	1	1	1	1	1	0	1	0	1	1	1	1	1	0	1	1	1	1	0	1	0
AS0469	DCC	Fly	Klebsiella pneumoniae	strong	ST337	0	-	KL59	K59	Very high	0.9787	O12	O12	Good	0.75	10	0	1	1	1	0	1	1	1	1	1	1	1	0	0	0	0	0	1	0	0	1	0	0	1	1	0	0	0	0
AS0470	Arlington	Fly	Klebsiella pneumoniae	strong	ST3045	0	wzi118	KL146	unknown (KL146)	Very high	0.9516	O1/O2v2	O2afg	Very high	0.9837	10	0	1	1	1	0	1	1	1	1	1	1	1	0	0	0	0	0	1	0	0	1	0	0	1	1	0	0	0	0
AS0471	Arlington	Fly	Klebsiella pneumoniae	strong	ST4747	0	-	KL165	unknown (KL165)	Good	0.9157	OL103	unknown (OL103)	High	0.9457	10	0	1	1	1	0	1	1	1	1	1	1	1	0	0	0	0	0	1	0	0	1	0	0	1	1	0	0	0	0
AS0479	Arlington	Manure	Klebsiella pneumoniae	strong	ST37	0	wzi22	KL8	K8	Very high	0.9966	O1/O2v2	O2afg	Very high	0.9845	10	0	1	1	1	0	1	1	1	1	1	1	1	0	0	0	0	0	1	0	0	1	0	0	1	1	0	0	0	0
AS0483	Arlington	Manure	Klebsiella pneumoniae	strong	ST464	0	-	KL53	K53	Very high	0.9929	O1/O2v1	O1ab	Very high	0.9866	11	1	1	1	1	0	1	1	1	1	1	1	1	0	0	0	0	0	1	0	0	1	0	0	1	1	0	0	0	0
AS0489	DCC	Manure	Klebsiella pneumoniae	strong	ST1088	0	wzi268	KL25	K25	High	0.9828	O3/O3a	O3/O3a	Very high	0.9548	10	0	1	1	1	0	1	1	1	1	1	1	1	0	0	0	0	0	1	0	0	1	0	0	1	1	0	0	0	0
AS0499	Arlington	Manure	Klebsiella pneumoniae	strong	ST5115	0	wzi216	KL119	unknown (KL119)	Very high	0.9998	O4	O4	Very high	0.9998	10	0	1	1	1	0	1	1	1	1	1	1	1	0	0	0	0	0	1	0	0	1	0	0	1	1	0	0	0	0
AS0509	DCC	Manure	Klebsiella pneumoniae	strong	ST37-1LV	0	-	unknown (KL11)	unknown (K11)	None	0.7488	O3b	O3b	High	0.9229	10	0	1	1	1	0	1	1	1	1	1	1	1	1	0	0	0	0	1	0	0	1	1	0	1	1	1	0	0	0
AS0521	Arlington	Manure	Klebsiella pneumoniae	strong	ST611	0	-	KL151	unknown (KL151)	Very high	0.9967	O3b	O3b	Very high	0.9934	9	0	1	1	1	0	1	1	1	1	1	1	0	0	0	0	0	0	1	0	0	1	0	0	1	1	0	0	0	0
AS0560	Arlington	Manure	Klebsiella pneumoniae	strong	ST101	0	wzi29	KL106	unknown (KL106)	Good	0.9993	O1/O2v2	O1ab	Very high	0.9852	10	0	1	1	1	0	1	1	1	1	1	1	1	0	0	0	0	0	1	0	0	1	0	0	1	1	0	0	0	0
AS0598	Arlington	Fly	Klebsiella pneumoniae	strong	ST3601	0	wzi22	KL151	unknown (KL151)	Very high	0.99	O3/O3a	O3/O3a	Very high	0.9548	10	0	1	1	1	0	1	1	1	1	1	1	1	0	0	0	0	0	1	0	0	1	0	0	1	1	0	0	0	0
AS0886	Arlington	Fly	Klebsiella pneumoniae	strong	ST200	0	wzi356	KL117	unknown (KL117)	Very high	0.9938	O3b	O3b	Very high	0.9932	10	0	1	1	1	0	1	1	1	1	1	1	1	0	0	0	0	0	1	0	0	1	0	0	1	1	0	0	0	0
AS0895	Arlington	Fly	Klebsiella pneumoniae	strong	ST6534-1LV	0	-	KL164	unknown (KL164)	Very high	0.9997	OL102	unknown (OL102)	Good	0.7889	10	0	1	1	1	0	1	1	1	1	1	1	1	0	0	0	0	0	1	0	0	1	0	0	1	1	0	0	0	0
AS1041	Arlington	Fly	Klebsiella pneumoniae	strong	ST3601	0	wzi22	KL151	unknown (KL151)	Very high	0.99	O3/O3a	O3/O3a	Very high	0.9548	10	0	1	1	1	0	1	1	1	1	1	1	1	0	0	0	0	0	1	0	0	1	0	0	1	1	0	0	0	0
AS1188	Arlington	Fly	Klebsiella pneumoniae	strong	ST200	0	-	KL81	K81	Very high	0.9964	O3b	O3b	Very high	0.9932	10	0	1	1	1	0	1	1	1	1	1	1	1	0	0	0	0	0	1	0	0	1	0	0	1	1	0	0	0	0
AS1216	Arlington	Fly	Klebsiella pneumoniae	strong	ST2896-4LV	0	wzi23	KL7	K7	Very high	0.9852	O1/O2v2	O2afg	Very high	0.985	11	0	1	1	1	1	1	1	1	1	1	1	1	0	0	0	0	0	1	0	0	1	0	0	1	1	0	0	0	0
AS1218	Arlington	Fly	Klebsiella pneumoniae	strong	ST3601	0	wzi22	KL151	unknown (KL151)	Very high	0.99	O3/O3a	O3/O3a	Very high	0.9548	10	0	1	1	1	0	1	1	1	1	1	1	1	0	0	0	0	0	1	0	0	1	0	0	1	1	0	0	0	0
AS1219	Arlington	Fly	Klebsiella pneumoniae	strong	ST3601	0	wzi22	KL151	unknown (KL151)	Very high	0.99	O3/O3a	O3/O3a	Very high	0.9548	10	0	1	1	1	0	1	1	1	1	1	1	1	0	0	0	0	0	1	0	0	1	0	0	1	1	0	0	0	0
AS1221	Arlington	Fly	Klebsiella pneumoniae	strong	ST3045	0	wzi118	KL146	unknown (KL146)	Very high	0.9516	O1/O2v2	O2afg	Very high	0.9837	10	0	1	1	1	0	1	1	1	1	1	1	1	0	0	0	0	0	1	0	0	1	0	0	1	1	0	0	0	0
AS1222	Arlington	Fly	Klebsiella pneumoniae	strong	ST2896-4LV	0	wzi23	KL7	K7	Very high	0.9852	O1/O2v2	O2afg	Very high	0.985	11	0	1	1	1	1	1	1	1	1	1	1	1	0	0	0	0	0	1	0	0	1	0	0	1	1	0	0	0	0
AS1224	Arlington	Fly	Klebsiella pneumoniae	strong	ST1106	0	wzi162	KL122	unknown (KL122)	Very high	0.9994	O1/O2v2	O2afg	Very high	0.9848	10	0	1	1	1	0	1	1	1	1	1	1	1	0	0	0	0	0	1	0	0	1	0	0	1	1	0	0	0	0
AS1225	Arlington	Fly	Klebsiella pneumoniae	strong	ST35	0	-	KL22	K22	Very high	0.9949	O1/O2v1	O1ab	Very high	0.9811	10	0	1	1	1	0	1	1	1	1	1	1	1	0	0	0	0	0	1	0	0	1	0	0	1	1	0	0	0	0
AS1226	Arlington	Fly	Klebsiella pneumoniae	strong	ST1978	0	wzi64	KL64	K64	Very high	0.9985	O1/O2v1	O2a	Very high	0.9865	11	0	1	1	1	1	1	1	1	1	1	1	1	0	0	0	0	0	1	0	0	1	0	0	1	1	0	0	0	0
AS1227	Arlington	Fly	Klebsiella pneumoniae	strong	ST200	0	wzi356	KL117	unknown (KL117)	Very high	0.9938	O3b	O3b	Good	0.9917	10	0	1	1	1	0	1	1	1	1	1	1	1	0	0	0	0	0	1	0	0	1	0	0	1	1	0	0	0	0
AS1245	Arlington	Fly	Klebsiella pneumoniae	strong	ST636	0	-	KL126	unknown (KL126)	Good	0.9718	OL13	O13	Good	0.9184	10	0	1	1	1	0	1	1	1	1	1	1	1	1	0	1	0	1	1	0	1	1	0	1	1	1	1	1	1	0
AS1378	Arlington	Manure	Klebsiella pneumoniae	strong	ST177	0	wzi12	KL12	K12	Very high	0.9998	OL103	unknown (OL103)	High	0.9457	10	0	1	1	1	0	1	1	1	1	1	1	1	0	0	0	0	0	1	0	0	1	0	0	1	1	0	0	0	0
AS1382	Arlington	Manure	Klebsiella pneumoniae	strong	ST5248-1LV	0	wzi442	KL167	unknown (KL167)	Good	0.9998	OL13	O13	High	0.9495	10	0	1	1	1	0	1	1	1	1	1	1	1	0	0	0	0	0	1	0	0	1	0	0	1	1	0	0	0	0
AS1383	Arlington	Manure	Klebsiella pneumoniae	strong	ST4341	0	wzi14	KL14	K14	Good	0.9986	O3b	O3b	Good	0.9982	10	0	1	1	1	0	1	1	1	1	1	1	1	0	0	0	0	0	1	0	0	1	0	0	1	1	0	0	0	0
AS1385	Arlington	Manure	Klebsiella pneumoniae	strong	ST6267	0	wzi39	KL39	K39	Good	0.9979	O3b	O3b	Good	0.9935	10	0	1	1	1	0	1	1	1	1	1	1	1	0	0	0	0	0	1	0	0	1	0	0	1	1	0	0	0	0
AS1386	Arlington	Manure	Klebsiella pneumoniae	strong	ST611	0	-	KL151	unknown (KL151)	Very high	0.9967	O3b	O3b	Very high	0.9934	9	0	1	1	1	0	1	1	1	1	1	1	0	0	0	0	0	0	1	0	0	1	0	0	1	1	0	0	0	0
AS1388	Arlington	Manure	Klebsiella pneumoniae	strong	ST2159	0	wzi128	KL1	K1	Very high	0.9972	O1/O2v2	O1ab	Very high	0.9899	11	0	1	1	1	1	1	1	1	1	1	1	1	0	0	0	0	0	1	0	0	1	0	0	1	1	0	0	0	0
AS1389	Arlington	Manure	Klebsiella pneumoniae	strong	ST4423	0	wzi99	KL128	unknown (KL128)	Very high	0.9988	O3b	O3b	Very high	0.9907	10	0	1	1	1	0	1	1	1	1	1	1	1	0	0	0	0	0	1	0	0	1	0	0	1	1	0	0	0	0
AS1391	Arlington	Manure	Klebsiella pneumoniae	strong	ST2414	0	wzi241	KL13	K13	Good	0.9877	O3b	O3b	Good	0.9917	10	0	1	1	1	0	1	1	1	1	1	1	1	0	0	0	0	0	1	0	0	1	0	0	1	1	0	0	0	0
