# Supplementary material for: Phylogenetic intermixing reveals stable fly-mediated circulation of mastitis-associated bacteria in dairy settings
Source: mSystems. 2025 Aug 1;10(9):e00215-25. doi: 10.1128/msystems.00215-25 (PMC12455971; doi:10.1128/msystems.00215-25)
Supplement: Table S6 — Chi-square residuals and prevalence data for M. sciuri KEGG ECs. [file msystems.00215-25-s0007.xlsx]

## Sheet: EC-CountData
Table S6. Chi-square residuals and prevalence data for M. sciuri KEGG ECs.
EC	Cluster_1_count	Cluster_2_count	Cluster_3_count	Cluster_4_count	Cluster_5_count	Cluster_1_proportion	Cluster_2_proportion	Cluster_3_proportion	Cluster_4_proportion	Cluster_5_proportion	Cluster_1_ChiRes	Cluster_2_ChiRes	Cluster_3_ChiRes	Cluster_4_ChiRes	Cluster_5_ChiRes	Description
1.1.1.1	55	32	84	73	37	1	1	1	1	1	0.0203893	0.0578927	-0.304192	0.33791	-0.095736	alcohol dehydrogenase; aldehyde reductase; ADH; alcohol dehydrogenase (NAD); aliphatic alcohol dehydrogenase; ethanol dehydrogenase; NAD-dependent alcohol dehydrogenase; NAD-specific aromatic alcohol dehydrogenase; NADH-alcohol dehydrogenase; NADH-aldehyde dehydrogenase; primary alcohol dehydrogenase; yeast alcohol dehydrogenase
1.1.1.205	55	32	84	73	37	1	1	1	1	1	0.0203893	0.0578927	-0.304192	0.33791	-0.095736	IMP dehydrogenase; inosine-5'-phosphate dehydrogenase; inosinic acid dehydrogenase; inosinate dehydrogenase; inosine 5'-monophosphate dehydrogenase; inosine monophosphate dehydrogenase; IMP oxidoreductase; inosine monophosphate oxidoreductase
1.18.1.3	55	32	84	73	37	1	1	1	1	1	0.0203893	0.0578927	-0.304192	0.33791	-0.095736	ferredoxin---NAD+ reductase; ferredoxin-nicotinamide adenine dinucleotide reductase; ferredoxin reductase (ambiguous); NAD+-ferredoxin reductase; NADH-ferredoxin oxidoreductase; reductase, reduced nicotinamide adenine dinucleotide-ferredoxin; ferredoxin-NAD+ reductase; NADH-ferredoxin reductase; NADH2-ferredoxin oxidoreductase; NADH flavodoxin oxidoreductase; NADH-ferredoxin NAP reductase (compon…
1.19.1.1	55	32	84	73	37	1	1	1	1	1	0.0203893	0.0578927	-0.304192	0.33791	-0.095736	flavodoxin---NADP+ reductase; FPR
1.2.1.11	55	32	84	73	37	1	1	1	1	1	0.0203893	0.0578927	-0.304192	0.33791	-0.095736	aspartate-semialdehyde dehydrogenase; aspartate semialdehyde dehydrogenase; aspartic semialdehyde dehydrogenase; L-aspartate-beta-semialdehyde:NADP+ oxidoreductase (phosphorylating); aspartic beta-semialdehyde dehydrogenase; ASA dehydrogenase
1.2.1.12	55	32	84	73	37	1	1	1	1	1	0.0203893	0.0578927	-0.304192	0.33791	-0.095736	glyceraldehyde-3-phosphate dehydrogenase (phosphorylating); triosephosphate dehydrogenase (ambiguous); glyceraldehyde phosphate dehydrogenase; phosphoglyceraldehyde dehydrogenase; 3-phosphoglyceraldehyde dehydrogenase; NAD+-dependent glyceraldehyde phosphate dehydrogenase; glyceraldehyde phosphate dehydrogenase (NAD+); glyceraldehyde-3-phosphate dehydrogenase (NAD+); NADH-glyceraldehyde phosphate…
1.2.1.16	55	32	84	73	37	1	1	1	1	1	0.0203893	0.0578927	-0.304192	0.33791	-0.095736	succinate-semialdehyde dehydrogenase [NAD(P)+]; succinate semialdehyde dehydrogenase (nicotinamide adenine dinucleotide (phosphate)); succinate-semialdehyde dehydrogenase [NAD(P)]
1.2.1.18	45	27	81	6	33	0.818182	0.84375	0.964286	0.0821918	0.891892	1.36839	1.21996	3.44266	-7.02712	1.55892	malonate-semialdehyde dehydrogenase (acetylating); malonic semialdehyde oxidative decarboxylase
1.2.1.20	55	32	84	73	37	1	1	1	1	1	0.0203893	0.0578927	-0.304192	0.33791	-0.095736	glutarate-semialdehyde dehydrogenase; glutarate semialdehyde dehydrogenase; davD (gene name)
1.2.1.21	21	0	1	6	8	0.381818	0	0.0119048	0.0821918	0.216216	5.8748	-2.13947	-3.63539	-1.16774	1.56271	glycolaldehyde dehydrogenase; glycol aldehyde dehydrogenase
1.2.1.22	21	0	1	6	8	0.381818	0	0.0119048	0.0821918	0.216216	5.8748	-2.13947	-3.63539	-1.16774	1.56271	lactaldehyde dehydrogenase; L-lactaldehyde:NAD oxidoreductase; nicotinamide adenine dinucleotide (NAD)-linked dehydrogenase
1.2.1.27	45	27	81	6	33	0.818182	0.84375	0.964286	0.0821918	0.891892	1.36839	1.21996	3.44266	-7.02712	1.55892	methylmalonate-semialdehyde dehydrogenase (CoA-acylating); MSDH; MMSA dehydrogenase; iolA (gene name); methylmalonate-semialdehyde dehydrogenase (acylating)
1.1.1.219	1	0	0	4	1	0.0181818	0	0	0.0547945	0.027027	-0.176619	-0.87337	-1.63151	2.34783	0.237958	dihydroflavonol 4-reductase; dihydrokaempferol 4-reductase; dihydromyricetin reductase; NADPH-dihydromyricetin reductase; dihydroquercetin reductase; DFR (gene name); cis-3,4-leucopelargonidin:NADP+ 4-oxidoreductase; dihydroflavanol 4-reductase (incorrect)
1.2.1.3	55	32	84	73	37	1	1	1	1	1	0.0203893	0.0578927	-0.304192	0.33791	-0.095736	aldehyde dehydrogenase (NAD+); CoA-independent aldehyde dehydrogenase; m-methylbenzaldehyde dehydrogenase; NAD-aldehyde dehydrogenase; NAD-dependent 4-hydroxynonenal dehydrogenase; NAD-dependent aldehyde dehydrogenase; NAD-linked aldehyde dehydrogenase; propionaldehyde dehydrogenase; aldehyde dehydrogenase (NAD)
1.2.1.38	55	32	84	73	37	1	1	1	1	1	0.0203893	0.0578927	-0.304192	0.33791	-0.095736	N-acetyl-gamma-glutamyl-phosphate reductase; reductase, acetyl-gamma-glutamyl phosphate; N-acetylglutamate 5-semialdehyde dehydrogenase; N-acetylglutamic gamma-semialdehyde dehydrogenase; N-acetyl-L-glutamate gamma-semialdehyde:NADP+ oxidoreductase (phosphorylating)
1.2.1.70	55	32	84	73	37	1	1	1	1	1	0.0203893	0.0578927	-0.304192	0.33791	-0.095736	glutamyl-tRNA reductase
1.2.1.79	55	32	84	73	37	1	1	1	1	1	0.0203893	0.0578927	-0.304192	0.33791	-0.095736	succinate-semialdehyde dehydrogenase (NADP+); succinic semialdehyde dehydrogenase (NADP+); succinyl semialdehyde dehydrogenase (NADP+); succinate semialdehyde:NADP+ oxidoreductase; NADP-dependent succinate-semialdehyde dehydrogenase; GabD
1.2.1.8	54	32	84	73	37	0.981818	1	1	1	1	-0.100985	0.0793182	-0.264902	0.373135	-0.0724217	betaine-aldehyde dehydrogenase; betaine aldehyde oxidase; BADH; betaine aldehyde dehydrogenase; BetB
1.2.1.88	55	32	84	73	37	1	1	1	1	1	0.0203893	0.0578927	-0.304192	0.33791	-0.095736	L-glutamate gamma-semialdehyde dehydrogenase; 1-pyrroline-5-carboxylate dehydrogenase; Delta1-pyrroline-5-carboxylate dehydrogenase; 1-pyrroline dehydrogenase; pyrroline-5-carboxylate dehydrogenase; pyrroline-5-carboxylic acid dehydrogenase; L-pyrroline-5-carboxylate-NAD+ oxidoreductase; 1-pyrroline-5-carboxylate:NAD+ oxidoreductase; Delta1-pyrroline-5-carboxylic acid dehydrogenase
1.2.3.3	55	32	84	73	37	1	1	1	1	1	0.0203893	0.0578927	-0.304192	0.33791	-0.095736	pyruvate oxidase; pyruvic oxidase; phosphate-dependent pyruvate oxidase
1.2.4.1	55	32	84	73	37	1	1	1	1	1	0.0203893	0.0578927	-0.304192	0.33791	-0.095736	pyruvate dehydrogenase (acetyl-transferring); pyruvate decarboxylase (ambiguous); pyruvate dehydrogenase (ambiguous); pyruvate dehydrogenase (lipoamide); pyruvate:lipoamide 2-oxidoreductase (decarboxylating and acceptor-acetylating); pyruvic acid dehydrogenase; pyruvic dehydrogenase (ambiguous)
1.2.4.2	55	32	84	73	37	1	1	1	1	1	0.0203893	0.0578927	-0.304192	0.33791	-0.095736	oxoglutarate dehydrogenase (succinyl-transferring); 2-ketoglutarate dehydrogenase; 2-oxoglutarate dehydrogenase; 2-oxoglutarate: lipoate oxidoreductase; 2-oxoglutarate:lipoamide 2-oxidoreductase (decarboxylating and acceptor-succinylating); alpha-ketoglutarate dehydrogenase; alphaketoglutaric acid dehydrogenase; alpha-ketoglutaric dehydrogenase; alpha-oxoglutarate dehydrogenase; AKGDH; OGDC; keto…
1.2.4.4	55	32	84	73	37	1	1	1	1	1	0.0203893	0.0578927	-0.304192	0.33791	-0.095736	3-methyl-2-oxobutanoate dehydrogenase (2-methylpropanoyl-transferring); 2-oxoisocaproate dehydrogenase; 2-oxoisovalerate (lipoate) dehydrogenase; 3-methyl-2-oxobutanoate dehydrogenase (lipoamide); 3-methyl-2-oxobutanoate:lipoamide oxidoreductase (decarboxylating and acceptor-2-methylpropanoylating); alpha-keto-alpha-methylvalerate dehydrogenase; alpha-ketoisocaproate dehydrogenase; alpha-ketoisoc…
1.1.1.22	0	1	0	0	0	0	0.03125	0	0	0	-0.492564	2.80469	-0.666053	-0.578971	-0.39271	UDP-glucose 6-dehydrogenase; UDP-glucose dehydrogenase; uridine diphosphoglucose dehydrogenase; UDPG dehydrogenase; UDPG:NAD oxidoreductase; UDP-alpha-D-glucose:NAD oxidoreductase; UDP-glucose:NAD+ oxidoreductase; uridine diphosphate glucose dehydrogenase; UDP-D-glucose dehydrogenase; uridine diphosphate D-glucose dehydrogenase
1.2.7.11	55	32	84	73	37	1	1	1	1	1	0.0203893	0.0578927	-0.304192	0.33791	-0.095736	2-oxoacid oxidoreductase (ferredoxin); OFOR
1.2.7.3	55	32	84	73	37	1	1	1	1	1	0.0203893	0.0578927	-0.304192	0.33791	-0.095736	2-oxoglutarate synthase; 2-ketoglutarate ferredoxin oxidoreductase; 2-oxoglutarate:ferredoxin oxidoreductase; KGOR; 2-oxoglutarate ferredoxin oxidoreductase; 2-oxoglutarate:ferredoxin 2-oxidoreductase (CoA-succinylating)
1.20.4.1	55	32	84	73	37	1	1	1	1	1	0.0203893	0.0578927	-0.304192	0.33791	-0.095736	arsenate reductase (glutathione/glutaredoxin); ArsC (ambiguous); arsenate:glutaredoxin oxidoreductase; arsenate reductase (glutaredoxin)
1.23.1.1	1	0	0	4	1	0.0181818	0	0	0.0547945	0.027027	-0.176619	-0.87337	-1.63151	2.34783	0.237958	(+)-pinoresinol reductase; pinoresinol/lariciresinol reductase; pinoresinol-lariciresinol reductases; (+)-pinoresinol/(+)-lariciresinol; (+)-pinoresinol-(+)-lariciresinol reductase; PLR
1.23.1.2	1	0	0	4	1	0.0181818	0	0	0.0547945	0.027027	-0.176619	-0.87337	-1.63151	2.34783	0.237958	(+)-lariciresinol reductase; pinoresinol/lariciresinol reductase; pinoresinol-lariciresinol reductases; (+)-pinoresinol/(+)-lariciresinol; (+)-pinoresinol-(+)-lariciresinol reductase; PLR
1.23.1.3	1	0	0	4	1	0.0181818	0	0	0.0547945	0.027027	-0.176619	-0.87337	-1.63151	2.34783	0.237958	(-)-pinoresinol reductase; pinoresinol/lariciresinol reductase; pinoresinol-lariciresinol reductases; (-)-pinoresinol-(-)-lariciresinol reductase; PLR
1.23.1.4	1	0	0	4	1	0.0181818	0	0	0.0547945	0.027027	-0.176619	-0.87337	-1.63151	2.34783	0.237958	(-)-lariciresinol reductase; pinoresinol/lariciresinol reductase; pinoresinol-lariciresinol reductases; (-)-pinoresinol-(-)-lariciresinol reductase; PLR
1.3.1.10	55	32	84	73	37	1	1	1	1	1	0.0203893	0.0578927	-0.304192	0.33791	-0.095736	enoyl-[acyl-carrier-protein] reductase (NADPH, Si-specific); acyl-ACP dehydrogenase (ambiguous); enoyl-[acyl carrier protein] (reduced nicotinamide adenine dinucleotide phosphate) reductase; NADPH 2-enoyl Co A reductase; enoyl acyl-carrier-protein reductase (ambiguous); enoyl-ACP reductase (ambiguous); acyl-[acyl-carrier-protein]:NADP+ oxidoreductase (B-specific); acyl-[acyl-carrier protein]:NADP…
1.3.1.12	53	32	84	73	37	0.963636	1	1	1	1	-0.222793	0.10082	-0.225473	0.408488	-0.0490243	prephenate dehydrogenase; hydroxyphenylpyruvate synthase; chorismate mutase---prephenate dehydrogenase
1.3.1.14	55	32	84	73	37	1	1	1	1	1	0.0203893	0.0578927	-0.304192	0.33791	-0.095736	dihydroorotate dehydrogenase (NAD+); orotate reductase (NADH); orotate reductase (NADH2); DHOdehase (ambiguous); DHOD (ambiguous); DHODase (ambiguous); dihydroorotate oxidase, pyrD (gene name)
1.1.1.23	55	32	84	73	37	1	1	1	1	1	0.0203893	0.0578927	-0.304192	0.33791	-0.095736	histidinol dehydrogenase; L-histidinol dehydrogenase
1.3.1.34	55	32	84	73	37	1	1	1	1	1	0.0203893	0.0578927	-0.304192	0.33791	-0.095736	2,4-dienoyl-CoA reductase [(2E)-enoyl-CoA-producing]; fadH (gene name); 4-enoyl-CoA reductase (NADPH) (ambiguous); 4-enoyl coenzyme A (reduced nicotinamide adenine dinucleotide phosphate) reductase (ambiguous); 4-enoyl-CoA reductase (ambiguous); 2,4-dienoyl-CoA reductase (NADPH) (ambiguous); trans-2,3-didehydroacyl-CoA:NADP+ 4-oxidoreductase
1.3.1.75	1	0	0	4	1	0.0181818	0	0	0.0547945	0.027027	-0.176619	-0.87337	-1.63151	2.34783	0.237958	3,8-divinyl protochlorophyllide a 8-vinyl-reductase (NADPH); DVR (gene name); bciA (gene name); [4-vinyl]chlorophyllide a reductase; 4VCR; chlorophyllide-a:NADP+ oxidoreductase; divinyl chlorophyllide a 8-vinyl-reductase; plant-type divinyl chlorophyllide a 8-vinyl-reductase
1.3.1.76	55	32	84	73	37	1	1	1	1	1	0.0203893	0.0578927	-0.304192	0.33791	-0.095736	precorrin-2 dehydrogenase; Met8p; SirC; CysG
1.3.1.9	55	32	84	73	37	1	1	1	1	1	0.0203893	0.0578927	-0.304192	0.33791	-0.095736	enoyl-[acyl-carrier-protein] reductase (NADH); enoyl-[acyl carrier protein] reductase; enoyl-ACP reductase; NADH-enoyl acyl carrier protein reductase; NADH-specific enoyl-ACP reductase; acyl-[acyl-carrier-protein]:NAD+ oxidoreductase; fabI (gene name)
1.3.1.98	55	32	84	73	37	1	1	1	1	1	0.0203893	0.0578927	-0.304192	0.33791	-0.095736	UDP-N-acetylmuramate dehydrogenase; MurB reductase; UDP-N-acetylenolpyruvoylglucosamine reductase; UDP-N-acetylglucosamine-enoylpyruvate reductase; UDP-GlcNAc-enoylpyruvate reductase; uridine diphosphoacetylpyruvoylglucosamine reductase; uridine diphospho-N-acetylglucosamine-enolpyruvate reductase; uridine-5'-diphospho-N-acetyl-2-amino-2-deoxy-3-O-lactylglucose:NADP-oxidoreductase
1.3.3.15	55	32	84	73	37	1	1	1	1	1	0.0203893	0.0578927	-0.304192	0.33791	-0.095736	coproporphyrinogen III oxidase (coproporphyrin-forming); hemY (gene name)
1.3.3.4	55	32	84	73	37	1	1	1	1	1	0.0203893	0.0578927	-0.304192	0.33791	-0.095736	protoporphyrinogen oxidase; protoporphyrinogen IX oxidase; protoporphyrinogenase; PPO; Protox; HemG; HemY
1.3.5.1	55	32	84	73	37	1	1	1	1	1	0.0203893	0.0578927	-0.304192	0.33791	-0.095736	succinate dehydrogenase; succinate dehydrogenase (quinone); succinate dehydrogenase (ubiquinone); succinic dehydrogenase; complex II (ambiguous); succinate dehydrogenase complex; SDH (ambiguous); succinate:ubiquinone oxidoreductase; fumarate reductase (quinol); FRD; menaquinol-fumarate oxidoreductase; succinate dehydrogenase (menaquinone); succinate:menaquinone oxidoreductase; fumarate reductase …
1.3.5.4	55	32	84	73	37	1	1	1	1	1	0.0203893	0.0578927	-0.304192	0.33791	-0.095736	Transferred to 1.3.5.1
1.3.8.2	55	25	84	19	21	1	0.78125	1	0.260274	0.567568	2.68069	0.440976	3.23557	-5.2041	-1.28827	4,4'-diapophytoene desaturase (4,4'-diapolycopene-forming); dehydrosqualene desaturase (ambiguous); CrtN (ambiguous); 4,4'-diapophytoene:FAD oxidoreductase (ambiguous); 15-cis-4,4'-diapophytoene:FAD oxidoreductase; 4,4'-diapophytoene desaturase (ambiguous)
1.1.1.25	55	32	84	73	37	1	1	1	1	1	0.0203893	0.0578927	-0.304192	0.33791	-0.095736	shikimate dehydrogenase (NADP+); shikimate dehydrogenase; dehydroshikimic reductase; shikimate oxidoreductase; shikimate:NADP+ oxidoreductase; 5-dehydroshikimate reductase; shikimate 5-dehydrogenase; 5-dehydroshikimic reductase; DHS reductase; shikimate:NADP+ 5-oxidoreductase; AroE
1.3.8.6	55	32	84	73	37	1	1	1	1	1	0.0203893	0.0578927	-0.304192	0.33791	-0.095736	glutaryl-CoA dehydrogenase (ETF); glutaryl coenzyme A dehydrogenase; glutaryl-CoA:(acceptor) 2,3-oxidoreductase (decarboxylating); glutaryl-CoA dehydrogenase
1.3.99.26	55	25	84	19	21	1	0.78125	1	0.260274	0.567568	2.68069	0.440976	3.23557	-5.2041	-1.28827	all-trans-zeta-carotene desaturase; CrtIb; phytoene desaturase (ambiguous); 2-step phytoene desaturase (ambiguous); two-step phytoene desaturase (ambiguous); CrtI (ambiguous)
1.3.99.28	55	25	84	19	21	1	0.78125	1	0.260274	0.567568	2.68069	0.440976	3.23557	-5.2041	-1.28827	phytoene desaturase (neurosporene-forming); 3-step phytoene desaturase; three-step phytoene desaturase; phytoene desaturase (ambiguous); CrtI (ambiguous)
1.3.99.29	55	25	84	19	21	1	0.78125	1	0.260274	0.567568	2.68069	0.440976	3.23557	-5.2041	-1.28827	phytoene desaturase (zeta-carotene-forming); CrtIa; 2-step phytoene desaturase (ambiguous); two-step phytoene desaturase (ambiguous)
1.3.99.31	55	25	84	19	21	1	0.78125	1	0.260274	0.567568	2.68069	0.440976	3.23557	-5.2041	-1.28827	phytoene desaturase (lycopene-forming); 4-step phytoene desaturase; four-step phytoene desaturase; phytoene desaturase (ambiguous); CrtI (ambiguous)
1.4.1.1	55	32	84	73	37	1	1	1	1	1	0.0203893	0.0578927	-0.304192	0.33791	-0.095736	alanine dehydrogenase; AlaDH; L-alanine dehydrogenase; NAD+-linked alanine dehydrogenase; alpha-alanine dehydrogenase; NAD+-dependent alanine dehydrogenase; alanine oxidoreductase; NADH-dependent alanine dehydrogenase
1.4.1.13	55	32	84	73	37	1	1	1	1	1	0.0203893	0.0578927	-0.304192	0.33791	-0.095736	glutamate synthase (NADPH); glutamate (reduced nicotinamide adenine dinucleotide phosphate) synthase; L-glutamate synthase; L-glutamate synthetase; glutamate synthetase (NADP); NADPH-dependent glutamate synthase; glutamine-ketoglutaric aminotransferase; NADPH-glutamate synthase; NADPH-linked glutamate synthase; glutamine amide-2-oxoglutarate aminotransferase (oxidoreductase, NADP); L-glutamine:2-…
1.4.1.14	55	32	84	73	37	1	1	1	1	1	0.0203893	0.0578927	-0.304192	0.33791	-0.095736	glutamate synthase (NADH); glutamate (reduced nicotinamide adenine dinucleotide) synthase; NADH: GOGAT; L-glutamate synthase (NADH); L-glutamate synthetase; NADH-glutamate synthase; NADH-dependent glutamate synthase
1.4.1.2	55	32	84	73	37	1	1	1	1	1	0.0203893	0.0578927	-0.304192	0.33791	-0.095736	glutamate dehydrogenase; glutamic dehydrogenase; glutamate dehydrogenase (NAD+); glutamate oxidoreductase; glutamic acid dehydrogenase; L-glutamate dehydrogenase; NAD+-dependent glutamate dehydrogenase; NAD+-dependent glutamic dehydrogenase; NAD+-glutamate dehydrogenase; NAD+-linked glutamate dehydrogenase; NAD+-linked glutamic dehydrogenase; NAD+-specific glutamic dehydrogenase; NAD+-specific gl…
1.4.1.9	55	32	84	73	37	1	1	1	1	1	0.0203893	0.0578927	-0.304192	0.33791	-0.095736	leucine dehydrogenase; L-leucine dehydrogenase; L-leucine:NAD+ oxidoreductase, deaminating; LeuDH
1.1.1.252	0	1	0	0	0	0	0.03125	0	0	0	-0.492564	2.80469	-0.666053	-0.578971	-0.39271	tetrahydroxynaphthalene reductase
1.4.3.16	55	32	84	73	37	1	1	1	1	1	0.0203893	0.0578927	-0.304192	0.33791	-0.095736	L-aspartate oxidase; NadB; Laspo; AO
1.4.3.19	55	32	84	73	37	1	1	1	1	1	0.0203893	0.0578927	-0.304192	0.33791	-0.095736	glycine oxidase
1.4.3.4	0	1	83	0	28	0	0.03125	0.988095	0	0.756757	-5.21422	-3.47557	9.95259	-6.12891	3.62113	monoamine oxidase; adrenalin oxidase; adrenaline oxidase; amine oxidase (ambiguous); amine oxidase (flavin-containing); amine:oxygen oxidoreductase (deaminating) (flavin-containing); epinephrine oxidase; MAO; MAO A; MAO B; MAO-A; MAO-B; monoamine oxidase A; monoamine oxidase B; monoamine:O2 oxidoreductase (deaminating); polyamine oxidase (ambiguous); serotonin deaminase; spermidine oxidase (ambig…
1.4.4.2	55	32	84	73	37	1	1	1	1	1	0.0203893	0.0578927	-0.304192	0.33791	-0.095736	glycine dehydrogenase (aminomethyl-transferring); P-protein; glycine decarboxylase; glycine-cleavage complex; glycine:lipoylprotein oxidoreductase (decarboxylating and acceptor-aminomethylating); protein P1; glycine dehydrogenase (decarboxylating); glycine cleavage system P-protein; glycine-cleavage complex P-protein
1.4.7.1	55	32	84	73	37	1	1	1	1	1	0.0203893	0.0578927	-0.304192	0.33791	-0.095736	glutamate synthase (ferredoxin); ferredoxin-dependent glutamate synthase; ferredoxin-glutamate synthase; glutamate synthase (ferredoxin-dependent)
1.5.1.2	55	32	84	73	37	1	1	1	1	1	0.0203893	0.0578927	-0.304192	0.33791	-0.095736	pyrroline-5-carboxylate reductase; proline oxidase; L-proline oxidase; 1-pyrroline-5-carboxylate reductase; NADPH-L-Delta1-pyrroline carboxylic acid reductase; L-proline-NAD(P)+ 5-oxidoreductase
1.5.1.20	53	32	84	73	37	0.963636	1	1	1	1	-0.222793	0.10082	-0.225473	0.408488	-0.0490243	methylenetetrahydrofolate reductase [NAD(P)H]; MTHFR (gene name)
1.5.1.28	52	32	84	73	37	0.945455	1	1	1	1	-0.345038	0.1224	-0.185904	0.443969	-0.0255432	opine dehydrogenase; (2S)-2-{[1-(R)-carboxyethyl]amino}pentanoate dehydrogenase (NAD+, L-aminopentanoate-forming)
1.5.1.3	55	32	84	72	37	1	1	1	0.986301	1	0.049882	0.0793182	-0.264902	0.235221	-0.0724217	dihydrofolate reductase; tetrahydrofolate dehydrogenase; DHFR; pteridine reductase:dihydrofolate reductase; dihydrofolate reductase:thymidylate synthase; thymidylate synthetase-dihydrofolate reductase; folic acid reductase; folic reductase; dihydrofolic acid reductase; dihydrofolic reductase; 7,8-dihydrofolate reductase; NADPH-dihydrofolate reductase
1.5.1.36	55	32	84	73	37	1	1	1	1	1	0.0203893	0.0578927	-0.304192	0.33791	-0.095736	flavin reductase (NADH); NADH-dependent flavin reductase; flavin:NADH oxidoreductase
1.1.1.26	55	32	84	73	37	1	1	1	1	1	0.0203893	0.0578927	-0.304192	0.33791	-0.095736	glyoxylate reductase; NADH-glyoxylate reductase; glyoxylic acid reductase; NADH-dependent glyoxylate reductase
1.5.1.38	55	32	84	73	37	1	1	1	1	1	0.0203893	0.0578927	-0.304192	0.33791	-0.095736	FMN reductase (NADPH); FRP; flavin reductase P; SsuE
1.5.1.43	0	3	0	0	1	0	0.09375	0	0	0.027027	-0.985136	4.02879	-1.33212	-1.15795	0.68415	carboxynorspermidine synthase; carboxynorspermidine dehydrogenase; carboxyspermidine dehydrogenase; CASDH; CANSDH; VC1624 (gene name)
1.5.1.5	55	32	84	73	37	1	1	1	1	1	0.0203893	0.0578927	-0.304192	0.33791	-0.095736	methylenetetrahydrofolate dehydrogenase (NADP+); N5,N10-methylenetetrahydrofolate dehydrogenase; 5,10-methylenetetrahydrofolate:NADP oxidoreductase; 5,10-methylenetetrahydrofolate dehydrogenase; methylenetetrahydrofolate dehydrogenase; methylenetetrahydrofolate dehydrogenase (NADP)
1.5.1.51	0	0	0	0	1	0	0	0	0	0.027027	-0.492564	-0.356547	-0.666053	-0.578971	2.54642	N-[(2S)-2-amino-2-carboxyethyl]-L-glutamate dehydrogenase; SbnB
1.5.1.7	0	3	0	0	1	0	0.09375	0	0	0.027027	-0.985136	4.02879	-1.33212	-1.15795	0.68415	saccharopine dehydrogenase (NAD+, L-lysine-forming); lysine-2-oxoglutarate reductase; dehydrogenase, saccharopine (nicotinamide adenine dinucleotide, lysine forming); epsilon-N-(L-glutaryl-2)-L-lysine:NAD oxidoreductase (L-lysine forming); N6-(glutar-2-yl)-L-lysine:NAD oxidoreductase (L-lysine-forming); 6-N-(L-1,3-dicarboxypropyl)-L-lysine:NAD+ oxidoreductase (L-lysine-forming)
1.6.5.2	3	3	54	9	7	0.0545455	0.09375	0.642857	0.123288	0.189189	-3.42656	-2.02082	7.6205	-2.667	-1.06377	NAD(P)H dehydrogenase (quinone); menadione reductase; phylloquinone reductase; quinone reductase; dehydrogenase, reduced nicotinamide adenine dinucleotide (phosphate, quinone); DT-diaphorase; flavoprotein NAD(P)H-quinone reductase; menadione oxidoreductase; NAD(P)H dehydrogenase; NAD(P)H menadione reductase; NAD(P)H-quinone dehydrogenase; NAD(P)H-quinone oxidoreductase; NAD(P)H: (quinone-acceptor…
1.6.5.3	55	32	84	73	37	1	1	1	1	1	0.0203893	0.0578927	-0.304192	0.33791	-0.095736	Transferred to 7.1.1.2
1.6.5.5	55	32	84	73	37	1	1	1	1	1	0.0203893	0.0578927	-0.304192	0.33791	-0.095736	NADPH:quinone reductase; NADPH2:quinone reductase
1.6.99.1	1	0	0	1	0	0.0181818	0	0	0.0136986	0	1.08728	-0.504235	-0.941943	0.811931	-0.555377	NADPH dehydrogenase; NADPH2 diaphorase; NADPH diaphorase; OYE; diaphorase; dihydronicotinamide adenine dinucleotide phosphate dehydrogenase; NADPH-dehydrogenase; NADPH-diaphorase; NADPH2-dehydrogenase; old yellow enzyme; reduced nicotinamide adenine dinucleotide phosphate dehydrogenase; TPNH dehydrogenase; TPNH-diaphorase; triphosphopyridine diaphorase; triphosphopyridine nucleotide diaphorase; N…
1.6.99.3	55	32	84	73	37	1	1	1	1	1	0.0203893	0.0578927	-0.304192	0.33791	-0.095736	Deleted entry
1.1.1.264	55	24	83	65	28	1	0.75	0.988095	0.890411	0.756757	0.823884	-0.943044	0.630011	0.141885	-1.11822	L-idonate 5-dehydrogenase
1.7.1.13	55	32	84	73	37	1	1	1	1	1	0.0203893	0.0578927	-0.304192	0.33791	-0.095736	preQ1 synthase; YkvM; QueF; preQ0 reductase; preQ0 oxidoreductase; 7-cyano-7-deazaguanine reductase; queuine synthase (incorrect as queuine is not the product); queuine:NADP+ oxidoreductase (incorrect as queuine is not the product)
1.7.1.15	55	14	84	6	37	1	0.4375	1	0.0821918	1	3.0164	-1.8313	3.68166	-7.12061	2.27084	nitrite reductase (NADH); nitrite reductase (reduced nicotinamide adenine dinucleotide); NADH-nitrite oxidoreductase; assimilatory nitrite reductase (ambiguous); nirB (gene name); nirD (gene name)
1.7.1.6	55	32	84	73	37	1	1	1	1	1	0.0203893	0.0578927	-0.304192	0.33791	-0.095736	azobenzene reductase; new coccine (NC)-reductase; NC-reductase; azo-dye reductase; orange II azoreductase; NAD(P)H:1-(4'-sulfophenylazo)-2-naphthol oxidoreductase; orange I azoreductase; azo reductase; azoreductase; nicotinamide adenine dinucleotide (phosphate) azoreductase; NADPH2-dependent azoreductase; dimethylaminobenzene reductase; p-dimethylaminoazobenzene azoreductase; dibromopropylaminoph…
1.7.1.7	55	32	84	73	37	1	1	1	1	1	0.0203893	0.0578927	-0.304192	0.33791	-0.095736	GMP reductase; guanosine 5'-monophosphate reductase; NADPH:GMP oxidoreductase (deaminating); guanosine monophosphate reductase; guanylate reductase; NADPH2:guanosine-5'-phosphate oxidoreductase (deaminating); guanosine 5'-phosphate reductase
1.7.5.1	55	32	84	73	37	1	1	1	1	1	0.0203893	0.0578927	-0.304192	0.33791	-0.095736	nitrate reductase (quinone); nitrate reductase A; nitrate reductase Z; quinol/nitrate oxidoreductase; quinol-nitrate oxidoreductase; quinol:nitrate oxidoreductase; NarA; NarZ; NarGHI; dissimilatory nitrate reductase
1.8.1.14	55	32	84	73	37	1	1	1	1	1	0.0203893	0.0578927	-0.304192	0.33791	-0.095736	CoA-disulfide reductase; CoA-disulfide reductase (NADH2); NADH2:CoA-disulfide oxidoreductase; CoA:NAD+ oxidoreductase (misleading); CoADR; coenzyme A disulfide reductase
1.8.1.2	55	32	84	73	37	1	1	1	1	1	0.0203893	0.0578927	-0.304192	0.33791	-0.095736	assimilatory sulfite reductase (NADPH); sulfite reductase (NADPH); sulfite (reduced nicotinamide adenine dinucleotide phosphate) reductase; NADPH-sulfite reductase; NADPH-dependent sulfite reductase; H2S-NADP oxidoreductase; sulfite reductase (NADPH2); MET5 (gene name); MET10 (gene name); cysI (gene name); cysJ (gene name)
1.8.1.4	55	32	84	73	37	1	1	1	1	1	0.0203893	0.0578927	-0.304192	0.33791	-0.095736	dihydrolipoyl dehydrogenase; LDP-Glc; LDP-Val; dehydrolipoate dehydrogenase; diaphorase; dihydrolipoamide dehydrogenase; dihydrolipoamide:NAD+ oxidoreductase; dihydrolipoic dehydrogenase; dihydrothioctic dehydrogenase; lipoamide dehydrogenase (NADH); lipoamide oxidoreductase (NADH); lipoamide reductase; lipoamide reductase (NADH); lipoate dehydrogenase; lipoic acid dehydrogenase; lipoyl dehydroge…
1.8.1.7	55	32	84	73	37	1	1	1	1	1	0.0203893	0.0578927	-0.304192	0.33791	-0.095736	glutathione-disulfide reductase; glutathione reductase; glutathione reductase (NADPH); NADPH-glutathione reductase; GSH reductase; GSSG reductase; NADPH-GSSG reductase; glutathione S-reductase; NADPH:oxidized-glutathione oxidoreductase
1.8.1.9	55	32	84	73	37	1	1	1	1	1	0.0203893	0.0578927	-0.304192	0.33791	-0.095736	thioredoxin-disulfide reductase; NADP-thioredoxin reductase; NADPH-thioredoxin reductase; thioredoxin reductase (NADPH); NADPH2:oxidized thioredoxin oxidoreductase
1.1.1.267	55	32	84	73	37	1	1	1	1	1	0.0203893	0.0578927	-0.304192	0.33791	-0.095736	1-deoxy-D-xylulose-5-phosphate reductoisomerase; DXP-reductoisomerase; 1-deoxy-D-xylulose-5-phosphate isomeroreductase; 2-C-methyl-D-erythritol 4-phosphate (MEP) synthase
1.8.4.10	53	32	84	73	37	0.963636	1	1	1	1	-0.222793	0.10082	-0.225473	0.408488	-0.0490243	adenylyl-sulfate reductase (thioredoxin); thioredoxin-dependent 5'-adenylylsulfate reductase
1.8.4.11	55	32	84	73	37	1	1	1	1	1	0.0203893	0.0578927	-0.304192	0.33791	-0.095736	peptide-methionine (S)-S-oxide reductase; MsrA; methionine sulfoxide reductase (ambiguous); methionine sulphoxide reductase A; methionine S-oxide reductase (ambiguous); methionine S-oxide reductase (S-form oxidizing); methionine sulfoxide reductase A; peptide methionine sulfoxide reductase
1.8.4.12	55	32	84	73	37	1	1	1	1	1	0.0203893	0.0578927	-0.304192	0.33791	-0.095736	peptide-methionine (R)-S-oxide reductase; MsrB; methionine sulfoxide reductase (ambiguous); pMSR; methionine S-oxide reductase (ambiguous); selenoprotein R; methionine S-oxide reductase (R-form oxidizing); methionine sulfoxide reductase B; SelR; SelX; PilB; pRMsr
1.8.4.14	55	32	84	73	37	1	1	1	1	1	0.0203893	0.0578927	-0.304192	0.33791	-0.095736	L-methionine (R)-S-oxide reductase; fRMsr; FRMsr; free met-R-(o) reductase; free-methionine (R)-S-oxide reductase
1.8.4.8	53	32	84	73	37	0.963636	1	1	1	1	-0.222793	0.10082	-0.225473	0.408488	-0.0490243	phosphoadenylyl-sulfate reductase (thioredoxin); PAPS reductase, thioredoxin-dependent; PAPS reductase; thioredoxin:adenosine 3'-phosphate 5'-phosphosulfate reductase; 3'-phosphoadenylylsulfate reductase; thioredoxin:3'-phospho-adenylylsulfate reductase; phosphoadenosine-phosphosulfate reductase; adenosine 3',5'-bisphosphate,sulfite:oxidized-thioredoxin oxidoreductase (3'-phosphoadenosine-5'-phos…
1.8.5.2	55	28	83	2	37	1	0.875	0.988095	0.0273973	1	2.63973	1.07769	3.02968	-7.97142	1.9735	thiosulfate dehydrogenase (quinone); thiosulfate:quinone oxidoreductase; thiosulphate:quinone oxidoreductase; thiosulfate oxidoreductase, tetrathionate-forming; TQO
1.8.5.4	3	1	0	0	0	0.0545455	0.03125	0	0	0	2.79904	0.86753	-1.33212	-1.15795	-0.785426	bacterial sulfide:quinone reductase; sqr (gene name); sulfide:quinone reductase (ambiguous); sulfide:quinone oxidoreductase
1.8.7.1	55	32	84	73	37	1	1	1	1	1	0.0203893	0.0578927	-0.304192	0.33791	-0.095736	assimilatory sulfite reductase (ferredoxin); ferredoxin-sulfite reductase; SIR (gene name); sulfite reductase (ferredoxin)
1.9.3.1	55	32	84	73	37	1	1	1	1	1	0.0203893	0.0578927	-0.304192	0.33791	-0.095736	Transferred to 7.1.1.9
2.1.1.10	55	32	84	73	37	1	1	1	1	1	0.0203893	0.0578927	-0.304192	0.33791	-0.095736	homocysteine S-methyltransferase; S-adenosylmethionine homocysteine transmethylase; S-methylmethionine homocysteine transmethylase; adenosylmethionine transmethylase; methylmethionine:homocysteine methyltransferase; adenosylmethionine:homocysteine methyltransferase; homocysteine methylase; homocysteine methyltransferase; homocysteine transmethylase; L-homocysteine S-methyltransferase; S-adenosyl-…
1.1.1.27	55	32	84	73	37	1	1	1	1	1	0.0203893	0.0578927	-0.304192	0.33791	-0.095736	L-lactate dehydrogenase; lactic acid dehydrogenase; L(+)-nLDH; L-(+)-lactate dehydrogenase; L-lactic dehydrogenase; L-lactic acid dehydrogenase; lactate dehydrogenase; lactate dehydrogenase NAD+-dependent; lactic dehydrogenase; NAD+-lactate dehydrogenase
2.1.1.104	55	32	84	72	37	1	1	1	0.986301	1	0.049882	0.0793182	-0.264902	0.235221	-0.0724217	caffeoyl-CoA O-methyltransferase; caffeoyl coenzyme A methyltransferase; caffeoyl-CoA 3-O-methyltransferase; trans-caffeoyl-CoA 3-O-methyltransferase
2.1.1.107	55	32	84	73	37	1	1	1	1	1	0.0203893	0.0578927	-0.304192	0.33791	-0.095736	uroporphyrinogen-III C-methyltransferase; uroporphyrinogen methyltransferase; uroporphyrinogen-III methyltransferase; adenosylmethionine-uroporphyrinogen III methyltransferase; S-adenosyl-L-methionine-dependent uroporphyrinogen III methylase; uroporphyrinogen-III methylase; SirA; CysG; CobA [ambiguous - see EC 2.5.1.17] SUMT; uroporphyrin-III C-methyltransferase (incorrect); S-adenosyl-L-methioni…
2.1.1.113	1	1	0	6	0	0.0181818	0.03125	0	0.0821918	0	-0.501258	0.1092	-1.88391	3.25463	-1.11077	site-specific DNA-methyltransferase (cytosine-N4-specific); modification methylase; restriction-modification system; DNA[cytosine-N4]methyltransferase; m4C-forming MTase; S-adenosyl-L-methionine:DNA-cytosine 4-N-methyltransferase
2.1.1.137	1	1	3	3	0	0.0181818	0.03125	0.0357143	0.0410959	0	-0.501258	0.1092	0.415045	0.808513	-1.11077	arsenite methyltransferase; AS3MT (gene name); arsM (gene name); S-adenosyl-L-methionine:arsenic(III) methyltransferase; S-adenosyl-L-methionine:methylarsonite As-methyltransferase; methylarsonite methyltransferase
2.1.1.14	55	32	84	73	37	1	1	1	1	1	0.0203893	0.0578927	-0.304192	0.33791	-0.095736	5-methyltetrahydropteroyltriglutamate---homocysteine S-methyltransferase; tetrahydropteroyltriglutamate methyltransferase; homocysteine methylase; methyltransferase, tetrahydropteroylglutamate-homocysteine transmethylase; methyltetrahydropteroylpolyglutamate:homocysteine methyltransferase; cobalamin-independent methionine synthase; methionine synthase (cobalamin-independent); MetE
2.1.1.148	0	1	11	4	0	0	0.03125	0.130952	0.0547945	0	-1.97033	-0.635903	3.29638	-0.00970101	-1.5709	thymidylate synthase (FAD); Thy1; ThyX
2.1.1.163	55	32	84	73	37	1	1	1	1	1	0.0203893	0.0578927	-0.304192	0.33791	-0.095736	demethylmenaquinone methyltransferase; S-adenosyl-L-methione---DMK methyltransferase; demethylmenaquinone C-methylase; 2-heptaprenyl-1,4-naphthoquinone methyltransferase; 2-demethylmenaquinone methyltransferase; S-adenosyl-L-methione:2-demethylmenaquinone methyltransferase
2.1.1.170	55	32	84	73	37	1	1	1	1	1	0.0203893	0.0578927	-0.304192	0.33791	-0.095736	16S rRNA (guanine527-N7)-methyltransferase; ribosomal RNA small subunit methyltransferase G; 16S rRNA methyltransferase RsmG; GidB; rsmG (gene name)
2.1.1.171	55	32	84	73	37	1	1	1	1	1	0.0203893	0.0578927	-0.304192	0.33791	-0.095736	16S rRNA (guanine966-N2)-methyltransferase; yhhF (gene name); rsmD (gene name); m2G966 methyltransferase
2.1.1.172	55	32	84	73	37	1	1	1	1	1	0.0203893	0.0578927	-0.304192	0.33791	-0.095736	16S rRNA (guanine1207-N2)-methyltransferase; m2G1207 methyltransferase
1.1.1.100	55	32	84	73	37	1	1	1	1	1	0.0203893	0.0578927	-0.304192	0.33791	-0.095736	3-oxoacyl-[acyl-carrier-protein] reductase; beta-ketoacyl-[acyl-carrier protein](ACP) reductase; beta-ketoacyl acyl carrier protein (ACP) reductase; beta-ketoacyl reductase; beta-ketoacyl thioester reductase; beta-ketoacyl-ACP reductase; beta-ketoacyl-acyl carrier protein reductase; 3-ketoacyl acyl carrier protein reductase; NADPH-specific 3-oxoacyl-[acylcarrier protein]reductase; 3-oxoacyl-[ACP]…
1.1.1.271	1	0	0	4	1	0.0181818	0	0	0.0547945	0.027027	-0.176619	-0.87337	-1.63151	2.34783	0.237958	GDP-L-fucose synthase; GDP-4-keto-6-deoxy-D-mannose-3,5-epimerase-4-reductase; GDP-L-fucose:NADP+ 4-oxidoreductase (3,5-epimerizing)
2.1.1.176	55	32	84	73	37	1	1	1	1	1	0.0203893	0.0578927	-0.304192	0.33791	-0.095736	16S rRNA (cytosine967-C5)-methyltransferase; rsmB (gene name); fmu (gene name); 16S rRNA m5C967 methyltransferase
2.1.1.177	53	32	84	73	36	0.963636	1	1	1	0.972973	-0.19363	0.1224	-0.185904	0.443969	-0.20194	23S rRNA (pseudouridine1915-N3)-methyltransferase; YbeA; RlmH; pseudouridine methyltransferase; m3Psi methyltransferase; Psi1915-specific methyltransferase; rRNA large subunit methyltransferase H
2.1.1.182	55	32	84	73	37	1	1	1	1	1	0.0203893	0.0578927	-0.304192	0.33791	-0.095736	16S rRNA (adenine1518-N6/adenine1519-N6)-dimethyltransferase; S-adenosylmethionine-6-N',N'-adenosyl (rRNA) dimethyltransferase; KsgA; ksgA methyltransferase
2.1.1.184	0	2	16	7	7	0	0.0625	0.190476	0.0958904	0.189189	-2.78658	-0.899338	2.36287	-0.42143	1.41559	23S rRNA (adenine2085-N6)-dimethyltransferase; ErmC' methyltransferase; ermC methylase; ermC 23S rRNA methyltransferase; rRNA:m6A methyltransferase ErmC'; ErmC'; rRNA methyltransferase ErmC'
2.1.1.185	55	32	84	73	37	1	1	1	1	1	0.0203893	0.0578927	-0.304192	0.33791	-0.095736	23S rRNA (guanosine2251-2'-O)-methyltransferase; rlmB (gene name); yifH (gene name)
2.1.1.187	0	0	9	6	6	0	0	0.107143	0.0821918	0.162162	-2.25732	-1.63398	1.20459	0.366342	2.0487	23S rRNA (guanine745-N1)-methyltransferase; Rlma(I); Rlma1; 23S rRNA m1G745 methyltransferase; YebH; RlmAI methyltransferase; ribosomal RNA(m1G)-methylase (ambiguous); rRNA(m1G)methylase (ambiguous); RrmA (ambiguous); 23S rRNA:m1G745 methyltransferase
2.1.1.190	55	32	84	73	37	1	1	1	1	1	0.0203893	0.0578927	-0.304192	0.33791	-0.095736	23S rRNA (uracil1939-C5)-methyltransferase; RumA; RNA uridine methyltransferase A; YgcA
2.1.1.191	55	32	84	73	37	1	1	1	1	1	0.0203893	0.0578927	-0.304192	0.33791	-0.095736	23S rRNA (cytosine1962-C5)-methyltransferase; RlmI; rRNA large subunit methyltransferase I; YccW
2.1.1.192	55	32	84	73	37	1	1	1	1	1	0.0203893	0.0578927	-0.304192	0.33791	-0.095736	23S rRNA (adenine2503-C2)-methyltransferase; RlmN; YfgB; Cfr
2.1.1.193	54	32	84	73	37	0.981818	1	1	1	1	-0.100985	0.0793182	-0.264902	0.373135	-0.0724217	16S rRNA (uracil1498-N3)-methyltransferase; DUF558 protein; YggJ; RsmE; m3U1498 specific methyltransferase
1.1.1.28	55	32	84	73	37	1	1	1	1	1	0.0203893	0.0578927	-0.304192	0.33791	-0.095736	D-lactate dehydrogenase; lactic acid dehydrogenase; lactic acid dehydrogenase; D-specific lactic dehydrogenase; D-(-)-lactate dehydrogenase (NAD+); D-lactic acid dehydrogenase; D-lactic dehydrogenase
2.1.1.197	2	1	76	8	19	0.0363636	0.03125	0.904762	0.109589	0.513514	-4.58237	-3.36469	9.14447	-4.16997	1.38115	malonyl-[acyl-carrier protein] O-methyltransferase; BioC
2.1.1.198	55	32	84	73	37	1	1	1	1	1	0.0203893	0.0578927	-0.304192	0.33791	-0.095736	16S rRNA (cytidine1402-2'-O)-methyltransferase; RsmI; YraL
2.1.1.199	55	32	84	73	37	1	1	1	1	1	0.0203893	0.0578927	-0.304192	0.33791	-0.095736	16S rRNA (cytosine1402-N4)-methyltransferase; RsmH; MraW
2.1.1.201	55	32	84	73	37	1	1	1	1	1	0.0203893	0.0578927	-0.304192	0.33791	-0.095736	2-methoxy-6-polyprenyl-1,4-benzoquinol methylase; ubiE (gene name, ambiguous)
2.1.1.207	54	32	84	73	37	0.981818	1	1	1	1	-0.100985	0.0793182	-0.264902	0.373135	-0.0724217	tRNA (cytidine34-2'-O)-methyltransferase; yibK (gene name); methyltransferase yibK; TrmL; tRNA methyltransferase L; tRNA (cytidine34/5-carboxymethylaminomethyluridine34-2'-O)-methyltransferase
2.1.1.217	55	32	84	72	37	1	1	1	0.986301	1	0.049882	0.0793182	-0.264902	0.235221	-0.0724217	tRNA (adenine22-N1)-methyltransferase; TrmK; YqfN; Sp1610 (gene name); tRNA: m1A22 methyltransferase
2.1.1.223	55	32	84	73	37	1	1	1	1	1	0.0203893	0.0578927	-0.304192	0.33791	-0.095736	tRNA1Val (adenine37-N6)-methyltransferase; YfiC
2.1.1.224	0	1	7	3	1	0	0.03125	0.0833333	0.0410959	0.027027	-1.70634	-0.322554	2.07259	-0.00840124	-0.511948	23S rRNA (adenine2503-C8)-methyltransferase; Cfr (gene name)
2.1.1.228	55	32	84	73	37	1	1	1	1	1	0.0203893	0.0578927	-0.304192	0.33791	-0.095736	tRNA (guanine37-N1)-methyltransferase; TrmD; tRNA (m1G37) methyltransferase; transfer RNA (m1G37) methyltransferase; Trm5p; TRMT5; tRNA-(N1G37) methyltransferase; MJ0883 (gene name)
2.1.1.297	55	32	84	73	37	1	1	1	1	1	0.0203893	0.0578927	-0.304192	0.33791	-0.095736	peptide chain release factor N5-glutamine methyltransferase; N5-glutamine S-adenosyl-L-methionine dependent methyltransferase; N5-glutamine MTase; HemK; PrmC
1.1.1.284	2	16	65	1	9	0.0363636	0.5	0.77381	0.0136986	0.243243	-4.22787	1.80687	8.18762	-5.34545	-1.04443	S-(hydroxymethyl)glutathione dehydrogenase; NAD-linked formaldehyde dehydrogenase (incorrect); formaldehyde dehydrogenase (incorrect); formic dehydrogenase (incorrect); class III alcohol dehydrogenase; ADH3; chi-ADH; FDH (incorrect); formaldehyde dehydrogenase (glutathione) (incorrect); GS-FDH (incorrect); glutathione-dependent formaldehyde dehydrogenase (incorrect); GD-FALDH; NAD- and glutathion…
2.1.1.33	54	32	84	73	37	0.981818	1	1	1	1	-0.100985	0.0793182	-0.264902	0.373135	-0.0724217	tRNA (guanine46-N7)-methyltransferase; Trm8/Trm82; TrmB; tRNA (m7G46) methyltransferase; transfer ribonucleate guanine 7-methyltransferase; 7-methylguanine transfer ribonucleate methylase; tRNA guanine 7-methyltransferase; N7-methylguanine methylase; S-adenosyl-L-methionine:tRNA (guanine-7-N-)-methyltransferase
2.1.1.35	55	32	84	73	37	1	1	1	1	1	0.0203893	0.0578927	-0.304192	0.33791	-0.095736	tRNA (uracil54-C5)-methyltransferase; transfer RNA uracil54 5-methyltransferase; transfer RNA uracil54 methylase; tRNA uracil54 5-methyltransferase; m5U54-methyltransferase; tRNA:m5U54-methyltransferase; RUMT; TrmA; 5-methyluridine54 tRNA methyltransferase; tRNA(uracil-54,C5)-methyltransferase; Trm2; tRNA(m5U54)methyltransferase
2.1.1.37	31	14	50	31	18	0.563636	0.4375	0.595238	0.424658	0.486486	0.606585	-0.590664	1.03874	-0.990356	-0.303932	DNA (cytosine-5-)-methyltransferase; EcoRI methylase; DNA 5-cytosine methylase; DNA cytosine C5 methylase; DNA cytosine methylase; DNA methylase (ambiguous); DNA methyltransferase (ambiguous); DNA transmethylase (ambiguous); DNA-cytosine 5-methylase; DNA-cytosine methyltransferase; HpaII methylase; HpaII' methylase; M.BsuRIa; M.BsuRIb; Type II DNA methylase; cytosine 5-methyltransferase; cytosine…
2.1.1.45	55	32	84	73	37	1	1	1	1	1	0.0203893	0.0578927	-0.304192	0.33791	-0.095736	thymidylate synthase; dTMP synthase; thymidylate synthetase; methylenetetrahydrofolate:dUMP C-methyltransferase; TMP synthetase
2.1.1.63	55	32	84	73	37	1	1	1	1	1	0.0203893	0.0578927	-0.304192	0.33791	-0.095736	methylated-DNA---[protein]-cysteine S-methyltransferase; ada (gene name); ogt (gene name); MGT1 (gene name); MGMT (gene name)
2.1.1.72	55	32	84	73	37	1	1	1	1	1	0.0203893	0.0578927	-0.304192	0.33791	-0.095736	site-specific DNA-methyltransferase (adenine-specific); modification methylase; restriction-modification system
2.1.1.74	55	32	84	73	37	1	1	1	1	1	0.0203893	0.0578927	-0.304192	0.33791	-0.095736	methylenetetrahydrofolate---tRNA-(uracil54-C5)-methyltransferase [NAD(P)H-oxidizing]; folate-dependent ribothymidyl synthase; methylenetetrahydrofolate-transfer ribonucleate uracil 5-methyltransferase; 5,10-methylenetetrahydrofolate:tRNA-UPsiC (uracil-5-)-methyl-transferase; 5,10-methylenetetrahydrofolate:tRNA (uracil-5-)-methyl-transferase; TrmFO; folate/FAD-dependent tRNA T54 methyltransferase;…
2.1.2.1	54	32	84	73	37	0.981818	1	1	1	1	-0.100985	0.0793182	-0.264902	0.373135	-0.0724217	glycine hydroxymethyltransferase; serine aldolase; threonine aldolase; serine hydroxymethylase; serine hydroxymethyltransferase; allothreonine aldolase; L-serine hydroxymethyltransferase; L-threonine aldolase; serine transhydroxymethylase
2.1.2.10	55	32	84	73	37	1	1	1	1	1	0.0203893	0.0578927	-0.304192	0.33791	-0.095736	aminomethyltransferase; S-aminomethyldihydrolipoylprotein:(6S)-tetrahydrofolate aminomethyltransferase (ammonia-forming); T-protein; glycine synthase; tetrahydrofolate aminomethyltransferase; [protein]-8-S-aminomethyldihydrolipoyllysine:tetrahydrofolate aminomethyltransferase (ammonia-forming)
2.1.2.11	52	32	84	73	37	0.945455	1	1	1	1	-0.345038	0.1224	-0.185904	0.443969	-0.0255432	3-methyl-2-oxobutanoate hydroxymethyltransferase; alpha-ketoisovalerate hydroxymethyltransferase; dehydropantoate hydroxymethyltransferase; ketopantoate hydroxymethyltransferase; oxopantoate hydroxymethyltransferase; 5,10-methylene tetrahydrofolate:alpha-ketoisovalerate hydroxymethyltransferase
1.1.1.3	55	32	84	72	37	1	1	1	0.986301	1	0.049882	0.0793182	-0.264902	0.235221	-0.0724217	homoserine dehydrogenase; HSDH; HSD
2.1.2.2	55	32	84	73	37	1	1	1	1	1	0.0203893	0.0578927	-0.304192	0.33791	-0.095736	phosphoribosylglycinamide formyltransferase 1; 2-amino-N-ribosylacetamide 5'-phosphate transformylase; GAR formyltransferase; GAR transformylase; glycinamide ribonucleotide transformylase; GAR TFase; 5,10-methenyltetrahydrofolate:2-amino-N-ribosylacetamide ribonucleotide transformylase; purN (gene name); ADE8 (gene name); GART (gene name); 5'-phosphoribosylglycinamide transformylase; phosphoribos…
2.1.2.3	55	32	84	73	37	1	1	1	1	1	0.0203893	0.0578927	-0.304192	0.33791	-0.095736	phosphoribosylaminoimidazolecarboxamide formyltransferase; 5-amino-4-imidazolecarboxamide ribonucleotide transformylase; AICAR transformylase; 10-formyltetrahydrofolate:5'-phosphoribosyl-5-amino-4-imidazolecarboxamide formyltransferase; 5'-phosphoribosyl-5-amino-4-imidazolecarboxamide formyltransferase; 5-amino-1-ribosyl-4-imidazolecarboxamide 5'-phosphate transformylase; 5-amino-4-imidazolecarbo…
2.1.2.9	55	32	84	73	37	1	1	1	1	1	0.0203893	0.0578927	-0.304192	0.33791	-0.095736	methionyl-tRNA formyltransferase; N10-formyltetrahydrofolic-methionyl-transfer ribonucleic transformylase; formylmethionyl-transfer ribonucleic synthetase; methionyl ribonucleic formyltransferase; methionyl-tRNA Met formyltransferase; methionyl-tRNA transformylase; methionyl-transfer RNA transformylase; methionyl-transfer ribonucleate methyltransferase; methionyl-transfer ribonucleic transformyla…
2.1.3.15	55	32	84	73	37	1	1	1	1	1	0.0203893	0.0578927	-0.304192	0.33791	-0.095736	acetyl-CoA carboxytransferase; accAD (gene names)
2.1.3.2	0	31	0	72	5	0	0.96875	0	0.986301	0.135135	-5.12021	5.72604	-6.92363	9.96346	-2.66777	aspartate carbamoyltransferase; carbamylaspartotranskinase; aspartate transcarbamylase; aspartate carbamyltransferase; aspartic acid transcarbamoylase; aspartic carbamyltransferase; aspartic transcarbamylase; carbamylaspartotranskinase; L-aspartate transcarbamoylase; L-aspartate transcarbamylase; carbamoylaspartotranskinase; aspartate transcarbamylase; aspartate transcarbamoylase; ATCase
2.1.3.3	55	32	84	72	37	1	1	1	0.986301	1	0.049882	0.0793182	-0.264902	0.235221	-0.0724217	ornithine carbamoyltransferase; citrulline phosphorylase; ornithine transcarbamylase; OTC; carbamylphosphate-ornithine transcarbamylase; L-ornithine carbamoyltransferase; L-ornithine carbamyltransferase; L-ornithine transcarbamylase; ornithine carbamyltransferase
2.10.1.1	55	32	84	73	37	1	1	1	1	1	0.0203893	0.0578927	-0.304192	0.33791	-0.095736	molybdopterin molybdotransferase; MoeA; Cnx1 (ambiguous)
2.2.1.1	55	32	84	73	37	1	1	1	1	1	0.0203893	0.0578927	-0.304192	0.33791	-0.095736	transketolase; glycolaldehydetransferase
2.2.1.2	51	32	84	73	37	0.927273	1	1	1	1	-0.467725	0.144058	-0.146192	0.479579	-0.00197761	transaldolase; dihydroxyacetonetransferase; dihydroxyacetone synthase (incorrect); formaldehyde transketolase (incorrect)
2.2.1.6	55	32	84	73	37	1	1	1	1	1	0.0203893	0.0578927	-0.304192	0.33791	-0.095736	acetolactate synthase; alpha-acetohydroxy acid synthetase; alpha-acetohydroxyacid synthase; alpha-acetolactate synthase; alpha-acetolactate synthetase; acetohydroxy acid synthetase; acetohydroxyacid synthase; acetolactate pyruvate-lyase (carboxylating); acetolactic synthetase
1.1.1.30	4	26	0	6	8	0.0727273	0.8125	0	0.0821918	0.216216	-1.7462	10.0269	-4.41856	-1.75462	0.939878	3-hydroxybutyrate dehydrogenase; NAD-beta-hydroxybutyrate dehydrogenase; hydroxybutyrate oxidoreductase; beta-hydroxybutyrate dehydrogenase; D-beta-hydroxybutyrate dehydrogenase; D-3-hydroxybutyrate dehydrogenase; D-(-)-3-hydroxybutyrate dehydrogenase; beta-hydroxybutyric acid dehydrogenase; 3-D-hydroxybutyrate dehydrogenase; beta-hydroxybutyric dehydrogenase
2.2.1.7	54	32	84	71	37	0.981818	1	1	0.972603	1	-0.0422228	0.1224	-0.185904	0.167151	-0.0255432	1-deoxy-D-xylulose-5-phosphate synthase; 1-deoxy-D-xylulose-5-phosphate pyruvate-lyase (carboxylating); DXP-synthase
2.2.1.9	55	32	84	73	37	1	1	1	1	1	0.0203893	0.0578927	-0.304192	0.33791	-0.095736	2-succinyl-5-enolpyruvyl-6-hydroxy-3-cyclohexene-1-carboxylic-acid synthase; SEPHCHC synthase; MenD
2.3.1.1	55	32	84	73	37	1	1	1	1	1	0.0203893	0.0578927	-0.304192	0.33791	-0.095736	amino-acid N-acetyltransferase; N-acetylglutamate synthase; AGAS; acetylglutamate acetylglutamate synthetase; acetylglutamic synthetase; amino acid acetyltransferase; N-acetyl-L-glutamate synthetase; N-acetylglutamate synthetase
2.3.1.117	55	32	84	73	37	1	1	1	1	1	0.0203893	0.0578927	-0.304192	0.33791	-0.095736	2,3,4,5-tetrahydropyridine-2,6-dicarboxylate N-succinyltransferase; tetrahydropicolinate succinylase; tetrahydrodipicolinate N-succinyltransferase; tetrahydrodipicolinate succinyltransferase; succinyl-CoA:tetrahydrodipicolinate N-succinyltransferase; succinyl-CoA:2,3,4,5-tetrahydropyridine-2,6-dicarboxylate N-succinyltransferase
2.3.1.118	54	28	84	73	35	0.981818	0.875	1	1	0.945946	0.0765774	-0.554912	-0.0261959	0.587194	-0.286123	N-hydroxyarylamine O-acetyltransferase; arylhydroxamate N,O-acetyltransferase; arylamine N-acetyltransferase; N-hydroxy-2-aminofluorene-O-acetyltransferase
2.3.1.12	55	32	84	73	37	1	1	1	1	1	0.0203893	0.0578927	-0.304192	0.33791	-0.095736	dihydrolipoyllysine-residue acetyltransferase; acetyl-CoA:dihydrolipoamide S-acetyltransferase; dihydrolipoamide S-acetyltransferase; dihydrolipoate acetyltransferase; dihydrolipoic transacetylase; dihydrolipoyl acetyltransferase; lipoate acetyltransferase; lipoate transacetylase; lipoic acetyltransferase; lipoic acid acetyltransferase; lipoic transacetylase; lipoylacetyltransferase; thioltransac…
2.3.1.128	55	32	84	73	37	1	1	1	1	1	0.0203893	0.0578927	-0.304192	0.33791	-0.095736	Transferred to 2.3.1.266 and 2.3.1.267
2.3.1.15	55	32	84	73	37	1	1	1	1	1	0.0203893	0.0578927	-0.304192	0.33791	-0.095736	glycerol-3-phosphate 1-O-acyltransferase; alpha-glycerophosphate acyltransferase; 3-glycerophosphate acyltransferase; ACP:sn-glycerol-3-phosphate acyltransferase; glycerol 3-phosphate acyltransferase; glycerol phosphate acyltransferase; glycerol phosphate transacylase; glycerophosphate acyltransferase; glycerophosphate transacylase; sn-glycerol 3-phosphate acyltransferase; sn-glycerol-3-phosphate…
2.3.1.157	55	32	84	73	37	1	1	1	1	1	0.0203893	0.0578927	-0.304192	0.33791	-0.095736	glucosamine-1-phosphate N-acetyltransferase
2.3.1.16	55	32	84	73	37	1	1	1	1	1	0.0203893	0.0578927	-0.304192	0.33791	-0.095736	acetyl-CoA C-acyltransferase; beta-ketothiolase; 3-ketoacyl-CoA thiolase; KAT; beta-ketoacyl coenzyme A thiolase; beta-ketoacyl-CoA thiolase; beta-ketoadipyl coenzyme A thiolase; beta-ketoadipyl-CoA thiolase; 3-ketoacyl CoA thiolase; 3-ketoacyl coenzyme A thiolase; 3-ketoacyl thiolase; 3-ketothiolase; 3-oxoacyl-CoA thiolase; 3-oxoacyl-coenzyme A thiolase; 6-oxoacyl-CoA thiolase; acetoacetyl-CoA b…
1.1.1.300	0	1	0	0	0	0	0.03125	0	0	0	-0.492564	2.80469	-0.666053	-0.578971	-0.39271	NADP-retinol dehydrogenase; all-trans retinal reductase (ambiguous); all-trans-retinol dehydrogenase; NADP(H)-dependent retinol dehydrogenase/reductase; RDH11; RDH12; RDH13; RDH14; retinol dehydrogenase 12; retinol dehydrogenase 14; retinol dehydrogenase [NADP+]; RalR1; PSDR1
2.3.1.168	55	32	84	72	37	1	1	1	0.986301	1	0.049882	0.0793182	-0.264902	0.235221	-0.0724217	dihydrolipoyllysine-residue (2-methylpropanoyl)transferase; dihydrolipoyl transacylase; enzyme-dihydrolipoyllysine:2-methylpropanoyl-CoA S-(2-methylpropanoyl)transferase; 2-methylpropanoyl-CoA:enzyme-6-N-(dihydrolipoyl)lysine S-(2-methylpropanoyl)transferase
2.3.1.179	54	32	84	73	37	0.981818	1	1	1	1	-0.100985	0.0793182	-0.264902	0.373135	-0.0724217	beta-ketoacyl-[acyl-carrier-protein] synthase II; KASII; KAS II; FabF; 3-oxoacyl-acyl carrier protein synthase II; beta-ketoacyl-ACP synthase II
2.3.1.180	55	32	84	73	37	1	1	1	1	1	0.0203893	0.0578927	-0.304192	0.33791	-0.095736	beta-ketoacyl-[acyl-carrier-protein] synthase III; 3-oxoacyl:ACP synthase III; 3-ketoacyl-acyl carrier protein synthase III; KASIII; KAS III; FabH; beta-ketoacyl-acyl carrier protein synthase III; beta-ketoacyl-ACP synthase III; beta-ketoacyl (acyl carrier protein) synthase III; acetyl-CoA:malonyl-[acyl-carrier-protein] C-acyltransferase
2.3.1.183	54	32	84	69	37	0.981818	1	1	0.945205	1	0.0169623	0.165794	-0.106338	-0.0403169	0.021673	phosphinothricin acetyltransferase; PAT (ambiguous); PPT acetyltransferase; Pt-N-acetyltransferase
2.3.1.19	54	32	84	73	37	0.981818	1	1	1	1	-0.100985	0.0793182	-0.264902	0.373135	-0.0724217	phosphate butyryltransferase; phosphotransbutyrylase
2.3.1.200	55	32	84	73	37	1	1	1	1	1	0.0203893	0.0578927	-0.304192	0.33791	-0.095736	lipoyl amidotransferase; LipL (gene name, ambiguous)
2.3.1.204	55	32	84	73	37	1	1	1	1	1	0.0203893	0.0578927	-0.304192	0.33791	-0.095736	octanoyl-[GcvH]:protein N-octanoyltransferase; LipL; octanoyl-[GcvH]:E2 amidotransferase; ywfL (gene name)
2.3.1.234	55	32	84	73	37	1	1	1	1	1	0.0203893	0.0578927	-0.304192	0.33791	-0.095736	N6-L-threonylcarbamoyladenine synthase; t6A synthase; Kae1; ygjD (gene name); Qri7
2.3.1.28	0	1	3	2	2	0	0.03125	0.0357143	0.0273973	0.0540541	-1.39321	0.1092	0.415045	-0.00685952	0.967543	chloramphenicol O-acetyltransferase; chloramphenicol acetyltransferase; chloramphenicol acetylase; chloramphenicol transacetylase; CAT I; CAT II; CAT III
2.3.1.29	55	32	84	73	37	1	1	1	1	1	0.0203893	0.0578927	-0.304192	0.33791	-0.095736	glycine C-acetyltransferase; 2-amino-3-ketobutyrate CoA ligase; 2-amino-3-ketobutyrate coenzyme A ligase; 2-amino-3-ketobutyrate-CoA ligase; glycine acetyltransferase; aminoacetone synthase; aminoacetone synthetase; KBL; AKB ligase
1.1.1.303	55	24	83	65	28	1	0.75	0.988095	0.890411	0.756757	0.823884	-0.943044	0.630011	0.141885	-1.11822	diacetyl reductase [(R)-acetoin forming]; (R)-acetoin dehydrogenase
2.3.1.30	53	32	84	73	37	0.963636	1	1	1	1	-0.222793	0.10082	-0.225473	0.408488	-0.0490243	serine O-acetyltransferase; SATase; L-serine acetyltransferase; serine acetyltransferase; serine transacetylase
2.3.1.31	55	32	84	73	37	1	1	1	1	1	0.0203893	0.0578927	-0.304192	0.33791	-0.095736	homoserine O-acetyltransferase; homoserine acetyltransferase; homoserine transacetylase; homoserine-O-transacetylase; L-homoserine O-acetyltransferase
2.3.1.35	55	32	84	73	37	1	1	1	1	1	0.0203893	0.0578927	-0.304192	0.33791	-0.095736	glutamate N-acetyltransferase; ornithine transacetylase; alpha-N-acetyl-L-ornithine:L-glutamate N-acetyltransferase; acetylglutamate synthetase; acetylglutamate-acetylornithine transacetylase; acetylglutamic synthetase; acetylglutamic-acetylornithine transacetylase; acetylornithine glutamate acetyltransferase; glutamate acetyltransferase; N-acetyl-L-glutamate synthetase; N-acetylglutamate synthas…
2.3.1.39	55	32	84	73	37	1	1	1	1	1	0.0203893	0.0578927	-0.304192	0.33791	-0.095736	[acyl-carrier-protein] S-malonyltransferase; [acyl carrier protein]malonyltransferase; FabD; malonyl coenzyme A-acyl carrier protein transacylase; malonyl transacylase; malonyl transferase; malonyl-CoA-acyl carrier protein transacylase; malonyl-CoA:[acyl-carrier-protein] S-malonyltransferase; malonyl-CoA:ACP transacylase; malonyl-CoA:ACP-SH transacylase; malonyl-CoA:AcpM transacylase; malonyl-CoA…
2.3.1.47	0	1	0	0	2	0	0.03125	0	0	0.0540541	-0.853151	1.20759	-1.15364	-1.00281	2.71363	8-amino-7-oxononanoate synthase; 7-keto-8-aminopelargonic acid synthetase; 7-keto-8-aminopelargonic synthetase; 8-amino-7-oxopelargonate synthase; bioF (gene name)
2.3.1.51	55	32	84	73	37	1	1	1	1	1	0.0203893	0.0578927	-0.304192	0.33791	-0.095736	1-acylglycerol-3-phosphate O-acyltransferase; 1-acyl-sn-glycero-3-phosphate acyltransferase; 1-acyl-sn-glycerol 3-phosphate acyltransferase; 1-acylglycero-3-phosphate acyltransferase; 1-acylglycerolphosphate acyltransferase; 1-acylglycerophosphate acyltransferase; lysophosphatidic acid-acyltransferase
2.3.1.57	55	32	84	73	37	1	1	1	1	1	0.0203893	0.0578927	-0.304192	0.33791	-0.095736	diamine N-acetyltransferase; spermidine acetyltransferase; putrescine acetyltransferase; putrescine (diamine)-acetylating enzyme; diamine acetyltransferase; spermidine/spermine N1-acetyltransferase; spermidine N1-acetyltransferase; acetyl-coenzyme A-1,4-diaminobutane N-acetyltransferase; putrescine acetylase; putrescine N-acetyltransferase
2.3.1.61	54	32	84	73	37	0.981818	1	1	1	1	-0.100985	0.0793182	-0.264902	0.373135	-0.0724217	dihydrolipoyllysine-residue succinyltransferase; dihydrolipoamide S-succinyltransferase; dihydrolipoamide succinyltransferase; dihydrolipoic transsuccinylase; dihydrolipolyl transsuccinylase; dihydrolipoyl transsuccinylase; lipoate succinyltransferase (Escherichia coli); lipoic transsuccinylase; lipoyl transsuccinylase; succinyl-CoA:dihydrolipoamide S-succinyltransferase; succinyl-CoA:dihydrolipo…
2.3.1.79	55	32	84	73	37	1	1	1	1	1	0.0203893	0.0578927	-0.304192	0.33791	-0.095736	maltose O-acetyltransferase; maltose transacetylase; maltose O-acetyltransferase; MAT
2.3.1.8	55	32	84	73	37	1	1	1	1	1	0.0203893	0.0578927	-0.304192	0.33791	-0.095736	phosphate acetyltransferase; phosphotransacetylase; phosphoacylase; PTA
1.1.1.308	32	9	84	10	37	0.581818	0.28125	1	0.136986	1	-0.304556	-2.50774	5.14928	-5.83712	3.14291	sulfopropanediol 3-dehydrogenase; DHPS 3-dehydrogenase (sulfolactate forming); 2,3-dihydroxypropane-1-sulfonate 3-dehydrogenase (sulfolactate forming); dihydroxypropanesulfonate 3-dehydrogenase; hpsN (gene name)
2.3.1.82	24	3	81	7	28	0.436364	0.09375	0.964286	0.0958904	0.756757	-0.827356	-3.47182	6.71879	-5.57544	2.18653	aminoglycoside 6'-N-acetyltransferase; aminoglycoside N6'-acetyltransferase; aminoglycoside-6'-acetyltransferase; aminoglycoside-6-N-acetyltransferase; kanamycin acetyltransferase
2.3.1.89	55	32	84	73	37	1	1	1	1	1	0.0203893	0.0578927	-0.304192	0.33791	-0.095736	tetrahydrodipicolinate N-acetyltransferase; tetrahydrodipicolinate acetylase; tetrahydrodipicolinate:acetyl-CoA acetyltransferase; acetyl-CoA:L-2,3,4,5-tetrahydrodipicolinate N2-acetyltransferase; acetyl-CoA:(S)-2,3,4,5-tetrahydropyridine-2,6-dicarboxylate 2-N-acetyltransferase
2.3.1.9	55	32	84	73	37	1	1	1	1	1	0.0203893	0.0578927	-0.304192	0.33791	-0.095736	acetyl-CoA C-acetyltransferase; acetoacetyl-CoA thiolase; beta-acetoacetyl coenzyme A thiolase; 2-methylacetoacetyl-CoA thiolase [misleading]; 3-oxothiolase; acetyl coenzyme A thiolase; acetyl-CoA acetyltransferase; acetyl-CoA:N-acetyltransferase; thiolase II; type II thiolase
2.3.2.10	55	32	84	73	37	1	1	1	1	1	0.0203893	0.0578927	-0.304192	0.33791	-0.095736	UDP-N-acetylmuramoylpentapeptide-lysine N6-alanyltransferase; alanyl-transfer ribonucleate-uridine diphosphoacetylmuramoylpentapeptide transferase; UDP-N-acetylmuramoylpentapeptide lysine N6-alanyltransferase; uridine diphosphoacetylmuramoylpentapeptide lysine N6-alanyltransferase; L-alanyl-tRNA:UDP-N-acetylmuramoyl-L-alanyl-D-glutamyl-L-lysyl-D-alanyl-D-alanine 6-N-alanyltransferase; L-alanyl-tR…
2.3.2.16	55	32	84	73	37	1	1	1	1	1	0.0203893	0.0578927	-0.304192	0.33791	-0.095736	lipid II:glycine glycyltransferase; N-acetylmuramoyl-L-alanyl-D-glutamyl-L-lysyl-D-alanyl-D-alanine-diphosphoundecaprenyl-N-acetylglucosamine:N6-glycine transferase; femX (gene name); alanyl-D-alanine-diphospho-ditrans,octacis-undecaprenyl-N-acetylglucosamine:glycine N6-glycyltransferase
2.3.2.17	53	32	84	73	37	0.963636	1	1	1	1	-0.222793	0.10082	-0.225473	0.408488	-0.0490243	N-acetylmuramoyl-L-alanyl-D-glutamyl-L-lysyl-(N6-glycyl)-D-alanyl-D-alanine-diphosphoundecaprenyl-N-acetylglucosamine:glycine glycyltransferase; femA (gene name); N-acetylmuramoyl-L-alanyl-D-glutamyl-L-lysyl-(N6-glycyl)-D-alanyl-D-alanine-ditrans,octacis-diphosphoundecaprenyl-N-acetylglucosamine:glycine glycyltransferase
2.3.2.18	55	32	84	73	37	1	1	1	1	1	0.0203893	0.0578927	-0.304192	0.33791	-0.095736	N-acetylmuramoyl-L-alanyl-D-glutamyl-L-lysyl-(N6-triglycine)-D-alanyl-D-alanine-diphosphoundecaprenyl-N-acetylglucosamine:glycine glycyltransferase; femB (gene name); N-acetylmuramoyl-L-alanyl-D-glutamyl-L-lysyl-(N6-triglycine)-D-alanyl-D-alanine-ditrans,octacis-diphosphoundecaprenyl-N-acetylglucosamine:glycine glycyltransferase
2.3.2.2	1	0	0	0	0	0.0181818	0	0	0	0	2.0302	-0.356547	-0.666053	-0.578971	-0.39271	gamma-glutamyltransferase; glutamyl transpeptidase; alpha-glutamyl transpeptidase; gamma-glutamyl peptidyltransferase; gamma-glutamyl transpeptidase (ambiguous); gamma-GPT; gamma-GT; gamma-GTP; L-gamma-glutamyl transpeptidase; L-gamma-glutamyltransferase; L-glutamyltransferase; GGT (ambiguous); gamma-glutamyltranspeptidase (ambiguous)
2.3.2.3	53	32	84	72	37	0.963636	1	1	0.986301	1	-0.19363	0.1224	-0.185904	0.30556	-0.0255432	lysyltransferase; L-lysyl-tRNA:phosphatidylglycerol 3-O-lysyltransferase
2.3.3.1	55	32	84	73	37	1	1	1	1	1	0.0203893	0.0578927	-0.304192	0.33791	-0.095736	citrate (Si)-synthase; (R)-citric synthase; citrate oxaloacetate-lyase [(pro-3S)-CH2COO-->acetyl-CoA]
1.1.1.31	55	32	84	73	37	1	1	1	1	1	0.0203893	0.0578927	-0.304192	0.33791	-0.095736	3-hydroxyisobutyrate dehydrogenase; beta-hydroxyisobutyrate dehydrogenase
2.3.3.10	55	32	84	73	37	1	1	1	1	1	0.0203893	0.0578927	-0.304192	0.33791	-0.095736	hydroxymethylglutaryl-CoA synthase; (S)-3-hydroxy-3-methylglutaryl-CoA acetoacetyl-CoA-lyase (CoA-acetylating); 3-hydroxy-3-methylglutaryl CoA synthetase; 3-hydroxy-3-methylglutaryl coenzyme A synthase; 3-hydroxy-3-methylglutaryl coenzyme A synthetase; 3-hydroxy-3-methylglutaryl-CoA synthase; 3-hydroxy-3-methylglutaryl-coenzyme A synthase; beta-hydroxy-beta-methylglutaryl-CoA synthase; HMG-CoA sy…
2.3.3.13	55	32	84	73	37	1	1	1	1	1	0.0203893	0.0578927	-0.304192	0.33791	-0.095736	2-isopropylmalate synthase; 3-carboxy-3-hydroxy-4-methylpentanoate 3-methyl-2-oxobutanoate-lyase (CoA-acetylating); alpha-isopropylmalate synthetase; alpha-isopropylmalate synthase; alpha-isopropylmalic synthetase; isopropylmalate synthase; isopropylmalate synthetase
2.4.1.129	55	32	84	73	37	1	1	1	1	1	0.0203893	0.0578927	-0.304192	0.33791	-0.095736	Transferred to 2.4.99.28
2.4.1.187	55	32	84	73	37	1	1	1	1	1	0.0203893	0.0578927	-0.304192	0.33791	-0.095736	N-acetylglucosaminyldiphosphoundecaprenol N-acetyl-beta-D-mannosaminyltransferase; uridine diphosphoacetyl-mannosamineacetylglucosaminylpyrophosphorylundecaprenol acetylmannosaminyltransferase; N-acetylmannosaminyltransferase; UDP-N-acetylmannosamine:N-acetylglucosaminyl diphosphorylundecaprenol N-acetylmannosaminyltransferase; UDP-N-acetyl-D-mannosamine:N-acetyl-beta-D-glucosaminyldiphosphoundec…
2.4.1.227	55	32	84	73	37	1	1	1	1	1	0.0203893	0.0578927	-0.304192	0.33791	-0.095736	undecaprenyldiphospho-muramoylpentapeptide beta-N-acetylglucosaminyltransferase; MurG transferase; UDP-N-D-glucosamine:N-acetyl-alpha-D-muramyl(oyl-L-Ala-gamma-D-Glu-L-Lys-D-Ala-D-Ala)-diphosphoundecaprenol beta-1,4-N-acetylglucosaminlytransferase; UDP-N-acetyl-D-glucosamine:N-acetyl-alpha-D-muramyl(oyl-L-Ala-gamma-D-Glu-L-Lys-D-Ala-D-Ala)-diphosphoundecaprenol 4-beta-N-acetylglucosaminlytransfer…
2.4.1.315	55	32	84	73	37	1	1	1	1	1	0.0203893	0.0578927	-0.304192	0.33791	-0.095736	diglucosyl diacylglycerol synthase (1,6-linking); monoglucosyl diacylglycerol (1->6) glucosyltransferase; MGlcDAG (1->6) glucosyltransferase; DGlcDAG synthase (ambiguous); UGT106B1; ypfP (gene name)
2.4.1.52	55	32	84	72	37	1	1	1	0.986301	1	0.049882	0.0793182	-0.264902	0.235221	-0.0724217	poly(glycerol-phosphate) alpha-glucosyltransferase; UDP glucose-poly(glycerol-phosphate) alpha-glucosyltransferase; uridine diphosphoglucose-poly(glycerol-phosphate) alpha-glucosyltransferase; tagE (gene name); UDP-glucose:poly(glycerol-phosphate) alpha-D-glucosyltransferase
2.4.2.1	52	32	84	73	37	0.945455	1	1	1	1	-0.345038	0.1224	-0.185904	0.443969	-0.0255432	purine-nucleoside phosphorylase; inosine phosphorylase; PNPase (ambiguous); PUNPI; PUNPII; inosine-guanosine phosphorylase; purine deoxynucleoside phosphorylase; purine deoxyribonucleoside phosphorylase; purine nucleoside phosphorylase; purine ribonucleoside phosphorylase
2.4.2.10	55	32	84	73	37	1	1	1	1	1	0.0203893	0.0578927	-0.304192	0.33791	-0.095736	orotate phosphoribosyltransferase; orotidylic acid phosphorylase; orotidine-5'-phosphate pyrophosphorylase; OPRTase; orotate phosphoribosyl pyrophosphate transferase; orotic acid phosphoribosyltransferase; orotidine 5'-monophosphate pyrophosphorylase; orotidine monophosphate pyrophosphorylase; orotidine phosphoribosyltransferase; orotidylate phosphoribosyltransferase; orotidylate pyrophosphorylas…
2.4.2.14	55	32	84	73	37	1	1	1	1	1	0.0203893	0.0578927	-0.304192	0.33791	-0.095736	amidophosphoribosyltransferase; phosphoribosyldiphosphate 5-amidotransferase; glutamine phosphoribosyldiphosphate amidotransferase; alpha-5-phosphoribosyl-1-pyrophosphate amidotransferase; 5'-phosphoribosylpyrophosphate amidotransferase; 5-phosphoribosyl-1-pyrophosphate amidotransferase; 5-phosphororibosyl-1-pyrophosphate amidotransferase; glutamine 5-phosphoribosylpyrophosphate amidotransferase;…
1.1.1.312	0	1	1	0	0	0	0.03125	0.0119048	0	0	-0.696593	1.7311	0.590674	-0.81879	-0.555377	2-hydroxy-4-carboxymuconate semialdehyde hemiacetal dehydrogenase; 2-hydroxy-4-carboxymuconate 6-semialdehyde dehydrogenase; 4-carboxy-2-hydroxy-cis,cis-muconate-6-semialdehyde:NADP+ oxidoreductase; alpha-hydroxy-gamma-carboxymuconic epsilon-semialdehyde dehydrogenase; 4-carboxy-2-hydroxymuconate-6-semialdehyde dehydrogenase; LigC; ProD
2.4.2.17	55	32	84	73	37	1	1	1	1	1	0.0203893	0.0578927	-0.304192	0.33791	-0.095736	ATP phosphoribosyltransferase; phosphoribosyl-ATP pyrophosphorylase; adenosine triphosphate phosphoribosyltransferase; phosphoribosyladenosine triphosphate:pyrophosphate phosphoribosyltransferase; phosphoribosyl ATP synthetase; phosphoribosyl ATP:pyrophosphate phosphoribosyltransferase; phosphoribosyl-ATP:pyrophosphate-phosphoribosyl phosphotransferase; phosphoribosyladenosine triphosphate pyroph…
2.4.2.18	55	32	84	73	37	1	1	1	1	1	0.0203893	0.0578927	-0.304192	0.33791	-0.095736	anthranilate phosphoribosyltransferase; phosphoribosyl-anthranilate pyrophosphorylase; PRT; anthranilate 5-phosphoribosylpyrophosphate phosphoribosyltransferase; anthranilate phosphoribosylpyrophosphate phosphoribosyltransferase; phosphoribosylanthranilate pyrophosphorylase; phosphoribosylanthranilate transferase; anthranilate-PP-ribose-P phosphoribosyltransferase
2.4.2.19	55	32	84	73	37	1	1	1	1	1	0.0203893	0.0578927	-0.304192	0.33791	-0.095736	nicotinate-nucleotide diphosphorylase (carboxylating); quinolinate phosphoribosyltransferase (decarboxylating); quinolinic acid phosphoribosyltransferase; QAPRTase; NAD+ pyrophosphorylase; nicotinate mononucleotide pyrophosphorylase (carboxylating); quinolinic phosphoribosyltransferase
2.4.2.2	55	32	84	73	37	1	1	1	1	1	0.0203893	0.0578927	-0.304192	0.33791	-0.095736	pyrimidine-nucleoside phosphorylase; Py-NPase; pdp (gene name)
2.4.2.22	55	32	84	73	37	1	1	1	1	1	0.0203893	0.0578927	-0.304192	0.33791	-0.095736	xanthine phosphoribosyltransferase; Xan phosphoribosyltransferase; xanthosine 5'-phosphate pyrophosphorylase; xanthylate pyrophosphorylase; xanthylic pyrophosphorylase; XMP pyrophosphorylase; 5-phospho-alpha-D-ribose-1-diphosphate:xanthine phospho-D-ribosyltransferase; 9-(5-phospho-beta-D-ribosyl)xanthine:diphosphate 5-phospho-alpha-D-ribosyltransferase
2.4.2.29	55	32	84	73	37	1	1	1	1	1	0.0203893	0.0578927	-0.304192	0.33791	-0.095736	tRNA-guanosine34 preQ1 transglycosylase; guanine insertion enzyme (ambiguous); tRNA transglycosylase (ambiguous); Q-insertase (ambiguous); transfer ribonucleate glycosyltransferase (ambiguous); tRNA guanine34 transglycosidase (ambiguous); TGT (ambiguous); transfer ribonucleic acid guanine34 transglycosylase (ambiguous)
2.4.2.7	55	32	84	73	37	1	1	1	1	1	0.0203893	0.0578927	-0.304192	0.33791	-0.095736	adenine phosphoribosyltransferase; AMP pyrophosphorylase; transphosphoribosidase; APRT; AMP-pyrophosphate phosphoribosyltransferase; adenine phosphoribosylpyrophosphate transferase; adenosine phosphoribosyltransferase; adenylate pyrophosphorylase; adenylic pyrophosphorylase
2.4.2.8	55	32	84	73	37	1	1	1	1	1	0.0203893	0.0578927	-0.304192	0.33791	-0.095736	hypoxanthine phosphoribosyltransferase; IMP pyrophosphorylase; transphosphoribosidase; hypoxanthine---guanine phosphoribosyltransferase; guanine phosphoribosyltransferase; GPRT; HPRT; guanosine 5'-phosphate pyrophosphorylase; IMP-GMP pyrophosphorylase; HGPRTase; 6-hydroxypurine phosphoribosyltransferase; 6-mercaptopurine phosphoribosyltransferase; GMP pyrophosphorylase; guanine-hypoxanthine phosp…
2.4.2.9	55	32	84	73	37	1	1	1	1	1	0.0203893	0.0578927	-0.304192	0.33791	-0.095736	uracil phosphoribosyltransferase; UMP pyrophosphorylase; UPRTase; UMP:pyrophosphate phosphoribosyltransferase; uridine 5'-phosphate pyrophosphorylase; uridine monophosphate pyrophosphorylase; uridylate pyrophosphorylase; uridylic pyrophosphorylase
2.4.99.17	55	32	84	73	37	1	1	1	1	1	0.0203893	0.0578927	-0.304192	0.33791	-0.095736	S-adenosylmethionine:tRNA ribosyltransferase-isomerase; QueA enzyme; queuosine biosynthesis protein QueA
1.1.1.137	4	5	20	6	3	0.0727273	0.15625	0.238095	0.0821918	0.0810811	-1.39951	0.36623	2.92655	-1.32446	-0.990548	ribitol-5-phosphate 2-dehydrogenase; ribitol 5-phosphate dehydrogenase
1.1.1.336	55	32	84	73	37	1	1	1	1	1	0.0203893	0.0578927	-0.304192	0.33791	-0.095736	UDP-N-acetyl-D-mannosamine dehydrogenase; UDP-ManNAc 6-dehydrogenase; wecC (gene name)
2.5.1.1	55	32	84	73	37	1	1	1	1	1	0.0203893	0.0578927	-0.304192	0.33791	-0.095736	dimethylallyltranstransferase; geranyl-diphosphate synthase; prenyltransferase; dimethylallyltransferase; DMAPP:IPP-dimethylallyltransferase; (2E,6E)-farnesyl diphosphate synthetase; diprenyltransferase; geranyl pyrophosphate synthase; geranyl pyrophosphate synthetase; trans-farnesyl pyrophosphate synthetase; dimethylallyl-diphosphate:isopentenyl-diphosphate dimethylallyltranstransferase
2.5.1.10	55	32	84	73	37	1	1	1	1	1	0.0203893	0.0578927	-0.304192	0.33791	-0.095736	(2E,6E)-farnesyl diphosphate synthase; farnesyl-diphosphate synthase; geranyl transferase I; prenyltransferase; farnesyl pyrophosphate synthetase; farnesylpyrophosphate synthetase; geranyltranstransferase
2.5.1.134	55	32	84	73	37	1	1	1	1	1	0.0203893	0.0578927	-0.304192	0.33791	-0.095736	cystathionine beta-synthase (O-acetyl-L-serine); MccB; O-acetylserine dependent cystathionine beta-synthase
2.5.1.141	55	32	84	73	37	1	1	1	1	1	0.0203893	0.0578927	-0.304192	0.33791	-0.095736	heme o synthase; ctaB (gene name); COX10 (gene name)
2.5.1.15	54	32	84	73	37	0.981818	1	1	1	1	-0.100985	0.0793182	-0.264902	0.373135	-0.0724217	dihydropteroate synthase; dihydropteroate pyrophosphorylase; DHPS; 7,8-dihydropteroate synthase; 7,8-dihydropteroate synthetase; 7,8-dihydropteroic acid synthetase; dihydropteroate synthetase; dihydropteroic synthetase; 2-amino-4-hydroxy-6-hydroxymethyl-7,8-dihydropteridine-diphosphate:4-aminobenzoate 2-amino-4-hydroxydihydropteridine-6-methenyltransferase; (2-amino-4-hydroxy-7,8-dihydropteridin-…
2.5.1.19	53	32	84	73	37	0.963636	1	1	1	1	-0.222793	0.10082	-0.225473	0.408488	-0.0490243	3-phosphoshikimate 1-carboxyvinyltransferase; 5-enolpyruvylshikimate-3-phosphate synthase; 3-enolpyruvylshikimate 5-phosphate synthase; 3-enolpyruvylshikimic acid-5-phosphate synthetase; 5'-enolpyruvylshikimate-3-phosphate synthase; 5-enolpyruvyl-3-phosphoshikimate synthase; 5-enolpyruvylshikimate-3-phosphate synthetase; 5-enolpyruvylshikimate-3-phosphoric acid synthase; enolpyruvylshikimate phos…
2.5.1.29	55	32	84	73	37	1	1	1	1	1	0.0203893	0.0578927	-0.304192	0.33791	-0.095736	geranylgeranyl diphosphate synthase; geranylgeranyl-diphosphate synthase; geranylgeranyl pyrophosphate synthetase; geranylgeranyl-PP synthetase; farnesyltransferase; geranylgeranyl pyrophosphate synthase; farnesyltranstransferase (obsolete)
2.5.1.3	55	32	84	73	37	1	1	1	1	1	0.0203893	0.0578927	-0.304192	0.33791	-0.095736	thiamine phosphate synthase; thiamine phosphate pyrophosphorylase; thiamine monophosphate pyrophosphorylase; TMP-PPase; thiamine-phosphate diphosphorylase; thiE (gene name); TH1 (gene name); THI6 (gene name); 2-methyl-4-amino-5-hydroxymethylpyrimidine-diphosphate:4-methyl-5-(2-phosphoethyl)thiazole 2-methyl-4-aminopyrimidine-5-methenyltransferase; 4-amino-2-methyl-5-diphosphomethylpyrimidine:2-[(…
2.5.1.30	55	32	84	72	37	1	1	1	0.986301	1	0.049882	0.0793182	-0.264902	0.235221	-0.0724217	heptaprenyl diphosphate synthase; all-trans-heptaprenyl-diphosphate synthase; heptaprenyl pyrophosphate synthase; heptaprenyl pyrophosphate synthetase; HepPP synthase; HepPS; heptaprenylpyrophosphate synthetase
2.5.1.31	55	32	84	73	37	1	1	1	1	1	0.0203893	0.0578927	-0.304192	0.33791	-0.095736	ditrans,polycis-undecaprenyl-diphosphate synthase [(2E,6E)-farnesyl-diphosphate specific]; di-trans,poly-cis-undecaprenyl-diphosphate synthase; undecaprenyl-diphosphate synthase; bactoprenyl-diphosphate synthase; UPP synthetase; undecaprenyl diphosphate synthetase; undecaprenyl pyrophosphate synthetase; di-trans,poly-cis-decaprenylcistransferase
1.1.1.343	55	32	84	73	37	1	1	1	1	1	0.0203893	0.0578927	-0.304192	0.33791	-0.095736	phosphogluconate dehydrogenase (NAD+-dependent, decarboxylating); 6-PGDH (ambiguous); gntZ (gene name); GNDl
2.5.1.32	55	25	84	11	21	1	0.78125	1	0.150685	0.567568	3.0164	0.653715	3.68166	-6.29658	-1.08976	15-cis-phytoene synthase; PSY (gene name); crtB (gene name); prephytoene-diphosphate synthase; phytoene synthetase; PSase; geranylgeranyl-diphosphate geranylgeranyltransferase
2.5.1.47	55	32	84	73	37	1	1	1	1	1	0.0203893	0.0578927	-0.304192	0.33791	-0.095736	cysteine synthase; O-acetyl-L-serine sulfhydrylase; O-acetyl-L-serine sulfohydrolase; O-acetylserine (thiol)-lyase; O-acetylserine (thiol)-lyase A; O-acetylserine sulfhydrylase; O3-acetyl-L-serine acetate-lyase (adding hydrogen-sulfide); acetylserine sulfhydrylase; cysteine synthetase; S-sulfocysteine synthase; 3-O-acetyl-L-serine:hydrogen-sulfide 2-amino-2-carboxyethyltransferase; O3-acetyl-L-se…
2.5.1.48	55	32	84	73	37	1	1	1	1	1	0.0203893	0.0578927	-0.304192	0.33791	-0.095736	cystathionine gamma-synthase; O-succinyl-L-homoserine succinate-lyase (adding cysteine); O-succinylhomoserine (thiol)-lyase; homoserine O-transsuccinylase (ambiguous); O-succinylhomoserine synthase; O-succinylhomoserine synthetase; cystathionine synthase; cystathionine synthetase; homoserine transsuccinylase (ambiguous); 4-O-succinyl-L-homoserine:L-cysteine S-(3-amino-3-carboxypropyl)transferase
2.5.1.49	55	32	84	73	37	1	1	1	1	1	0.0203893	0.0578927	-0.304192	0.33791	-0.095736	O-acetylhomoserine aminocarboxypropyltransferase; O-acetyl-L-homoserine acetate-lyase (adding methanethiol); O-acetyl-L-homoserine sulfhydrolase; O-acetylhomoserine (thiol)-lyase; O-acetylhomoserine sulfhydrolase; methionine synthase (misleading)
2.5.1.54	55	32	84	73	37	1	1	1	1	1	0.0203893	0.0578927	-0.304192	0.33791	-0.095736	3-deoxy-7-phosphoheptulonate synthase; 2-dehydro-3-deoxy-phosphoheptonate aldolase; 2-keto-3-deoxy-D-arabino-heptonic acid 7-phosphate synthetase; 3-deoxy-D-arabino-2-heptulosonic acid 7-phosphate synthetase; 3-deoxy-D-arabino-heptolosonate-7-phosphate synthetase; 3-deoxy-D-arabino-heptulosonate 7-phosphate synthetase; 7-phospho-2-keto-3-deoxy-D-arabino-heptonate D-erythrose-4-phosphate lyase (py…
2.5.1.6	55	32	84	73	37	1	1	1	1	1	0.0203893	0.0578927	-0.304192	0.33791	-0.095736	methionine adenosyltransferase; adenosylmethionine synthetase; ATP-methionine adenosyltransferase; methionine S-adenosyltransferase; methionine-activating enzyme; S-adenosyl-L-methionine synthetase; S-adenosylmethionine synthase; S-adenosylmethionine synthetase; AdoMet synthetase
2.5.1.61	55	32	84	73	37	1	1	1	1	1	0.0203893	0.0578927	-0.304192	0.33791	-0.095736	hydroxymethylbilane synthase; HMB-synthase; porphobilinogen deaminase; pre-uroporphyrinogen synthase; uroporphyrinogen I synthase; uroporphyrinogen I synthetase; uroporphyrinogen synthase; uroporphyrinogen synthetase; porphobilinogen ammonia-lyase (polymerizing); (4-[2-carboxyethyl]-3-[carboxymethyl]pyrrol-2-yl)methyltransferase (hydrolysing)
2.5.1.7	55	32	84	73	37	1	1	1	1	1	0.0203893	0.0578927	-0.304192	0.33791	-0.095736	UDP-N-acetylglucosamine 1-carboxyvinyltransferase; MurA transferase; UDP-N-acetylglucosamine 1-carboxyvinyl-transferase; UDP-N-acetylglucosamine enoylpyruvyltransferase; enoylpyruvate transferase; phosphoenolpyruvate-UDP-acetylglucosamine-3-enolpyruvyltransferase; phosphoenolpyruvate:UDP-2-acetamido-2-deoxy-D-glucose 2-enoyl-1-carboxyethyltransferase; phosphoenolpyruvate:uridine diphosphate N-ace…
2.5.1.72	55	32	84	73	37	1	1	1	1	1	0.0203893	0.0578927	-0.304192	0.33791	-0.095736	quinolinate synthase; NadA; QS; quinolinate synthetase
2.5.1.74	55	32	84	73	37	1	1	1	1	1	0.0203893	0.0578927	-0.304192	0.33791	-0.095736	1,4-dihydroxy-2-naphthoate polyprenyltransferase
1.1.1.346	15	4	2	0	8	0.272727	0.125	0.0238095	0	0.216216	4.37475	0.428071	-2.78203	-3.11807	2.25161	2,5-didehydrogluconate reductase (2-dehydro-L-gulonate-forming); 2,5-diketo-D-gluconate-reductase (ambiguous); YqhE reductase; dkgA (gene name); dkgB (gene name)
2.5.1.75	55	32	84	73	37	1	1	1	1	1	0.0203893	0.0578927	-0.304192	0.33791	-0.095736	tRNA dimethylallyltransferase; tRNA prenyltransferase; MiaA; transfer ribonucleate isopentenyltransferase (incorrect); Delta2-isopentenyl pyrophosphate:tRNA-Delta2-isopentenyl transferase (incorrect); Delta2-isopentenyl pyrophosphate:transfer ribonucleic acid Delta2-isopentenyltransferase (incorrect); dimethylallyl-diphosphate: tRNA dimethylallyltransferase; dimethylallyl-diphosphate:adenine37 in…
2.5.1.78	55	32	84	73	37	1	1	1	1	1	0.0203893	0.0578927	-0.304192	0.33791	-0.095736	6,7-dimethyl-8-ribityllumazine synthase; lumazine synthase; 6,7-dimethyl-8-ribityllumazine synthase 2; 6,7-dimethyl-8-ribityllumazine synthase 1; lumazine synthase 2; lumazine synthase 1; type I lumazine synthase; type II lumazine synthase; RIB4; MJ0303; RibH; Pbls; MbtLS; RibH1 protein; RibH2 protein; RibH1; RibH2
2.5.1.83	55	32	84	72	37	1	1	1	0.986301	1	0.049882	0.0793182	-0.264902	0.235221	-0.0724217	hexaprenyl diphosphate synthase [(2E,6E)-farnesyl-diphosphate specific]; HexPS (ambiguous); hexaprenyl pyrophosphate synthetase (ambiguous); hexaprenyl diphosphate synthase (ambiguous); (2E,6E)-farnesyl-diphosphate:isopentenyl-diphosphate farnesyltranstransferase (adding 3 isopentenyl units)
2.5.1.9	55	32	84	73	37	1	1	1	1	1	0.0203893	0.0578927	-0.304192	0.33791	-0.095736	riboflavin synthase; heavy riboflavin synthase; light riboflavin synthase; riboflavin synthetase; riboflavine synthase; riboflavine synthetase
2.5.1.96	55	25	84	11	21	1	0.78125	1	0.150685	0.567568	3.0164	0.653715	3.68166	-6.29658	-1.08976	4,4'-diapophytoene synthase; dehydrosqualene synthase; DAP synthase; C30 carotene synthase; CrtM
2.5.1.99	55	25	84	11	21	1	0.78125	1	0.150685	0.567568	3.0164	0.653715	3.68166	-6.29658	-1.08976	Deleted entry
2.6.1.102	0	0	1	0	0	0	0	0.0119048	0	0	-0.492564	-0.356547	1.50139	-0.578971	-0.39271	GDP-perosamine synthase; RfbE; GDP-4-keto-6-deoxy-D-mannose-4-aminotransferase; GDP-perosamine synthetase; PerA; GDP-4-amino-4,6-dideoxy-alpha-D-mannose:2-oxoglutarate aminotransferase
2.6.1.105	0	0	0	0	2	0	0	0	0	0.0540541	-0.696593	-0.504235	-0.941943	-0.81879	3.60119	lysine---8-amino-7-oxononanoate transaminase; DAPA aminotransferase (ambiguous); bioA (gene name) (ambiguous); bioK (gene name)
2.6.1.11	55	32	84	73	37	1	1	1	1	1	0.0203893	0.0578927	-0.304192	0.33791	-0.095736	acetylornithine transaminase; acetylornithine delta-transaminase; ACOAT; acetylornithine 5-aminotransferase; acetylornithine aminotransferase; N-acetylornithine aminotransferase; N-acetylornithine-delta-transaminase; N2-acetylornithine 5-transaminase; N2-acetyl-L-ornithine:2-oxoglutarate aminotransferase; succinylornithine aminotransferase; 2-N-acetyl-L-ornithine:2-oxoglutarate 5-aminotransferase
2.6.1.112	55	32	84	73	37	1	1	1	1	1	0.0203893	0.0578927	-0.304192	0.33791	-0.095736	(S)-ureidoglycine---glyoxylate transaminase; (S)-ureidoglycine---glyoxylate aminotransferase; UGXT; PucG
1.1.1.35	55	32	84	73	37	1	1	1	1	1	0.0203893	0.0578927	-0.304192	0.33791	-0.095736	3-hydroxyacyl-CoA dehydrogenase; beta-hydroxyacyl dehydrogenase; beta-keto-reductase; 3-keto reductase; 3-hydroxyacyl coenzyme A dehydrogenase; beta-hydroxyacyl-coenzyme A synthetase; beta-hydroxyacylcoenzyme A dehydrogenase; beta-hydroxybutyrylcoenzyme A dehydrogenase; 3-hydroxyacetyl-coenzyme A dehydrogenase; L-3-hydroxyacyl coenzyme A dehydrogenase; L-3-hydroxyacyl CoA dehydrogenase; beta-hydr…
2.6.1.13	55	32	84	73	37	1	1	1	1	1	0.0203893	0.0578927	-0.304192	0.33791	-0.095736	ornithine aminotransferase; ornithine delta-transaminase; L-ornithine:alpha-ketoglutarate delta-aminotransferase; OAT; L-ornithine 5-aminotransferase; L-ornithine aminotransferase; ornithine 5-aminotransferase; ornithine transaminase; ornithine-alpha-ketoglutarate aminotransferase; ornithine-2-oxoacid aminotransferase; ornithine-keto acid aminotransferase; ornithine-keto acid transaminase; ornith…
2.6.1.16	52	32	84	73	37	0.945455	1	1	1	1	-0.345038	0.1224	-0.185904	0.443969	-0.0255432	glutamine---fructose-6-phosphate transaminase (isomerizing); hexosephosphate aminotransferase; glucosamine-6-phosphate isomerase (glutamine-forming); glutamine-fructose-6-phosphate transaminase (isomerizing); D-fructose-6-phosphate amidotransferase; glucosaminephosphate isomerase; glucosamine 6-phosphate synthase; GlcN6P synthase
2.6.1.17	55	32	84	73	37	1	1	1	1	1	0.0203893	0.0578927	-0.304192	0.33791	-0.095736	succinyldiaminopimelate transaminase; succinyldiaminopimelate aminotransferase; N-succinyl-L-diaminopimelic glutamic transaminase
2.6.1.19	55	32	84	73	37	1	1	1	1	1	0.0203893	0.0578927	-0.304192	0.33791	-0.095736	4-aminobutyrate---2-oxoglutarate transaminase; beta-alanine-oxoglutarate transaminase; aminobutyrate aminotransferase (ambiguous); beta-alanine aminotransferase; beta-alanine-oxoglutarate aminotransferase; gamma-aminobutyrate aminotransaminase (ambiguous); gamma-aminobutyrate transaminase (ambiguous); gamma-aminobutyrate-alpha-ketoglutarate aminotransferase; gamma-aminobutyrate-alpha-ketoglutarat…
2.6.1.21	55	32	84	71	37	1	1	1	0.972603	1	0.0794803	0.10082	-0.225473	0.132166	-0.0490243	D-amino-acid transaminase; D-aspartate transaminase; D-alanine aminotransferase; D-aspartic aminotransferase; D-alanine-D-glutamate transaminase; D-alanine transaminase; D-amino acid aminotransferase
2.6.1.22	55	32	84	73	37	1	1	1	1	1	0.0203893	0.0578927	-0.304192	0.33791	-0.095736	(S)-3-amino-2-methylpropionate transaminase; L-3-aminoisobutyrate transaminase; beta-aminobutyric transaminase; L-3-aminoisobutyric aminotransferase; beta-aminoisobutyrate-alpha-ketoglutarate transaminase
2.6.1.37	0	0	0	0	2	0	0	0	0	0.0540541	-0.696593	-0.504235	-0.941943	-0.81879	3.60119	2-aminoethylphosphonate---pyruvate transaminase; (2-aminoethyl)phosphonate transaminase; (2-aminoethyl)phosphonate aminotransferase; (2-aminoethyl)phosphonic acid aminotransferase; 2-aminoethylphosphonate-pyruvate aminotransferase; 2-aminoethylphosphonate aminotransferase; 2-aminoethylphosphonate transaminase; AEP transaminase; AEPT
2.6.1.42	55	32	84	73	37	1	1	1	1	1	0.0203893	0.0578927	-0.304192	0.33791	-0.095736	branched-chain-amino-acid transaminase; transaminase B; branched-chain amino acid aminotransferase; branched-chain amino acid-glutamate transaminase; branched-chain aminotransferase; L-branched chain amino acid aminotransferase; glutamate-branched-chain amino acid transaminase
2.6.1.44	55	23	84	72	37	1	0.71875	1	0.986301	1	0.32017	-1.45374	0.0951192	0.555828	0.141228	alanine---glyoxylate transaminase; AGT; alanine-glyoxylate aminotransferase; alanine-glyoxylic aminotransferase; L-alanine-glycine transaminase
2.6.1.45	55	23	84	72	37	1	0.71875	1	0.986301	1	0.32017	-1.45374	0.0951192	0.555828	0.141228	serine---glyoxylate transaminase
1.1.1.350	55	9	84	0	37	1	0.28125	1	0	1	3.50323	-2.75904	4.32834	-7.87839	2.65505	ureidoglycolate dehydrogenase (NAD+)
2.6.1.51	55	23	84	72	37	1	0.71875	1	0.986301	1	0.32017	-1.45374	0.0951192	0.555828	0.141228	serine---pyruvate transaminase; SPT; hydroxypyruvate:L-alanine transaminase
2.6.1.62	0	0	0	0	2	0	0	0	0	0.0540541	-0.696593	-0.504235	-0.941943	-0.81879	3.60119	adenosylmethionine---8-amino-7-oxononanoate transaminase; 7,8-diaminonanoate transaminase; 7,8-diaminononanoate transaminase; DAPA transaminase (ambiguous); 7,8-diaminopelargonic acid aminotransferase; DAPA aminotransferase (ambiguous); 7-keto-8-aminopelargonic acid; diaminopelargonate synthase; 7-keto-8-aminopelargonic acid aminotransferase
2.6.1.85	55	32	84	73	37	1	1	1	1	1	0.0203893	0.0578927	-0.304192	0.33791	-0.095736	aminodeoxychorismate synthase; ADC synthase; 4-amino-4-deoxychorismate synthase; PabAB; chorismate:L-glutamine amido-ligase (incorrect)
2.6.1.9	55	32	84	73	37	1	1	1	1	1	0.0203893	0.0578927	-0.304192	0.33791	-0.095736	histidinol-phosphate transaminase; imidazolylacetolphosphate transaminase; glutamic-imidazoleacetol phosphate transaminase; histidinol phosphate aminotransferase; imidazoleacetol phosphate transaminase; L-histidinol phosphate aminotransferase; histidine:imidazoleacetol phosphate transaminase; IAP transaminase; imidazolylacetolphosphate aminotransferase
2.7.1.107	55	32	84	73	37	1	1	1	1	1	0.0203893	0.0578927	-0.304192	0.33791	-0.095736	diacylglycerol kinase (ATP); diglyceride kinase (ambiguous); 1,2-diacylglycerol kinase (phosphorylating) (ambiguous); 1,2-diacylglycerol kinase (ambiguous); sn-1,2-diacylglycerol kinase (ambiguous); DG kinase (ambiguous); DGK (ambiguous); ATP:diacylglycerol phosphotransferase; arachidonoyl-specific diacylglycerol kinase; diacylglycerol:ATP kinase; ATP:1,2-diacylglycerol 3-phosphotransferase; diac…
2.7.1.11	55	32	84	73	37	1	1	1	1	1	0.0203893	0.0578927	-0.304192	0.33791	-0.095736	6-phosphofructokinase; phosphohexokinase; phosphofructokinase I; phosphofructokinase (phosphorylating); 6-phosphofructose 1-kinase; ATP-dependent phosphofructokinase; D-fructose-6-phosphate 1-phosphotransferase; fructose 6-phosphate kinase; fructose 6-phosphokinase; nucleotide triphosphate-dependent phosphofructokinase; phospho-1,6-fructokinase; PFK
2.7.1.113	55	32	84	73	37	1	1	1	1	1	0.0203893	0.0578927	-0.304192	0.33791	-0.095736	deoxyguanosine kinase; deoxyguanosine kinase (phosphorylating); (dihydroxypropoxymethyl)guanine kinase; 2'-deoxyguanosine kinase; NTP-deoxyguanosine 5'-phosphotransferase
2.7.1.12	52	32	84	73	37	0.945455	1	1	1	1	-0.345038	0.1224	-0.185904	0.443969	-0.0255432	gluconokinase; gluconokinase (phosphorylating); gluconate kinase
2.7.1.121	55	32	84	73	37	1	1	1	1	1	0.0203893	0.0578927	-0.304192	0.33791	-0.095736	phosphoenolpyruvate---glycerone phosphotransferase
2.7.1.144	55	32	84	73	37	1	1	1	1	1	0.0203893	0.0578927	-0.304192	0.33791	-0.095736	tagatose-6-phosphate kinase
1.1.1.363	55	32	84	73	37	1	1	1	1	1	0.0203893	0.0578927	-0.304192	0.33791	-0.095736	glucose-6-phosphate dehydrogenase [NAD(P)+]; G6PDH; G6PD; Glc6PD
2.7.1.148	55	32	84	73	37	1	1	1	1	1	0.0203893	0.0578927	-0.304192	0.33791	-0.095736	4-(cytidine 5'-diphospho)-2-C-methyl-D-erythritol kinase; CDP-ME kinase
2.7.1.15	55	32	84	73	37	1	1	1	1	1	0.0203893	0.0578927	-0.304192	0.33791	-0.095736	ribokinase; deoxyribokinase; ribokinase (phosphorylating); D-ribokinase
2.7.1.16	54	7	71	14	30	0.981818	0.21875	0.845238	0.191781	0.810811	3.73566	-3.06343	2.76476	-5.24946	1.43708	ribulokinase; ribulokinase (phosphorylating); L-ribulokinase
2.7.1.165	55	32	84	73	37	1	1	1	1	1	0.0203893	0.0578927	-0.304192	0.33791	-0.095736	glycerate 2-kinase; D-glycerate-2-kinase; glycerate kinase (2-phosphoglycerate forming); ATP:(R)-glycerate 2-phosphotransferase
2.7.1.17	2	10	6	71	1	0.0363636	0.3125	0.0714286	0.972603	0.027027	-4.14193	-0.0502791	-4.949	11.7696	-3.4165	xylulokinase; xylulokinase (phosphorylating); D-xylulokinase
2.7.1.176	1	0	0	1	0	0.0181818	0	0	0.0136986	0	1.08728	-0.504235	-0.941943	0.811931	-0.555377	UDP-N-acetylglucosamine kinase; UNAG kinase; zeta toxin; toxin PezT; ATP:UDP-N-acetyl-D-glucosamine 3'-phosphotransferase
2.7.1.190	0	2	11	6	2	0	0.0625	0.130952	0.0821918	0.0540541	-2.25732	-0.25424	2.15059	0.366342	-0.516908	aminoglycoside 2''-phosphotransferase; aphD (gene name); APH(2''); aminoglycoside (2'') kinase; gentamicin kinase (ambiguous); gentamicin phosphotransferase (ambiguous)
2.7.1.191	55	32	84	51	37	1	1	1	0.69863	1	0.695002	0.54801	0.594246	-2.01066	0.437464	protein-Npi-phosphohistidine---D-mannose phosphotransferase; manXYZ (gene names); mannose PTS permease; EIIMan; Enzyme IIMan
2.7.1.193	55	32	84	73	37	1	1	1	1	1	0.0203893	0.0578927	-0.304192	0.33791	-0.095736	protein-Npi-phosphohistidine---N-acetyl-D-glucosamine phosphotransferase; nagE (gene name); N-acetyl-D-glucosamine PTS permease; EIINag; Enzyme IINag; EIICBANag
2.7.1.194	55	20	84	70	36	1	0.625	1	0.958904	0.972973	0.505435	-1.92154	0.341838	0.492092	0.106987	protein-Npi-phosphohistidine---L-ascorbate phosphotransferase; ulaABC (gene names); L-ascorbate PTS permease; EIISga; Enzyme IISga; Enzyme IIUla
1.1.1.367	1	2	6	8	1	0.0181818	0.0625	0.0714286	0.109589	0.027027	-1.49521	-0.0224816	0.239413	1.89229	-0.973409	UDP-2-acetamido-2,6-beta-L-arabino-hexul-4-ose reductase; WbjC; Cap5F
2.7.1.196	55	32	84	73	37	1	1	1	1	1	0.0203893	0.0578927	-0.304192	0.33791	-0.095736	protein-Npi-phosphohistidine---N,N'-diacetylchitobiose phosphotransferase; chbABC (gene names); N,N'-diacetylchitobiose PTS permease; chitobiose PTS permease; EIIcel; EIIchb; Enzyme IIcel; Enzyme IIchb
2.7.1.197	55	32	84	73	37	1	1	1	1	1	0.0203893	0.0578927	-0.304192	0.33791	-0.095736	protein-Npi-phosphohistidine---D-mannitol phosphotransferase; mtlA (gene name); D-mannitol PTS permease; EIIMtl
2.7.1.198	52	14	84	48	35	0.945455	0.4375	1	0.657534	0.945946	1.07608	-2.5445	1.76163	-1.58652	0.74517	protein-Npi-phosphohistidine---D-sorbitol phosphotransferase; srlABE (gene names); D-sorbitol PTS permease; sorbitol PTS permease; glucitol PTS permease; EIIGut; Enzyme IIGut
2.7.1.199	55	32	84	73	37	1	1	1	1	1	0.0203893	0.0578927	-0.304192	0.33791	-0.095736	protein-Npi-phosphohistidine---D-glucose phosphotransferase; ptsG (gene name); D-glucose PTS permease; EIIGlc; Enzyme IIGlc
2.7.1.2	55	32	84	73	37	1	1	1	1	1	0.0203893	0.0578927	-0.304192	0.33791	-0.095736	glucokinase; glucokinase (phosphorylating)
2.7.1.200	55	31	84	63	37	1	0.96875	1	0.863014	1	0.350758	0.105389	0.135856	-0.671864	0.165404	protein-Npi-phosphohistidine---galactitol phosphotransferase; gatABC (gene names); galactitol PTS permease; EIIGat; Enzyme IIGat
2.7.1.201	54	32	84	73	37	0.981818	1	1	1	1	-0.100985	0.0793182	-0.264902	0.373135	-0.0724217	protein-Npi-phosphohistidine---trehalose phosphotransferase; treB (gene name); trehalose PTS permease; EIITre; Enzyme IITre
2.7.1.202	55	32	84	73	37	1	1	1	1	1	0.0203893	0.0578927	-0.304192	0.33791	-0.095736	protein-Npi-phosphohistidine---D-fructose phosphotransferase; fruAB (gene names); fructose PTS permease; EIIFru; Enzyme IIFru
2.7.1.205	55	32	84	73	37	1	1	1	1	1	0.0203893	0.0578927	-0.304192	0.33791	-0.095736	protein-Npi-phosphohistidine---cellobiose phosphotransferase; celB (gene name); cellobiose PTS permease; EIICel; Enzyme IICel
2.7.1.207	55	31	84	63	37	1	0.96875	1	0.863014	1	0.350758	0.105389	0.135856	-0.671864	0.165404	protein-Npi-phosphohistidine---lactose phosphotransferase; lacEF (gene names); lactose PTS permease; EIILac; Enzyme IILac
1.1.1.369	45	27	81	8	33	0.818182	0.84375	0.964286	0.109589	0.891892	1.29056	1.16243	3.3292	-6.74271	1.49445	D-chiro-inositol 1-dehydrogenase; DCI 1-dehydrogenase; IolG
2.7.1.208	55	32	84	73	37	1	1	1	1	1	0.0203893	0.0578927	-0.304192	0.33791	-0.095736	protein-Npi-phosphohistidine---maltose phosphotransferase; malT (gene name); maltose PTS permease; EIIMal; Enzyme IIMal
2.7.1.21	55	32	84	73	37	1	1	1	1	1	0.0203893	0.0578927	-0.304192	0.33791	-0.095736	thymidine kinase; thymidine kinase (phosphorylating); 2'-deoxythymidine kinase; deoxythymidine kinase (phosphorylating)
2.7.1.211	55	32	84	73	37	1	1	1	1	1	0.0203893	0.0578927	-0.304192	0.33791	-0.095736	protein-Npi-phosphohistidine---sucrose phosphotransferase; scrAB (gene names); sucrose PTS permease; EIIScr; Enzyme IIScr
2.7.1.219	0	0	0	3	0	0	0	0	0.0410959	0	-0.853151	-0.617561	-1.15364	2.99163	-0.680197	D-threonate 4-kinase; dtnK (gene name)
2.7.1.220	0	0	0	3	0	0	0	0	0.0410959	0	-0.853151	-0.617561	-1.15364	2.99163	-0.680197	D-erythronate 4-kinase; denK (gene name)
2.7.1.23	55	32	84	73	37	1	1	1	1	1	0.0203893	0.0578927	-0.304192	0.33791	-0.095736	NAD+ kinase; DPN kinase; nicotinamide adenine dinucleotide kinase (phosphorylating); nicotinamide adenine dinucleotide kinase; NAD kinase; NADK
2.7.1.24	55	32	84	72	37	1	1	1	0.986301	1	0.049882	0.0793182	-0.264902	0.235221	-0.0724217	dephospho-CoA kinase; dephosphocoenzyme A kinase (phosphorylating); 3'-dephospho-CoA kinase; dephosphocoenzyme A kinase; ATP:dephospho-CoA 3'-phosphotransferase
2.7.1.25	55	32	84	73	37	1	1	1	1	1	0.0203893	0.0578927	-0.304192	0.33791	-0.095736	adenylyl-sulfate kinase; adenylylsulfate kinase (phosphorylating); 5'-phosphoadenosine sulfate kinase; adenosine 5'-phosphosulfate kinase; adenosine phosphosulfate kinase; adenosine phosphosulfokinase; adenosine-5'-phosphosulfate-3'-phosphokinase; APS kinase
2.7.1.26	55	32	84	73	37	1	1	1	1	1	0.0203893	0.0578927	-0.304192	0.33791	-0.095736	riboflavin kinase; flavokinase; FK; RFK
2.7.1.28	55	32	84	73	37	1	1	1	1	1	0.0203893	0.0578927	-0.304192	0.33791	-0.095736	triokinase; triose kinase
1.1.1.37	55	32	84	73	37	1	1	1	1	1	0.0203893	0.0578927	-0.304192	0.33791	-0.095736	malate dehydrogenase; malic dehydrogenase; L-malate dehydrogenase; NAD-L-malate dehydrogenase; malic acid dehydrogenase; NAD-dependent malic dehydrogenase; NAD-malate dehydrogenase; NAD-malic dehydrogenase; malate (NAD) dehydrogenase; NAD-dependent malate dehydrogenase; NAD-specific malate dehydrogenase; NAD-linked malate dehydrogenase; MDH (ambiguous); L-malate-NAD+ oxidoreductase
2.7.1.29	55	32	84	73	37	1	1	1	1	1	0.0203893	0.0578927	-0.304192	0.33791	-0.095736	glycerone kinase; dihydroxyacetone kinase; acetol kinase; acetol kinase (phosphorylating)
2.7.1.30	55	32	84	73	37	1	1	1	1	1	0.0203893	0.0578927	-0.304192	0.33791	-0.095736	glycerol kinase; glycerokinase; GK; ATP:glycerol-3-phosphotransferase; glycerol kinase (phosphorylating); glyceric kinase
2.7.1.33	55	32	84	73	37	1	1	1	1	1	0.0203893	0.0578927	-0.304192	0.33791	-0.095736	pantothenate kinase; pantothenate kinase (phosphorylating); pantothenic acid kinase; ATP:pantothenate 4'-phosphotransferase; D-pantothenate kinase
2.7.1.35	55	32	84	73	37	1	1	1	1	1	0.0203893	0.0578927	-0.304192	0.33791	-0.095736	pyridoxal kinase; pyridoxal kinase (phosphorylating); pyridoxal 5-phosphate-kinase; pyridoxal phosphokinase; pyridoxine kinase
2.7.1.36	55	32	84	73	37	1	1	1	1	1	0.0203893	0.0578927	-0.304192	0.33791	-0.095736	mevalonate kinase; mevalonate kinase (phosphorylating); mevalonate phosphokinase; mevalonic acid kinase; mevalonic kinase; mevalonate 5-phosphotransferase ; MVA kinase; ATP:mevalonate 5-phosphotransferase
2.7.1.39	55	32	84	73	37	1	1	1	1	1	0.0203893	0.0578927	-0.304192	0.33791	-0.095736	homoserine kinase; homoserine kinase (phosphorylating); HSK
2.7.1.4	55	32	84	73	37	1	1	1	1	1	0.0203893	0.0578927	-0.304192	0.33791	-0.095736	fructokinase; fructokinase (phosphorylating); D-fructokinase; D-fructose(D-mannose)kinase
2.7.1.40	55	32	84	73	37	1	1	1	1	1	0.0203893	0.0578927	-0.304192	0.33791	-0.095736	pyruvate kinase; phosphoenolpyruvate kinase; phosphoenol transphosphorylase
2.7.1.45	55	32	84	73	37	1	1	1	1	1	0.0203893	0.0578927	-0.304192	0.33791	-0.095736	2-dehydro-3-deoxygluconokinase; 2-keto-3-deoxygluconokinase; 2-keto-3-deoxy-D-gluconic acid kinase; 2-keto-3-deoxygluconokinase (phosphorylating); 2-keto-3-deoxygluconate kinase; ketodeoxygluconokinase
2.7.1.48	55	32	84	73	37	1	1	1	1	1	0.0203893	0.0578927	-0.304192	0.33791	-0.095736	uridine/cytidine kinase; UCK (gene name); URK1 (gene name); pyrimidine ribonucleoside kinase; uridine-cytidine kinase; uridine kinase (phosphorylating); uridine phosphokinase; ATP:uridine 5'-phosphotransferase; uridine kinase
1.1.1.38	55	32	84	73	37	1	1	1	1	1	0.0203893	0.0578927	-0.304192	0.33791	-0.095736	malate dehydrogenase (oxaloacetate-decarboxylating); 'malic' enzyme (ambiguous); pyruvic-malic carboxylase (ambiguous); NAD+-specific malic enzyme; NAD+-malic enzyme; NAD+-linked malic enzyme
2.7.1.49	55	32	84	73	37	1	1	1	1	1	0.0203893	0.0578927	-0.304192	0.33791	-0.095736	hydroxymethylpyrimidine kinase; hydroxymethylpyrimidine kinase (phosphorylating)
2.7.1.5	4	0	0	6	3	0.0727273	0	0	0.0821918	0.0810811	1.02282	-1.28559	-2.40156	1.75026	1.0296	rhamnulokinase; RhuK; rhamnulokinase (phosphorylating); L-rhamnulokinase; L-rhamnulose kinase; rhamnulose kinase
2.7.1.50	55	32	84	73	37	1	1	1	1	1	0.0203893	0.0578927	-0.304192	0.33791	-0.095736	hydroxyethylthiazole kinase; hydroxyethylthiazole kinase (phosphorylating); 4-methyl-5-(beta-hydroxyethyl)thiazole kinase
2.7.1.56	55	32	84	73	37	1	1	1	1	1	0.0203893	0.0578927	-0.304192	0.33791	-0.095736	1-phosphofructokinase; fructose-1-phosphate kinase; 1-phosphofructokinase (phosphorylating); D-fructose-1-phosphate kinase; fructose 1-phosphate kinase; phosphofructokinase 1
2.7.1.66	55	32	84	73	37	1	1	1	1	1	0.0203893	0.0578927	-0.304192	0.33791	-0.095736	undecaprenol kinase; isoprenoid alcohol kinase; isoprenoid alcohol phosphokinase; C55-isoprenoid alcohol phosphokinase; isoprenoid alcohol kinase (phosphorylating); C55-isoprenoid alcohol kinase; C55-isoprenyl alcohol phosphokinase; polyisoprenol kinase
2.7.1.71	54	32	84	72	37	0.981818	1	1	0.986301	1	-0.0716562	0.10082	-0.225473	0.270327	-0.0490243	shikimate kinase; shikimate kinase (phosphorylating); shikimate kinase II
2.7.1.74	55	32	84	73	37	1	1	1	1	1	0.0203893	0.0578927	-0.304192	0.33791	-0.095736	deoxycytidine kinase; deoxycytidine kinase (phosphorylating); 2'-deoxycytidine kinase; Ara-C kinase; arabinofuranosylcytosine kinase; deoxycytidine-cytidine kinase
2.7.1.76	55	32	84	73	37	1	1	1	1	1	0.0203893	0.0578927	-0.304192	0.33791	-0.095736	2'-deoxyadenosine kinase; purine-deoxyribonucleoside kinase; deoxyadenosine kinase (phosphorylating) (ambiguous); purine-deoxyribonucleoside kinase (ambiguous); deoxyadenosine kinase (ambiguous); ATP:deoxyadenosine 5'-phosphotransferase (ambiguous)
2.7.1.83	54	32	84	53	37	0.981818	1	1	0.726027	1	0.506545	0.52483	0.55177	-1.75649	0.412253	pseudouridine kinase; pseudouridine kinase (phosphorylating)
2.7.1.92	45	27	81	6	33	0.818182	0.84375	0.964286	0.0821918	0.891892	1.36839	1.21996	3.44266	-7.02712	1.55892	5-dehydro-2-deoxygluconokinase; 5-keto-2-deoxygluconokinase; 5-keto-2-deoxyglucono kinase (phosphorylating); DKH kinase
1.1.1.14	55	31	84	64	37	1	0.96875	1	0.876712	1	0.32017	0.0835215	0.0951192	-0.565635	0.141228	L-iditol 2-dehydrogenase; polyol dehydrogenase; sorbitol dehydrogenase; L-iditol:NAD+ 5-oxidoreductase; L-iditol (sorbitol) dehydrogenase; glucitol dehydrogenase; L-iditol:NAD+ oxidoreductase; NAD+-dependent sorbitol dehydrogenase; NAD+-sorbitol dehydrogenase
1.1.1.380	53	4	83	41	36	0.963636	0.125	0.988095	0.561644	0.972973	1.82163	-4.39619	2.40195	-2.11118	1.39852	L-gulonate 5-dehydrogenase
2.7.11.1	55	32	84	73	37	1	1	1	1	1	0.0203893	0.0578927	-0.304192	0.33791	-0.095736	non-specific serine/threonine protein kinase; A-kinase; AP50 kinase; ATP-protein transphosphorylase; calcium-dependent protein kinase C; calcium/phospholipid-dependent protein kinase; cAMP-dependent protein kinase; cAMP-dependent protein kinase A; casein kinase; casein kinase (phosphorylating); casein kinase 2; casein kinase I; casein kinase II; cGMP-dependent protein kinase; CK-2; CKI; CKII; cyc…
2.7.11.21	0	0	1	0	0	0	0	0.0119048	0	0	-0.492564	-0.356547	1.50139	-0.578971	-0.39271	polo kinase; Cdc5; Cdc5p; Plk; PLK; Plk1; Plo1; POLO kinase; polo serine-threonine kinase; polo-like kinase; polo-like kinase 1; serine/threonine-specific Drosophila kinase polo; STK21
2.7.11.33	55	32	84	73	37	1	1	1	1	1	0.0203893	0.0578927	-0.304192	0.33791	-0.095736	[pyruvate, water dikinase] kinase; PSRP (ambiguous); PEPS kinase
2.7.13.3	55	32	84	73	37	1	1	1	1	1	0.0203893	0.0578927	-0.304192	0.33791	-0.095736	histidine kinase; EnvZ; histidine kinase (ambiguous); histidine protein kinase (ambiguous); protein histidine kinase (ambiguous); protein kinase (histidine) (ambiguous); HK1; HP165; Sln1p
2.7.14.1	55	32	84	73	37	1	1	1	1	1	0.0203893	0.0578927	-0.304192	0.33791	-0.095736	protein arginine kinase; McsB
2.7.2.1	55	32	84	73	37	1	1	1	1	1	0.0203893	0.0578927	-0.304192	0.33791	-0.095736	acetate kinase; acetokinase; AckA; AK; acetic kinase; acetate kinase (phosphorylating)
2.7.2.2	55	9	84	5	37	1	0.28125	1	0.0684932	1	3.27812	-2.85192	4.02935	-7.14731	2.4774	carbamate kinase; CKase; carbamoyl phosphokinase; carbamyl phosphokinase
2.7.2.3	55	32	84	73	37	1	1	1	1	1	0.0203893	0.0578927	-0.304192	0.33791	-0.095736	phosphoglycerate kinase; PGK; 3-PGK; ATP-3-phospho-D-glycerate-1-phosphotransferase; ATP:D-3-phosphoglycerate 1-phosphotransferase; 3-phosphoglycerate kinase; 3-phosphoglycerate phosphokinase; 3-phosphoglyceric acid kinase; 3-phosphoglyceric acid phosphokinase; 3-phosphoglyceric kinase; glycerate 3-phosphate kinase; glycerophosphate kinase; phosphoglyceric acid kinase; phosphoglyceric kinase; pho…
2.7.2.4	55	32	84	73	37	1	1	1	1	1	0.0203893	0.0578927	-0.304192	0.33791	-0.095736	aspartate kinase; aspartokinase; AK; beta-aspartokinase; aspartic kinase
2.7.2.7	55	32	84	73	37	1	1	1	1	1	0.0203893	0.0578927	-0.304192	0.33791	-0.095736	butyrate kinase
1.1.1.385	40	11	82	2	12	0.727273	0.34375	0.97619	0.0273973	0.324324	2.35178	-1.45535	6.58583	-6.64159	-1.85303	dihydroanticapsin dehydrogenase; BacC; ywfD (gene name)
2.7.2.8	55	32	84	73	37	1	1	1	1	1	0.0203893	0.0578927	-0.304192	0.33791	-0.095736	acetylglutamate kinase; N-acetylglutamate 5-phosphotransferase; acetylglutamate phosphokinase; N-acetylglutamate phosphokinase; N-acetylglutamate kinase; N-acetylglutamic 5-phosphotransferase
2.7.3.9	55	32	84	73	37	1	1	1	1	1	0.0203893	0.0578927	-0.304192	0.33791	-0.095736	phosphoenolpyruvate---protein phosphotransferase; phosphoenolpyruvate sugar phosphotransferase enzyme I; phosphopyruvate-protein factor phosphotransferase; phosphopyruvate-protein phosphotransferase; sugar-PEP phosphotransferase enzyme I; phosphoenolpyruvate:protein-L-histidine N-pros-phosphotransferase
2.7.4.1	55	32	84	73	37	1	1	1	1	1	0.0203893	0.0578927	-0.304192	0.33791	-0.095736	ATP-polyphosphate phosphotransferase; polyphosphate kinase 1; ppk1 (gene name); polyphosphate kinase (ambiguous); polyphosphoric acid kinase (ambiguous)
2.7.4.2	55	32	84	73	37	1	1	1	1	1	0.0203893	0.0578927	-0.304192	0.33791	-0.095736	phosphomevalonate kinase; ATP:5-phosphomevalonate phosphotransferase; 5-phosphomevalonate kinase; mevalonate phosphate kinase; mevalonate-5-phosphate kinase; mevalonic acid phosphate kinase
2.7.4.22	55	32	84	73	37	1	1	1	1	1	0.0203893	0.0578927	-0.304192	0.33791	-0.095736	UMP kinase; uridylate kinase; UMPK; uridine monophosphate kinase; PyrH; UMP-kinase; SmbA
2.7.4.25	55	32	84	73	37	1	1	1	1	1	0.0203893	0.0578927	-0.304192	0.33791	-0.095736	(d)CMP kinase; cmk (gene name); prokaryotic cytidylate kinase; deoxycytidylate kinase (misleading); dCMP kinase (misleading); deoxycytidine monophosphokinase (misleading)
2.7.4.28	55	32	84	73	37	1	1	1	1	1	0.0203893	0.0578927	-0.304192	0.33791	-0.095736	[pyruvate, water dikinase]-phosphate phosphotransferase; PSRP (ambiguous)
2.7.4.3	55	32	84	73	37	1	1	1	1	1	0.0203893	0.0578927	-0.304192	0.33791	-0.095736	adenylate kinase; myokinase; 5'-AMP-kinase; adenylic kinase; adenylokinase
2.7.4.6	55	32	84	73	37	1	1	1	1	1	0.0203893	0.0578927	-0.304192	0.33791	-0.095736	nucleoside-diphosphate kinase; nucleoside 5'-diphosphate kinase; nucleoside diphosphate (UDP) kinase; nucleoside diphosphokinase; nucleotide phosphate kinase; UDP kinase; uridine diphosphate kinase
2.7.4.7	55	32	84	73	37	1	1	1	1	1	0.0203893	0.0578927	-0.304192	0.33791	-0.095736	phosphooxymethylpyrimidine kinase; hydroxymethylpyrimidine phosphokinase; ATP:4-amino-2-methyl-5-phosphooxymethylpyrimidine phosphotransferase; ATP:(4-amino-2-methylpyrimidin-5-yl)methyl-phosphate phosphotransferase; phosphomethylpyrimidine kinase
1.1.1.399	55	32	84	73	37	1	1	1	1	1	0.0203893	0.0578927	-0.304192	0.33791	-0.095736	2-oxoglutarate reductase; serA (gene name)
2.7.4.8	55	32	84	73	37	1	1	1	1	1	0.0203893	0.0578927	-0.304192	0.33791	-0.095736	guanylate kinase; deoxyguanylate kinase; 5'-GMP kinase; GMP kinase; guanosine monophosphate kinase; ATP:GMP phosphotransferase
2.7.4.9	55	32	84	73	37	1	1	1	1	1	0.0203893	0.0578927	-0.304192	0.33791	-0.095736	dTMP kinase; thymidine monophosphate kinase; thymidylate kinase; thymidylate monophosphate kinase; thymidylic acid kinase; thymidylic kinase; deoxythymidine 5'-monophosphate kinase; TMPK; thymidine 5'-monophosphate kinase
2.7.6.1	54	32	84	73	37	0.981818	1	1	1	1	-0.100985	0.0793182	-0.264902	0.373135	-0.0724217	ribose-phosphate diphosphokinase; ribose-phosphate pyrophosphokinase; PRPP synthetase; phosphoribosylpyrophosphate synthetase; PPRibP synthetase; PP-ribose P synthetase; 5-phosphoribosyl-1-pyrophosphate synthetase; 5-phosphoribose pyrophosphorylase; 5-phosphoribosyl-alpha-1-pyrophosphate synthetase; phosphoribosyl-diphosphate synthetase; phosphoribosylpyrophosphate synthase; pyrophosphoribosylpho…
2.7.6.2	55	32	84	73	37	1	1	1	1	1	0.0203893	0.0578927	-0.304192	0.33791	-0.095736	thiamine diphosphokinase; thiamin kinase; thiamine pyrophosphokinase; ATP:thiamin pyrophosphotransferase; thiamin pyrophosphokinase; thiamin pyrophosphotransferase; thiaminokinase; thiamin:ATP pyrophosphotransferase; TPTase
2.7.6.3	55	32	84	73	37	1	1	1	1	1	0.0203893	0.0578927	-0.304192	0.33791	-0.095736	2-amino-4-hydroxy-6-hydroxymethyldihydropteridine diphosphokinase; 2-amino-4-hydroxy-6-hydroxymethyldihydropteridine pyrophosphokinase; H2-pteridine-CH2OH pyrophosphokinase; 7,8-dihydroxymethylpterin-pyrophosphokinase; HPPK; 7,8-dihydro-6-hydroxymethylpterin pyrophosphokinase; hydroxymethyldihydropteridine pyrophosphokinase; ATP:2-amino-4-hydroxy-6-hydroxymethyl-7,8-dihydropteridine 6'-diphosphot…
2.7.6.5	55	32	84	73	37	1	1	1	1	1	0.0203893	0.0578927	-0.304192	0.33791	-0.095736	GTP diphosphokinase; stringent factor; guanosine 3',5'-polyphosphate synthase; GTP pyrophosphokinase; ATP-GTP 3'-diphosphotransferase; guanosine 5',3'-polyphosphate synthetase; (p)ppGpp synthetase I; (p)ppGpp synthetase II; guanosine pentaphosphate synthetase; GPSI; GPSII
2.7.7.13	0	0	0	0	1	0	0	0	0	0.027027	-0.492564	-0.356547	-0.666053	-0.578971	2.54642	mannose-1-phosphate guanylyltransferase; GTP-mannose-1-phosphate guanylyltransferase; PIM-GMP (phosphomannose isomerase-guanosine 5'-diphospho-D-mannose pyrophosphorylase); GDP-mannose pyrophosphorylase; guanosine 5'-diphospho-D-mannose pyrophosphorylase; guanosine diphosphomannose pyrophosphorylase; guanosine triphosphate-mannose 1-phosphate guanylyltransferase; mannose 1-phosphate guanylyltrans…
2.7.7.15	53	32	84	73	37	0.963636	1	1	1	1	-0.222793	0.10082	-0.225473	0.408488	-0.0490243	choline-phosphate cytidylyltransferase; phosphorylcholine transferase; CDP-choline pyrophosphorylase; CDP-choline synthetase; choline phosphate cytidylyltransferase; CTP-phosphocholine cytidylyltransferase; CTP:phosphorylcholine cytidylyltransferase; cytidine diphosphocholine pyrophosphorylase; phosphocholine cytidylyltransferase; phosphorylcholine cytidylyltransferase; phosphorylcholine:CTP cyti…
2.7.7.18	55	32	84	73	37	1	1	1	1	1	0.0203893	0.0578927	-0.304192	0.33791	-0.095736	nicotinate-nucleotide adenylyltransferase; deamido-NAD+ pyrophosphorylase; nicotinate mononucleotide adenylyltransferase; deamidonicotinamide adenine dinucleotide pyrophosphorylase; NaMN-ATase; nicotinic acid mononucleotide adenylyltransferase
2.7.7.2	55	32	84	73	37	1	1	1	1	1	0.0203893	0.0578927	-0.304192	0.33791	-0.095736	FAD synthase; FAD pyrophosphorylase; riboflavin mononucleotide adenylyltransferase; adenosine triphosphate-riboflavin mononucleotide transadenylase; adenosine triphosphate-riboflavine mononucleotide transadenylase; riboflavin adenine dinucleotide pyrophosphorylase; riboflavine adenine dinucleotide adenylyltransferase; flavin adenine dinucleotide synthetase; FADS; FMN adenylyltransferase; FAD synt…
1.1.1.4	55	24	83	65	28	1	0.75	0.988095	0.890411	0.756757	0.823884	-0.943044	0.630011	0.141885	-1.11822	(R,R)-butanediol dehydrogenase; butyleneglycol dehydrogenase; D-butanediol dehydrogenase; D-(-)-butanediol dehydrogenase; butylene glycol dehydrogenase; diacetyl (acetoin) reductase; D-aminopropanol dehydrogenase; 1-amino-2-propanol dehydrogenase; 2,3-butanediol dehydrogenase; D-1-amino-2-propanol dehydrogenase; (R)-diacetyl reductase; (R)-2,3-butanediol dehydrogenase; D-1-amino-2-propanol:NAD+ o…
2.7.7.23	55	32	84	73	37	1	1	1	1	1	0.0203893	0.0578927	-0.304192	0.33791	-0.095736	UDP-N-acetylglucosamine diphosphorylase; UDP-N-acetylglucosamine pyrophosphorylase; uridine diphosphoacetylglucosamine pyrophosphorylase; UTP:2-acetamido-2-deoxy-alpha-D-glucose-1-phosphate uridylyltransferase; UDP-GlcNAc pyrophosphorylase; GlmU uridylyltransferase; Acetylglucosamine 1-phosphate uridylyltransferase; UDP-acetylglucosamine pyrophosphorylase; uridine diphosphate-N-acetylglucosamine …
2.7.7.3	53	32	84	73	37	0.963636	1	1	1	1	-0.222793	0.10082	-0.225473	0.408488	-0.0490243	pantetheine-phosphate adenylyltransferase; dephospho-CoA pyrophosphorylase; pantetheine phosphate adenylyltransferase; dephospho-coenzyme A pyrophosphorylase; 3'-dephospho-CoA pyrophosphorylase
2.7.7.39	53	32	84	73	37	0.963636	1	1	1	1	-0.222793	0.10082	-0.225473	0.408488	-0.0490243	glycerol-3-phosphate cytidylyltransferase; CDP-glycerol pyrophosphorylase; cytidine diphosphoglycerol pyrophosphorylase; cytidine diphosphate glycerol pyrophosphorylase; CTP:glycerol 3-phosphate cytidylyltransferase; Gro-PCT; tagD (gene name); tarD (gene name)
2.7.7.4	55	32	84	73	37	1	1	1	1	1	0.0203893	0.0578927	-0.304192	0.33791	-0.095736	sulfate adenylyltransferase; ATP-sulfurylase; adenosine-5'-triphosphate sulfurylase; adenosinetriphosphate sulfurylase; adenylylsulfate pyrophosphorylase; ATP sulfurylase; ATP-sulfurylase; sulfurylase
2.7.7.40	4	5	20	6	3	0.0727273	0.15625	0.238095	0.0821918	0.0810811	-1.39951	0.36623	2.92655	-1.32446	-0.990548	D-ribitol-5-phosphate cytidylyltransferase; CDP ribitol pyrophosphorylase; cytidine diphosphate ribitol pyrophosphorylase; ribitol 5-phosphate cytidylyltransferase; cytidine diphosphoribitol pyrophosphorylase
2.7.7.41	55	32	84	73	37	1	1	1	1	1	0.0203893	0.0578927	-0.304192	0.33791	-0.095736	phosphatidate cytidylyltransferase; CDP diglyceride pyrophosphorylase; CDP-diacylglycerol synthase; CDP-diacylglyceride synthetase; cytidine diphosphoglyceride pyrophosphorylase; phosphatidate cytidyltransferase; phosphatidic acid cytidylyltransferase; CTP:1,2-diacylglycerophosphate-cytidyl transferase; CTP-diacylglycerol synthetase; DAG synthetase; CDP-DG
2.7.7.47	3	4	0	0	3	0.0545455	0.125	0	0	0.0810811	0.835699	2.87125	-2.10629	-1.83091	1.54648	streptomycin 3''-adenylyltransferase; streptomycin adenylate synthetase; streptomycin adenyltransferase; streptomycin adenylylase; streptomycin adenylyltransferase; streptomycin-spectinomycin adenylyltransferase; AAD (3''); aminoglycoside 3''-adenylyltransferase
2.7.7.58	0	1	0	0	3	0	0.03125	0	0	0.0810811	-0.985136	0.86753	-1.33212	-1.15795	3.6233	Transferred to 6.2.1.71
2.7.7.6	55	32	84	73	37	1	1	1	1	1	0.0203893	0.0578927	-0.304192	0.33791	-0.095736	DNA-directed RNA polymerase; RNA polymerase; RNA nucleotidyltransferase (DNA-directed); RNA polymerase I; RNA polymerase II; RNA polymerase III; C RNA formation factors; deoxyribonucleic acid-dependent ribonucleic acid polymerase; DNA-dependent ribonucleate nucleotidyltransferase; DNA-dependent RNA nucleotidyltransferase; DNA-dependent RNA polymerase; ribonucleate nucleotidyltransferase; ribonucl…
2.7.7.60	55	32	84	73	37	1	1	1	1	1	0.0203893	0.0578927	-0.304192	0.33791	-0.095736	2-C-methyl-D-erythritol 4-phosphate cytidylyltransferase; MEP cytidylyltransferase
1.1.1.405	22	7	22	9	14	0.4	0.21875	0.261905	0.123288	0.378378	2.21504	-0.49482	-0.186515	-2.56816	1.40537	ribitol-5-phosphate 2-dehydrogenase (NADP+); acs1 (gene name); bcs1 (gene name); tarJ (gene name); ribulose-5-phosphate reductase; ribulose-5-P reductase; D-ribulose 5-phosphate reductase
2.7.7.65	55	32	84	73	37	1	1	1	1	1	0.0203893	0.0578927	-0.304192	0.33791	-0.095736	diguanylate cyclase; DGC; PleD
2.7.7.7	55	32	84	73	37	1	1	1	1	1	0.0203893	0.0578927	-0.304192	0.33791	-0.095736	DNA-directed DNA polymerase; DNA polymerase I; DNA polymerase II; DNA polymerase III; DNA polymerase alpha; DNA polymerase beta; DNA polymerase gamma; DNA nucleotidyltransferase (DNA-directed); deoxyribonucleate nucleotidyltransferase; deoxynucleate polymerase; deoxyribonucleic acid duplicase; deoxyribonucleic acid polymerase; deoxyribonucleic duplicase; deoxyribonucleic polymerase; deoxyribonucl…
2.7.7.72	54	32	84	73	37	0.981818	1	1	1	1	-0.100985	0.0793182	-0.264902	0.373135	-0.0724217	CCA tRNA nucleotidyltransferase; CCA-adding enzyme; tRNA adenylyltransferase; tRNA cytidylyltransferase; tRNA CCA-pyrophosphorylase; tRNA-nucleotidyltransferase; transfer-RNA nucleotidyltransferase; transfer ribonucleic acid nucleotidyl transferase; CTP(ATP):tRNA nucleotidyltransferase; transfer ribonucleate adenylyltransferase; transfer ribonucleate adenyltransferase; transfer RNA adenylyltransf…
2.7.7.73	4	2	0	1	6	0.0727273	0.0625	0	0.0136986	0.162162	1.02282	0.468003	-2.40156	-1.44793	3.47517	sulfur carrier protein ThiS adenylyltransferase; thiF (gene name)
2.7.7.75	55	32	84	73	37	1	1	1	1	1	0.0203893	0.0578927	-0.304192	0.33791	-0.095736	molybdopterin adenylyltransferase; MogA; Cnx1 (ambiguous)
2.7.7.77	55	32	84	73	37	1	1	1	1	1	0.0203893	0.0578927	-0.304192	0.33791	-0.095736	molybdenum cofactor guanylyltransferase; MobA; MoCo guanylyltransferase
2.7.7.8	55	32	84	73	37	1	1	1	1	1	0.0203893	0.0578927	-0.304192	0.33791	-0.095736	polyribonucleotide nucleotidyltransferase; polynucleotide phosphorylase; PNPase (ambiguous); nucleoside diphosphate:polynucleotidyl transferase; polyribonucleotide phosphorylase
2.7.7.80	55	32	84	73	37	1	1	1	1	1	0.0203893	0.0578927	-0.304192	0.33791	-0.095736	molybdopterin-synthase adenylyltransferase; MoeB; adenylyltransferase and sulfurtransferase MOCS3
2.7.7.85	55	32	84	73	37	1	1	1	1	1	0.0203893	0.0578927	-0.304192	0.33791	-0.095736	diadenylate cyclase; cyclic-di-AMP synthase; dacA (gene name); disA (gene name)
2.7.7.87	55	32	84	73	37	1	1	1	1	1	0.0203893	0.0578927	-0.304192	0.33791	-0.095736	L-threonylcarbamoyladenylate synthase; yrdC (gene name); Sua5; ywlC (gene name); ATP:L-threonyl,bicarbonate adenylyltransferase
1.1.1.408	5	4	0	3	3	0.0909091	0.125	0	0.0410959	0.0810811	1.34923	1.88407	-2.5797	-0.455998	0.755706	4-phospho-D-threonate 3-dehydrogenase; pdxA2 (gene name) (ambiguous)
2.7.7.9	55	32	84	73	37	1	1	1	1	1	0.0203893	0.0578927	-0.304192	0.33791	-0.095736	UTP---glucose-1-phosphate uridylyltransferase; UDP glucose pyrophosphorylase; glucose-1-phosphate uridylyltransferase; UDPG phosphorylase; UDPG pyrophosphorylase; uridine 5'-diphosphoglucose pyrophosphorylase; uridine diphosphoglucose pyrophosphorylase; uridine diphosphate-D-glucose pyrophosphorylase; uridine-diphosphate glucose pyrophosphorylase
2.7.8.12	53	28	84	72	36	0.963636	0.875	1	0.986301	0.972973	-0.0462376	-0.534333	0.0140944	0.483662	-0.0848596	teichoic acid poly(glycerol phosphate) polymerase; teichoic-acid synthase; cytidine diphosphoglycerol glycerophosphotransferase; poly(glycerol phosphate) polymerase; teichoic acid glycerol transferase; glycerophosphate synthetase; CGPTase; CDP-glycerol glycerophosphotransferase (ambiguous); Tag polymerase; CDP-glycerol:poly(glycerophosphate) glycerophosphotransferase; tagF (gene name); tarF (gene…
2.7.8.13	55	32	84	73	37	1	1	1	1	1	0.0203893	0.0578927	-0.304192	0.33791	-0.095736	phospho-N-acetylmuramoyl-pentapeptide-transferase; MraY transferase; UDP-MurNAc-L-Ala-D-gamma-Glu-L-Lys-D-Ala-D-Ala:C55-isoprenoid alcohol transferase; UDP-MurNAc-Ala-gammaDGlu-Lys-DAla-DAla:undecaprenylphosphate transferase; phospho-N-acetylmuramoyl pentapeptide translocase; phospho-MurNAc-pentapeptide transferase; phospho-NAc-muramoyl-pentapeptide translocase (UMP); phosphoacetylmuramoylpentape…
2.7.8.14	3	4	18	5	2	0.0545455	0.125	0.214286	0.0684932	0.0540541	-1.44858	0.218413	3.12923	-1.23685	-1.18245	CDP-ribitol ribitolphosphotransferase; teichoic-acid synthase (ambiguous); polyribitol phosphate synthetase (ambiguous); teichoate synthetase (ambiguous); poly(ribitol phosphate) synthetase (ambiguous); polyribitol phosphate polymerase (ambiguous); teichoate synthase (ambiguous); CDP-ribitol:poly(ribitol phosphate) ribitolphosphotransferase
2.7.8.20	55	32	84	73	37	1	1	1	1	1	0.0203893	0.0578927	-0.304192	0.33791	-0.095736	phosphatidylglycerol---membrane-oligosaccharide glycerophosphotransferase; phosphoglycerol transferase; oligosaccharide glycerophosphotransferase; phosphoglycerol transferase I
2.7.8.33	55	32	84	73	37	1	1	1	1	1	0.0203893	0.0578927	-0.304192	0.33791	-0.095736	UDP-N-acetylglucosamine---undecaprenyl-phosphate N-acetylglucosaminephosphotransferase; UDP-N-acetylglucosamine:undecaprenyl-phosphate GlcNAc-1-phosphate transferase; WecA; WecA transferase; UDP-GIcNAc:undecaprenyl phosphate N-acetylglucosaminyl 1-P transferase; GlcNAc-P-P-Und synthase; GPT (ambiguous); TagO; UDP-GlcNAc:undecaprenyl-phosphate GlcNAc-1-phosphate transferase; UDP-N-acetyl-D-glucosa…
2.7.8.35	55	32	84	73	37	1	1	1	1	1	0.0203893	0.0578927	-0.304192	0.33791	-0.095736	UDP-N-acetylglucosamine---decaprenyl-phosphate N-acetylglucosaminephosphotransferase; GlcNAc-1-phosphate transferase; UDP-GlcNAc:undecaprenyl phosphate GlcNAc-1-phosphate transferase; WecA; WecA transferase
2.7.8.44	54	32	84	72	37	0.981818	1	1	0.986301	1	-0.0716562	0.10082	-0.225473	0.270327	-0.0490243	teichoic acid glycerol-phosphate primase; Tag primase; CDP-glycerol:glycerophosphate glycerophosphotransferase; tagB (gene name); tarB (gene name)
2.7.8.47	3	4	18	5	2	0.0545455	0.125	0.214286	0.0684932	0.0540541	-1.44858	0.218413	3.12923	-1.23685	-1.18245	teichoic acid ribitol-phosphate polymerase; Tar polymerase (ambiguous); tarL (gene name) (ambiguous)
2.7.8.5	55	32	84	73	37	1	1	1	1	1	0.0203893	0.0578927	-0.304192	0.33791	-0.095736	CDP-diacylglycerol---glycerol-3-phosphate 1-phosphatidyltransferase; glycerophosphate phosphatidyltransferase; 3-phosphatidyl-1'-glycerol-3'-phosphate synthase; CDPdiacylglycerol:glycerol-3-phosphate phosphatidyltransferase; cytidine 5'-diphospho-1,2-diacyl-sn-glycerol (CDP-diglyceride):sn-glycerol-3-phosphate phosphatidyltransferase; phosphatidylglycerophosphate synthase; phosphatidylglycerolpho…
1.1.1.409	5	4	0	3	3	0.0909091	0.125	0	0.0410959	0.0810811	1.34923	1.88407	-2.5797	-0.455998	0.755706	4-phospho-D-erythronate 3-dehydrogenase; pdxA2 (gene name) (ambiguous)
2.7.8.7	55	32	84	73	37	1	1	1	1	1	0.0203893	0.0578927	-0.304192	0.33791	-0.095736	holo-[acyl-carrier-protein] synthase; acyl carrier protein holoprotein (holo-ACP) synthetase; holo-ACP synthetase; coenzyme A:fatty acid synthetase apoenzyme 4'-phosphopantetheine transferase; holosynthase; acyl carrier protein synthetase; holo-ACP synthase; PPTase; AcpS; ACPS; acyl carrier protein synthase; P-pant transferase; CoA:apo-[acyl-carrier-protein] pantetheinephosphotransferase; CoA-[4'…
2.7.9.1	0	0	1	0	3	0	0	0.0119048	0	0.0810811	-0.985136	-0.7131	-0.248386	-1.15795	3.6233	pyruvate, phosphate dikinase; pyruvate, orthophosphate dikinase; pyruvate-phosphate dikinase (phosphorylating); pyruvate, phosphate dikinase; pyruvate-inorganic phosphate dikinase; pyruvate-phosphate dikinase; pyruvate-phosphate ligase; pyruvic-phosphate dikinase; pyruvic-phosphate ligase; pyruvate, Pi dikinase; PPDK
2.7.9.2	1	0	0	4	1	0.0181818	0	0	0.0547945	0.027027	-0.176619	-0.87337	-1.63151	2.34783	0.237958	pyruvate, water dikinase; phosphoenolpyruvate synthase; pyruvate-water dikinase (phosphorylating); PEP synthetase; phosphoenolpyruvate synthase; phoephoenolpyruvate synthetase; phosphoenolpyruvic synthase; phosphopyruvate synthetase
2.8.1.10	17	31	84	73	37	0.309091	0.96875	1	1	1	-4.9085	0.753441	1.34303	1.81643	0.881956	thiazole synthase; thiG (gene name)
2.8.1.12	55	32	84	73	37	1	1	1	1	1	0.0203893	0.0578927	-0.304192	0.33791	-0.095736	molybdopterin synthase; MPT synthase
2.8.1.13	55	32	84	73	37	1	1	1	1	1	0.0203893	0.0578927	-0.304192	0.33791	-0.095736	tRNA-uridine 2-sulfurtransferase; mnmA (gene name)
2.8.1.4	53	32	84	73	37	0.963636	1	1	1	1	-0.222793	0.10082	-0.225473	0.408488	-0.0490243	tRNA uracil 4-sulfurtransferase; thiI (gene name); transfer ribonucleate sulfurtransferase (ambiguous); RNA sulfurtransferase (ambiguous); ribonucleate sulfurtransferase (ambiguous); transfer RNA sulfurtransferase (ambiguous); transfer RNA thiolase (ambiguous); L-cysteine:tRNA sulfurtransferase (incorrect); tRNA sulfurtransferase (ambiguous)
2.8.1.6	55	32	84	73	37	1	1	1	1	1	0.0203893	0.0578927	-0.304192	0.33791	-0.095736	biotin synthase; dethiobiotin:sulfur sulfurtransferase
2.8.1.7	55	32	84	73	37	1	1	1	1	1	0.0203893	0.0578927	-0.304192	0.33791	-0.095736	cysteine desulfurase; IscS; NIFS; NifS; SufS; cysteine desulfurylase
2.8.1.8	55	32	84	73	37	1	1	1	1	1	0.0203893	0.0578927	-0.304192	0.33791	-0.095736	lipoyl synthase; lipA (gene name); LS; lipoate synthase; protein 6-N-(octanoyl)lysine:sulfur sulfurtransferase; protein N6-(octanoyl)lysine:sulfur sulfurtransferase; protein N6-(octanoyl)lysine:sulfur-(sulfur carrier) sulfurtransferase
1.1.1.413	1	0	0	0	0	0.0181818	0	0	0	0	2.0302	-0.356547	-0.666053	-0.578971	-0.39271	A-factor type gamma-butyrolactone 1'-reductase (1S-forming); barS1 (gene name)
2.8.2.23	37	13	5	0	23	0.672727	0.40625	0.0595238	0	0.621622	6.2199	1.50456	-4.65622	-5.11429	4.18666	[heparan sulfate]-glucosamine 3-sulfotransferase 1; heparin-glucosamine 3-O-sulfotransferase; 3'-phosphoadenylyl-sulfate:heparin-glucosamine 3-O-sulfotransferase; glucosaminyl 3-O-sulfotransferase; heparan sulfate D-glucosaminyl 3-O-sulfotransferase; isoform/isozyme 1 (3-OST-1, HS3ST1); 3'-phosphoadenylyl-sulfate:[heparan sulfate]-glucosamine 3-sulfotransferase
2.8.2.30	37	13	5	0	23	0.672727	0.40625	0.0595238	0	0.621622	6.2199	1.50456	-4.65622	-5.11429	4.18666	[heparan sulfate]-glucosamine 3-sulfotransferase 3; 3'-phosphoadenylyl-sulfate:[heparan sulfate]-glucosamine 3-sulfotransferase
2.8.3.1	55	32	84	73	37	1	1	1	1	1	0.0203893	0.0578927	-0.304192	0.33791	-0.095736	propionate CoA-transferase; propionate coenzyme A-transferase; propionate-CoA:lactoyl-CoA transferase; propionyl CoA:acetate CoA transferase; propionyl-CoA transferase
2.8.3.5	0	1	0	0	0	0	0.03125	0	0	0	-0.492564	2.80469	-0.666053	-0.578971	-0.39271	3-oxoacid CoA-transferase; 3-oxoacid coenzyme A-transferase; 3-ketoacid CoA-transferase; 3-ketoacid coenzyme A transferase; 3-oxo-CoA transferase; 3-oxoacid CoA dehydrogenase; acetoacetate succinyl-CoA transferase; acetoacetyl coenzyme A-succinic thiophorase; succinyl coenzyme A-acetoacetyl coenzyme A-transferase; succinyl-CoA transferase
2.8.4.3	53	32	84	73	37	0.963636	1	1	1	1	-0.222793	0.10082	-0.225473	0.408488	-0.0490243	tRNA-2-methylthio-N6-dimethylallyladenosine synthase; MiaB; 2-methylthio-N-6-isopentenyl adenosine synthase; tRNA-i6A37 methylthiotransferase; tRNA (N6-dimethylallyladenosine37):sulfur-(sulfur carrier),S-adenosyl-L-methionine C2-methylthiotransferase
2.8.4.5	55	32	84	73	37	1	1	1	1	1	0.0203893	0.0578927	-0.304192	0.33791	-0.095736	tRNA (N6-L-threonylcarbamoyladenosine37-C2)-methylthiotransferase; MtaB; methylthio-threonylcarbamoyl-adenosine transferase B; CDKAL1 (gene name); tRNA (N6-L-threonylcarbamoyladenosine37):sulfur-(sulfur carrier),S-adenosyl-L-methionine C2-methylthiotransferase
2.9.1.1	54	6	84	8	35	0.981818	0.1875	1	0.109589	0.945946	3.22783	-3.49026	4.20769	-6.57113	2.15331	L-seryl-tRNASec selenium transferase; L-selenocysteinyl-tRNASel synthase; L-selenocysteinyl-tRNASec synthase selenocysteine synthase; cysteinyl-tRNASec-selenium transferase; cysteinyl-tRNASec-selenium transferase
3.1.1.1	55	32	84	73	37	1	1	1	1	1	0.0203893	0.0578927	-0.304192	0.33791	-0.095736	carboxylesterase; ali-esterase; B-esterase; monobutyrase; cocaine esterase; procaine esterase; methylbutyrase; vitamin A esterase; butyryl esterase; carboxyesterase; carboxylate esterase; carboxylic esterase; methylbutyrate esterase; triacetin esterase; carboxyl ester hydrolase; butyrate esterase; methylbutyrase; alpha-carboxylesterase; propionyl esterase; nonspecific carboxylesterase; esterase D…
3.1.1.24	55	32	84	73	37	1	1	1	1	1	0.0203893	0.0578927	-0.304192	0.33791	-0.095736	3-oxoadipate enol-lactonase; carboxymethylbutenolide lactonase; beta-ketoadipic enol-lactone hydrolase; 3-ketoadipate enol-lactonase; 3-oxoadipic enol-lactone hydrolase; beta-ketoadipate enol-lactone hydrolase
3.1.1.29	55	32	84	73	37	1	1	1	1	1	0.0203893	0.0578927	-0.304192	0.33791	-0.095736	peptidyl-tRNA hydrolase; aminoacyl-transfer ribonucleate hydrolase; N-substituted aminoacyl transfer RNA hydrolase; aminoacyl-tRNA hydrolase; PTH1 (gene name); PTH2 (gene name); pth (gene name); spoVC (gene name); PTRH1 (gene name); PTRH2 (gene name)
1.1.1.42	55	32	84	73	37	1	1	1	1	1	0.0203893	0.0578927	-0.304192	0.33791	-0.095736	isocitrate dehydrogenase (NADP+); oxalosuccinate decarboxylase; oxalsuccinic decarboxylase; isocitrate (NADP) dehydrogenase; isocitrate (nicotinamide adenine dinucleotide phosphate) dehydrogenase; NADP-specific isocitrate dehydrogenase; NADP-linked isocitrate dehydrogenase; NADP-dependent isocitrate dehydrogenase; NADP isocitric dehydrogenase; isocitrate dehydrogenase (NADP-dependent); NADP-depen…
3.1.1.3	3	2	1	3	0	0.0545455	0.0625	0.0119048	0.0410959	0	1.04509	1.03787	-1.2757	0.569281	-1.17815	triacylglycerol lipase; lipase (ambiguous); butyrinase; tributyrinase; Tween hydrolase; steapsin; triacetinase; tributyrin esterase; Tweenase; amno N-AP; Takedo 1969-4-9; Meito MY 30; Tweenesterase; GA 56; capalase L; triglyceride hydrolase; triolein hydrolase; tween-hydrolyzing esterase; amano CE; cacordase; triglyceridase; triacylglycerol ester hydrolase; amano P; amano AP; PPL; glycerol-ester …
3.1.1.31	55	32	84	73	37	1	1	1	1	1	0.0203893	0.0578927	-0.304192	0.33791	-0.095736	6-phosphogluconolactonase; phosphogluconolactonase; 6-PGL
3.1.1.5	55	32	84	73	37	1	1	1	1	1	0.0203893	0.0578927	-0.304192	0.33791	-0.095736	lysophospholipase; lecithinase B; lysolecithinase; phospholipase B; lysophosphatidase; lecitholipase; phosphatidase B; lysophosphatidylcholine hydrolase; lysophospholipase A1; lysophopholipase L2; lysophospholipase transacylase; neuropathy target esterase; NTE; NTE-LysoPLA; NTE-lysophospholipase
3.1.1.81	55	28	84	69	37	1	0.875	1	0.945205	1	0.259335	-0.534333	0.0140944	0.064655	0.0931427	quorum-quenching N-acyl-homoserine lactonase; acyl homoserine degrading enzyme; acyl-homoserine lactone acylase; AHL lactonase; AHL-degrading enzyme; AHL-inactivating enzyme; AHLase; AhlD; AhlK; AiiA; AiiA lactonase; AiiA-like protein; AiiB; AiiC; AttM; delactonase; lactonase-like enzyme; N-acyl homoserine lactonase; N-acyl homoserine lactone hydrolase; N-acyl-homoserine lactone lactonase; N-acyl…
3.1.1.85	2	1	76	8	19	0.0363636	0.03125	0.904762	0.109589	0.513514	-4.58237	-3.36469	9.14447	-4.16997	1.38115	pimelyl-[acyl-carrier protein] methyl ester esterase; BioH
3.1.11.2	1	0	2	1	1	0.0181818	0	0.0238095	0.0136986	0.027027	0.0268082	-0.797272	0.449284	-0.263264	0.436297	exodeoxyribonuclease III; Escherichia coli exonuclease III; E. coli exonuclease III; endoribonuclease III
3.1.11.5	54	32	84	72	37	0.981818	1	1	0.986301	1	-0.0716562	0.10082	-0.225473	0.270327	-0.0490243	exodeoxyribonuclease V; Escherichia coli exonuclease V; E. coli exonuclease V; gene recBC endoenzyme; RecBC deoxyribonuclease; gene recBC DNase; exonuclease V; gene recBCD enzymes
3.1.11.6	55	32	84	73	37	1	1	1	1	1	0.0203893	0.0578927	-0.304192	0.33791	-0.095736	exodeoxyribonuclease VII; Escherichia coli exonuclease VII; E. coli exonuclease VII; endodeoxyribonuclease VII; exonuclease VII
3.1.13.3	55	32	84	73	37	1	1	1	1	1	0.0203893	0.0578927	-0.304192	0.33791	-0.095736	oligonucleotidase; oligoribonuclease
3.1.2.6	55	32	84	73	37	1	1	1	1	1	0.0203893	0.0578927	-0.304192	0.33791	-0.095736	hydroxyacylglutathione hydrolase; glyoxalase II; S-2-hydroxylacylglutathione hydrolase; hydroxyacylglutathione hydrolase; acetoacetylglutathione hydrolase
1.1.1.44	55	32	84	73	37	1	1	1	1	1	0.0203893	0.0578927	-0.304192	0.33791	-0.095736	phosphogluconate dehydrogenase (NADP+-dependent, decarboxylating); phosphogluconic acid dehydrogenase; 6-phosphogluconic dehydrogenase; 6-phosphogluconic carboxylase; 6-phosphogluconate dehydrogenase (decarboxylating); 6-phospho-D-gluconate dehydrogenase
3.1.21.2	54	32	84	71	37	0.981818	1	1	0.972603	1	-0.0422228	0.1224	-0.185904	0.167151	-0.0255432	deoxyribonuclease IV; deoxyribonuclease IV (phage-T4-induced) (misleading); endodeoxyribonuclease IV (phage T4-induced) (misleading); E. coli endonuclease IV; endodeoxyribonuclease (misleading); redoxyendonuclease; deoxriboendonuclease (misleading); endonuclease II; endonuclease IV; DNA-adenine-transferase; nfo (gene name)
3.1.21.3	10	23	23	45	22	0.181818	0.71875	0.27381	0.616438	0.594595	-3.18905	2.60237	-2.89282	2.93714	1.47535	type I site-specific deoxyribonuclease; type I restriction enzyme; deoxyribonuclease (ATP- and S-adenosyl-L-methionine-dependent); restriction-modification system; deoxyribonuclease (adenosine triphosphate-hydrolyzing); adenosine triphosphate-dependent deoxyribonuclease; ATP-dependent DNase; type 1 site-specific deoxyribonuclease
3.1.21.4	1	1	2	8	0	0.0181818	0.03125	0.0238095	0.109589	0	-0.978059	-0.322554	-1.05593	3.32038	-1.36042	type II site-specific deoxyribonuclease; type II restriction enzyme
3.1.21.5	6	8	13	22	3	0.109091	0.25	0.154762	0.30137	0.0810811	-1.45304	0.936095	-0.895675	2.86116	-1.60932	type III site-specific deoxyribonuclease; type III restriction enzyme; restriction-modification system
3.1.22.4	0	0	0	1	0	0	0	0	0.0136986	0	-0.492564	-0.356547	-0.666053	1.72721	-0.39271	Transferred to 3.1.21.10
3.1.26.11	55	32	84	73	37	1	1	1	1	1	0.0203893	0.0578927	-0.304192	0.33791	-0.095736	tRNase Z; 3 tRNase; tRNA 3 endonuclease; RNase Z; 3' tRNase
3.1.26.3	55	32	84	73	37	1	1	1	1	1	0.0203893	0.0578927	-0.304192	0.33791	-0.095736	ribonuclease III; RNase III; ribonuclease 3
3.1.26.4	55	32	84	73	37	1	1	1	1	1	0.0203893	0.0578927	-0.304192	0.33791	-0.095736	ribonuclease H; endoribonuclease H (calf thymus); RNase H; RNA*DNA hybrid ribonucleotidohydrolase; hybrid ribonuclease; hybridase; hybridase (ribonuclease H); ribonuclease H; hybrid nuclease; calf thymus ribonuclease H
3.1.26.5	55	32	84	73	37	1	1	1	1	1	0.0203893	0.0578927	-0.304192	0.33791	-0.095736	ribonuclease P; RNase P
3.1.26.8	55	32	84	73	37	1	1	1	1	1	0.0203893	0.0578927	-0.304192	0.33791	-0.095736	ribonuclease M5; RNase M5; 5S ribosomal maturation nuclease; 5S ribosomal RNA maturation endonuclease
1.1.1.140	52	12	84	47	30	0.945455	0.375	1	0.643836	0.810811	1.35787	-2.82076	2.14806	-1.45932	-0.0123985	sorbitol-6-phosphate 2-dehydrogenase; ketosephosphate reductase; ketosephosphate reductase; D-sorbitol 6-phosphate dehydrogenase; D-sorbitol-6-phosphate dehydrogenase; sorbitol-6-P-dehydrogenase; D-glucitol-6-phosphate dehydrogenase
1.1.1.47	55	32	84	73	37	1	1	1	1	1	0.0203893	0.0578927	-0.304192	0.33791	-0.095736	glucose 1-dehydrogenase [NAD(P)+]; D-glucose dehydrogenase (NAD(P)+); hexose phosphate dehydrogenase; beta-D-glucose:NAD(P)+ 1-oxidoreductase; glucose 1-dehydrogenase
3.1.3.1	54	32	84	73	37	0.981818	1	1	1	1	-0.100985	0.0793182	-0.264902	0.373135	-0.0724217	alkaline phosphatase; alkaline phosphomonoesterase; phosphomonoesterase; glycerophosphatase; alkaline phosphohydrolase; alkaline phenyl phosphatase; orthophosphoric-monoester phosphohydrolase (alkaline optimum)
3.1.3.100	55	32	84	73	37	1	1	1	1	1	0.0203893	0.0578927	-0.304192	0.33791	-0.095736	thiamine phosphate phosphatase
3.1.3.104	55	32	84	73	37	1	1	1	1	1	0.0203893	0.0578927	-0.304192	0.33791	-0.095736	5-amino-6-(5-phospho-D-ribitylamino)uracil phosphatase; 5-amino-6-ribitylamino-2,4(1H,3H)-pyrimidinedione 5'-phosphate phosphatase
3.1.3.11	55	32	84	73	37	1	1	1	1	1	0.0203893	0.0578927	-0.304192	0.33791	-0.095736	fructose-bisphosphatase; hexose diphosphatase; FBPase; fructose 1,6-diphosphatase; fructose 1,6-diphosphate phosphatase; D-fructose 1,6-diphosphatase; fructose 1,6-bisphosphatase; fructose diphosphatase; fructose diphosphate phosphatase; fructose bisphosphate phosphatase; fructose 1,6-bisphosphate 1-phosphatase; fructose 1,6-bisphosphate phosphatase; hexose bisphosphatase; D-fructose-1,6-bisphosp…
3.1.3.15	0	9	0	0	1	0	0.28125	0	0	0.027027	-1.55766	7.86971	-2.10629	-1.83091	-0.312431	histidinol-phosphatase; histidinol phosphate phosphatase; L-histidinol phosphate phosphatase; histidinolphosphate phosphatase; HPpase; histidinolphosphatase
3.1.3.16	55	32	84	73	37	1	1	1	1	1	0.0203893	0.0578927	-0.304192	0.33791	-0.095736	protein-serine/threonine phosphatase; phosphoprotein phosphatase (ambiguous); protein phosphatase-1; protein phosphatase-2A; protein phosphatase-2B; protein phosphatase-2C; protein D phosphatase; phosphospectrin phosphatase; casein phosphatase; Aspergillus awamori acid protein phosphatase; calcineurin; phosphatase 2A; phosphatase 2B; phosphatase II; phosphatase IB; phosphatase C-II; polycation mo…
3.1.3.18	55	32	84	73	37	1	1	1	1	1	0.0203893	0.0578927	-0.304192	0.33791	-0.095736	phosphoglycolate phosphatase; phosphoglycolate hydrolase; 2-phosphoglycolate phosphatase; P-glycolate phosphatase; phosphoglycollate phosphatase
3.1.3.25	55	32	84	73	37	1	1	1	1	1	0.0203893	0.0578927	-0.304192	0.33791	-0.095736	inositol-phosphate phosphatase; myo-inositol-1(or 4)-monophosphatase; inositol 1-phosphatase; L-myo-inositol-1-phosphate phosphatase; myo-inositol 1-phosphatase; inositol phosphatase; inositol monophosphate phosphatase; inositol-1(or 4)-monophosphatase; myo-inositol-1(or 4)-phosphate phosphohydrolase; myo-inositol monophosphatase; myo-inositol-1-phosphatase
3.1.3.3	54	32	84	73	37	0.981818	1	1	1	1	-0.100985	0.0793182	-0.264902	0.373135	-0.0724217	phosphoserine phosphatase
3.1.3.41	55	32	84	73	37	1	1	1	1	1	0.0203893	0.0578927	-0.304192	0.33791	-0.095736	4-nitrophenylphosphatase; nitrophenyl phosphatase; p-nitrophenylphosphatase; para-nitrophenyl phosphatase; K-pNPPase; NPPase; PNPPase; Ecto-p-nitrophenyl phosphatase; p-nitrophenylphosphate phosphohydrolase
1.1.1.49	55	32	84	73	37	1	1	1	1	1	0.0203893	0.0578927	-0.304192	0.33791	-0.095736	glucose-6-phosphate dehydrogenase (NADP+); NADP-glucose-6-phosphate dehydrogenase; Zwischenferment; D-glucose 6-phosphate dehydrogenase; glucose 6-phosphate dehydrogenase (NADP); NADP-dependent glucose 6-phosphate dehydrogenase; 6-phosphoglucose dehydrogenase; Entner-Doudoroff enzyme; glucose-6-phosphate 1-dehydrogenase; G6PDH; GPD; glucose-6-phosphate dehydrogenase
3.1.3.48	55	32	84	73	37	1	1	1	1	1	0.0203893	0.0578927	-0.304192	0.33791	-0.095736	protein-tyrosine-phosphatase; phosphotyrosine phosphatase; phosphoprotein phosphatase (phosphotyrosine); phosphotyrosine histone phosphatase; protein phosphotyrosine phosphatase; tyrosylprotein phosphatase; phosphotyrosine protein phosphatase; phosphotyrosylprotein phosphatase; tyrosine O-phosphate phosphatase; PPT-phosphatase; PTPase; [phosphotyrosine]protein phosphatase; PTP-phosphatase
3.1.3.5	54	32	84	73	37	0.981818	1	1	1	1	-0.100985	0.0793182	-0.264902	0.373135	-0.0724217	5'-nucleotidase; uridine 5'-nucleotidase; 5'-adenylic phosphatase; adenosine 5'-phosphatase; AMP phosphatase; adenosine monophosphatase; 5'-mononucleotidase; AMPase; UMPase; snake venom 5'-nucleotidase; thimidine monophosphate nucleotidase; 5'-AMPase; 5'-AMP nucleotidase; AMP phosphohydrolase; IMP 5'-nucleotidase
3.1.3.6	0	28	84	66	27	0	0.875	1	0.90411	0.72973	-7.05596	1.07769	3.18114	2.34224	-0.080294	3'-nucleotidase; 3'-mononucleotidase; 3'-phosphatase; 3'-ribonucleotidase
3.1.3.7	55	32	84	73	37	1	1	1	1	1	0.0203893	0.0578927	-0.304192	0.33791	-0.095736	3'(2'),5'-bisphosphate nucleotidase; phosphoadenylate 3'-nucleotidase; 3'-phosphoadenylylsulfate 3'-phosphatase; 3'(2'),5'-bisphosphonucleoside 3'(2')-phosphohydrolase
3.1.3.73	0	0	1	2	1	0	0	0.0119048	0.0273973	0.027027	-0.985136	-0.7131	-0.248386	1.14825	0.68415	adenosylcobalamin/alpha-ribazole phosphatase; CobC; adenosylcobalamin phosphatase; alpha-ribazole phosphatase
3.1.3.97	0	6	2	1	0	0	0.1875	0.0238095	0.0136986	0	-1.47772	5.25294	-0.553208	-0.968204	-1.17815	3',5'-nucleoside bisphosphate phosphatase
3.1.31.1	55	32	84	73	37	1	1	1	1	1	0.0203893	0.0578927	-0.304192	0.33791	-0.095736	micrococcal nuclease; spleen endonuclease; thermonuclease; nuclease T; micrococcal endonuclease; nuclease T'; staphylococcal nuclease; spleen phosphodiesterase; Staphylococcus aureus nuclease; Staphylococcus aureus nuclease B; ribonucleate (deoxynucleate) 3'-nucleotidohydrolase
3.1.4.16	0	28	84	66	27	0	0.875	1	0.90411	0.72973	-7.05596	1.07769	3.18114	2.34224	-0.080294	2',3'-cyclic-nucleotide 2'-phosphodiesterase; ribonucleoside 2',3'-cyclic phosphate diesterase; 2',3 '-cyclic AMP phosphodiesterase; 2',3'-cyclic nucleotidase; cyclic 2',3'-nucleotide 2'-phosphodiesterase; cyclic 2',3'-nucleotide phosphodiesterase; 2',3'-cyclic nucleoside monophosphate phosphodiesterase; 2',3'-cyclic AMP 2'-phosphohydrolase; cyclic phosphodiesterase:3'-nucleotidase; 2',3'-cyclic …
3.1.4.46	55	32	84	73	37	1	1	1	1	1	0.0203893	0.0578927	-0.304192	0.33791	-0.095736	glycerophosphodiester phosphodiesterase; gene hpd protein; glycerophosphoryl diester phosphodiesterase; IgD-binding protein D
3.11.1.1	1	0	0	0	3	0.0181818	0	0	0	0.0810811	0.276256	-0.7131	-1.33212	-1.15795	3.6233	phosphonoacetaldehyde hydrolase; phosphonatase; 2-phosphonoacetylaldehyde phosphonohydrolase
1.1.1.51	0	0	2	0	0	0	0	0.0238095	0	0	-0.696593	-0.504235	2.12329	-0.81879	-0.555377	3(or 17)beta-hydroxysteroid dehydrogenase; beta-hydroxy steroid dehydrogenase; 17-ketoreductase; 17beta-hydroxy steroid dehydrogenase; 3beta-hydroxysteroid dehydrogenase; 3beta-hydroxy steroid dehydrogenase
3.2.1.1	55	32	84	72	37	1	1	1	0.986301	1	0.049882	0.0793182	-0.264902	0.235221	-0.0724217	alpha-amylase; glycogenase; alpha amylase; endoamylase; Taka-amylase A; 1,4-alpha-D-glucan glucanohydrolase
3.2.1.10	9	2	30	1	30	0.163636	0.0625	0.357143	0.0136986	0.810811	-1.50401	-2.28069	2.01177	-4.64175	7.06036	oligo-1,6-glucosidase; limit dextrinase (erroneous); isomaltase; sucrase-isomaltase; exo-oligo-1,6-glucosidase; dextrin 6alpha-glucanohydrolase; alpha-limit dextrinase; dextrin 6-glucanohydrolase; oligosaccharide alpha-1,6-glucohydrolase; alpha-methylglucosidase
3.2.1.122	55	32	84	73	37	1	1	1	1	1	0.0203893	0.0578927	-0.304192	0.33791	-0.095736	maltose-6'-phosphate glucosidase; phospho-alpha-glucosidase; maltose-6'-phosphate 6-phosphoglucohydrolase
3.2.1.141	4	23	83	72	13	0.0727273	0.71875	0.988095	0.986301	0.351351	-6.15856	0.227956	3.58352	3.80765	-2.74902	4-alpha-D-{(1->4)-alpha-D-glucano}trehalose trehalohydrolase; malto-oligosyltrehalose trehalohydrolase
3.2.1.20	55	32	84	72	37	1	1	1	0.986301	1	0.049882	0.0793182	-0.264902	0.235221	-0.0724217	alpha-glucosidase; maltase; glucoinvertase; glucosidosucrase; maltase-glucoamylase; alpha-glucopyranosidase; glucosidoinvertase; alpha-D-glucosidase; alpha-glucoside hydrolase; alpha-1,4-glucosidase
3.2.1.21	55	31	84	62	37	1	0.96875	1	0.849315	1	0.38146	0.127338	0.176745	-0.778489	0.18967	beta-glucosidase; gentiobiase; cellobiase; emulsin; elaterase; aryl-beta-glucosidase; beta-D-glucosidase; beta-glucoside glucohydrolase; arbutinase; amygdalinase; p-nitrophenyl beta-glucosidase; primeverosidase; amygdalase; linamarase; salicilinase; beta-1,6-glucosidase
3.2.1.22	0	2	1	13	0	0	0.0625	0.0119048	0.178082	0	-1.97033	0.154435	-2.12243	5.1794	-1.5709	alpha-galactosidase; melibiase; alpha-D-galactosidase; alpha-galactosidase A; alpha-galactoside galactohydrolase
3.2.1.23	55	32	84	51	37	1	1	1	0.69863	1	0.695002	0.54801	0.594246	-2.01066	0.437464	beta-galactosidase; lactase (ambiguous); beta-lactosidase; maxilact; hydrolact; beta-D-lactosidase; S 2107; lactozym; trilactase; beta-D-galactanase; oryzatym; sumiklat
3.2.1.26	55	32	84	73	37	1	1	1	1	1	0.0203893	0.0578927	-0.304192	0.33791	-0.095736	beta-fructofuranosidase; invertase; saccharase; glucosucrase; beta-h-fructosidase; beta-fructosidase; invertin; sucrase; maxinvert L 1000; fructosylinvertase; alkaline invertase; acid invertase
3.2.1.28	1	0	0	0	0	0.0181818	0	0	0	0	2.0302	-0.356547	-0.666053	-0.578971	-0.39271	alpha,alpha-trehalase; trehalase
1.1.1.53	2	8	16	20	1	0.0363636	0.25	0.190476	0.273973	0.027027	-2.64118	1.24469	0.49229	2.75891	-2.26382	3alpha(or 20beta)-hydroxysteroid dehydrogenase; cortisone reductase; (R)-20-hydroxysteroid dehydrogenase; 20beta-hydroxy steroid dehydrogenase; Delta4-3-ketosteroid hydrogenase; 20beta-hydroxysteroid dehydrogenase; 3alpha,20beta-hydroxysteroid:NAD+-oxidoreductase; NADH-20beta-hydroxysteroid dehydrogenase; 20beta-HSD
3.2.1.31	16	28	0	19	5	0.290909	0.875	0	0.260274	0.135135	0.833232	7.79509	-5.49331	0.539421	-1.4565	beta-glucuronidase; beta-glucuronide glucuronohydrolase glucuronidase; exo-beta-D-glucuronidase; ketodase
3.2.1.37	54	32	84	72	37	0.981818	1	1	0.986301	1	-0.0716562	0.10082	-0.225473	0.270327	-0.0490243	xylan 1,4-beta-xylosidase; xylobiase; beta-xylosidase; exo-1,4-beta-xylosidase; beta-D-xylopyranosidase; beta-xylosidase; beta-xylosidase; exo-1,4-xylosidase; exo-1,4-beta-D-xylosidase; 1,4-beta-D-xylan xylohydrolase
3.2.1.45	0	0	1	1	1	0	0	0.0119048	0.0136986	0.027027	-0.853151	-0.617561	0.0977365	0.32867	1.01672	glucosylceramidase; psychosine hydrolase; glucosphingosine glucosylhydrolase; GlcCer-beta-glucosidase; beta-D-glucocerebrosidase; glucosylcerebrosidase; beta-glucosylceramidase; ceramide glucosidase; glucocerebrosidase; glucosylsphingosine beta-glucosidase; glucosylsphingosine beta-D-glucosidase
3.2.1.52	7	13	8	63	27	0.127273	0.40625	0.0952381	0.863014	0.72973	-3.726	-0.0899197	-5.64056	7.08777	3.0403	beta-N-acetylhexosaminidase; hexosaminidase; beta-acetylaminodeoxyhexosidase; N-acetyl-beta-D-hexosaminidase; N-acetyl-beta-hexosaminidase; beta-hexosaminidase; beta-acetylhexosaminidinase; beta-D-N-acetylhexosaminidase; beta-N-acetyl-D-hexosaminidase; beta-N-acetylglucosaminidase; hexosaminidase A; N-acetylhexosaminidase; beta-D-hexosaminidase; NAHase
3.2.1.85	54	31	84	23	35	0.981818	0.96875	1	0.315068	0.945946	1.62152	1.13308	2.05012	-5.20541	0.91142	6-phospho-beta-galactosidase; phospho-beta-galactosidase; beta-D-phosphogalactoside galactohydrolase; phospho-beta-D-galactosidase; 6-phospho-beta-D-galactosidase
3.2.1.86	55	32	84	73	37	1	1	1	1	1	0.0203893	0.0578927	-0.304192	0.33791	-0.095736	6-phospho-beta-glucosidase; phospho-beta-glucosidase A; phospho-beta-glucosidase; phosphocellobiase; 6-phospho-beta-D-glucosyl-(1,4)-D-glucose glucohydrolase
3.2.1.93	55	32	84	73	37	1	1	1	1	1	0.0203893	0.0578927	-0.304192	0.33791	-0.095736	alpha,alpha-phosphotrehalase; phosphotrehalase
3.2.1.96	55	32	84	73	37	1	1	1	1	1	0.0203893	0.0578927	-0.304192	0.33791	-0.095736	mannosyl-glycoprotein endo-beta-N-acetylglucosaminidase; N,N'-diacetylchitobiosyl beta-N-acetylglucosaminidase; endo-beta-N-acetylglucosaminidase; mannosyl-glycoprotein endo-beta-N-acetylglucosamidase; di-N-acetylchitobiosyl beta-N-acetylglucosaminidase; endo-beta-acetylglucosaminidase; endo-beta-(1->4)-N-acetylglucosaminidase; mannosyl-glycoprotein 1,4-N-acetamidodeoxy-beta-D-glycohydrolase; end…
3.2.1.97	55	32	84	62	37	1	1	1	0.849315	1	0.350758	0.297902	0.135856	-0.812306	0.165404	endo-alpha-N-acetylgalactosaminidase; endo-alpha-acetylgalactosaminidase; endo-alpha-N-acetyl-D-galactosaminidase; mucinaminylserine mucinaminidase; D-galactosyl-3-(N-acetyl-alpha-D-galactosaminyl)-L-serine mucinaminohydrolase; endo-alpha-GalNAc-ase; glycopeptide alpha-N-acetylgalactosaminidase; D-galactosyl-N-acetyl-alpha-D-galactosamine D-galactosyl-N-acetyl-galactosaminohydrolase
3.2.2.1	55	32	84	73	37	1	1	1	1	1	0.0203893	0.0578927	-0.304192	0.33791	-0.095736	purine nucleosidase; nucleosidase (misleading); purine beta-ribosidase; purine nucleoside hydrolase; purine ribonucleosidase; ribonucleoside hydrolase (misleading); nucleoside hydrolase (misleading); N-ribosyl purine ribohydrolase; nucleosidase g; N-D-ribosylpurine ribohydrolase; inosine-adenosine-guanosine preferring nucleoside hydrolase; purine-specific nucleoside N-ribohydrolase; IAG-nucleosid…
1.1.1.6	0	0	1	0	0	0	0	0.0119048	0	0	-0.492564	-0.356547	1.50139	-0.578971	-0.39271	glycerol dehydrogenase; glycerin dehydrogenase; NAD+-linked glycerol dehydrogenase
3.2.2.10	55	32	84	73	37	1	1	1	1	1	0.0203893	0.0578927	-0.304192	0.33791	-0.095736	pyrimidine-5'-nucleotide nucleosidase; pyrimidine nucleotide N-ribosidase; Pyr5N
3.2.2.20	0	30	1	73	5	0	0.9375	0.0119048	1	0.135135	-5.14388	5.3627	-6.74797	10.0832	-2.69313	DNA-3-methyladenine glycosylase I; deoxyribonucleate 3-methyladenine glycosidase I; 3-methyladenine DNA glycosylase I; DNA-3-methyladenine glycosidase I
3.2.2.21	55	32	84	73	37	1	1	1	1	1	0.0203893	0.0578927	-0.304192	0.33791	-0.095736	DNA-3-methyladenine glycosylase II; deoxyribonucleate 3-methyladenine glycosidase II; 3-methyladenine DNA glycosylase II; DNA-3-methyladenine glycosidase II; AlkA
3.2.2.23	55	32	84	73	37	1	1	1	1	1	0.0203893	0.0578927	-0.304192	0.33791	-0.095736	DNA-formamidopyrimidine glycosylase; Fapy-DNA glycosylase; deoxyribonucleate glycosidase; 2,6-diamino-4-hydroxy-5N-formamidopyrimidine-DNA glycosylase; 2,6-diamino-4-hydroxy-5(N-methyl)formamidopyrimidine-DNA glycosylase; formamidopyrimidine-DNA glycosylase; DNA-formamidopyrimidine glycosidase; Fpg protein
3.2.2.27	55	32	84	73	37	1	1	1	1	1	0.0203893	0.0578927	-0.304192	0.33791	-0.095736	uracil-DNA glycosylase; UdgB (ambiguous); uracil-DNA N-glycosylase; UDG (ambiguous); uracil DNA glycohydrolase
3.2.2.8	55	29	36	57	28	1	0.90625	0.428571	0.780822	0.756757	2.63973	1.29859	-4.08875	0.891877	0.125086	ribosylpyrimidine nucleosidase; N-ribosylpyrimidine nucleosidase; pyrimidine nucleosidase; N-ribosylpyrimidine ribohydrolase; pyrimidine nucleoside hydrolase; RihB; YeiK; nucleoside ribohydrolase
3.2.2.9	55	32	84	73	37	1	1	1	1	1	0.0203893	0.0578927	-0.304192	0.33791	-0.095736	adenosylhomocysteine nucleosidase; S-adenosylhomocysteine hydrolase (ambiguous); S-adenosylhomocysteine nucleosidase; 5'-methyladenosine nucleosidase; S-adenosylhomocysteine/5'-methylthioadenosine nucleosidase; AdoHcy/MTA nucleosidase; MTN2 (gene name); mtnN (gene name)
3.3.2.9	0	0	0	0	1	0	0	0	0	0.027027	-0.492564	-0.356547	-0.666053	-0.578971	2.54642	microsomal epoxide hydrolase; microsomal oxirane/oxetane hydrolase; epoxide hydratase (ambiguous); microsomal epoxide hydratase (ambiguous); epoxide hydrase; microsomal epoxide hydrase; arene-oxide hydratase (ambiguous); benzo[a]pyrene-4,5-oxide hydratase; benzo(a)pyrene-4,5-epoxide hydratase; aryl epoxide hydrase (ambiguous); cis-epoxide hydrolase; mEH; EPHX1 (gene name)
3.4.11.1	53	32	84	73	37	0.963636	1	1	1	1	-0.222793	0.10082	-0.225473	0.408488	-0.0490243	leucyl aminopeptidase; leucine aminopeptidase; leucyl peptidase; peptidase S; cytosol aminopeptidase; cathepsin III; L-leucine aminopeptidase; leucinaminopeptidase; leucinamide aminopeptidase; FTBL proteins; proteinates FTBL; aminopeptidase II; aminopeptidase III; aminopeptidase I
3.4.11.14	55	32	84	73	37	1	1	1	1	1	0.0203893	0.0578927	-0.304192	0.33791	-0.095736	cytosol alanyl aminopeptidase; arylamidase; aminopolypeptidase; thiol-activated aminopeptidase; human liver aminopeptidase; puromycin-sensitive aminopeptidase; soluble alanyl aminopeptidase; cytosol aminopeptidase III; alanine aminopeptidase
1.1.1.60	55	29	84	72	37	1	0.90625	1	0.986301	1	0.138997	-0.426147	-0.146192	0.340921	-0.00197761	2-hydroxy-3-oxopropionate reductase; tartronate semialdehyde reductase; (R)-glycerate:NAD(P)+ oxidoreductase
3.4.11.18	55	32	84	73	37	1	1	1	1	1	0.0203893	0.0578927	-0.304192	0.33791	-0.095736	methionyl aminopeptidase; methionine aminopeptidase; peptidase M; L-methionine aminopeptidase; MAP
3.4.11.4	55	32	84	73	37	1	1	1	1	1	0.0203893	0.0578927	-0.304192	0.33791	-0.095736	tripeptide aminopeptidase; tripeptidase; aminotripeptidase; aminoexotripeptidase; lymphopeptidase; imidoendopeptidase; peptidase B; alanine-phenylalanine-proline arylamidase; peptidase T
3.4.11.5	4	3	84	71	28	0.0727273	0.09375	1	0.972603	0.756757	-6.06024	-4.22859	4.02935	3.90011	0.557475	prolyl aminopeptidase; proline aminopeptidase; Pro-X aminopeptidase; cytosol aminopeptidase V; proline iminopeptidase
3.4.11.7	55	32	84	73	37	1	1	1	1	1	0.0203893	0.0578927	-0.304192	0.33791	-0.095736	glutamyl aminopeptidase; aminopeptidase A; aspartate aminopeptidase; angiotensinase A; glutamyl peptidase; Ca2+-activated glutamate aminopeptidase; membrane aminopeptidase II; antigen BP-1/6C3 of mouse B lymphocytes; L-aspartate aminopeptidase; angiotensinase A2
3.4.11.9	55	32	84	73	37	1	1	1	1	1	0.0203893	0.0578927	-0.304192	0.33791	-0.095736	Xaa-Pro aminopeptidase; proline aminopeptidase; aminopeptidase P; aminoacylproline aminopeptidase; X-Pro aminopeptidase
3.4.13.9	55	32	84	73	37	1	1	1	1	1	0.0203893	0.0578927	-0.304192	0.33791	-0.095736	Xaa-Pro dipeptidase; prolidase; imidodipeptidase; proline dipeptidase; peptidase D; gamma-peptidase; X-Pro dipeptidase
3.4.14.13	53	32	84	73	37	0.963636	1	1	1	1	-0.222793	0.10082	-0.225473	0.408488	-0.0490243	gamma-D-glutamyl-L-lysine dipeptidyl-peptidase; YkfC
3.4.16.4	55	32	84	73	37	1	1	1	1	1	0.0203893	0.0578927	-0.304192	0.33791	-0.095736	serine-type D-Ala-D-Ala carboxypeptidase; DD-peptidase; D-alanyl-D-alanine-carboxypeptidase; D-alanyl-D-alanine-cleaving-peptidase; D-alanyl-D-alanine-cleaving peptidase; DD-transpeptidase; D-alanine carboxypeptidase; DD-carboxypeptidase; D-alanyl carboxypeptidase
3.4.17.13	55	32	84	73	37	1	1	1	1	1	0.0203893	0.0578927	-0.304192	0.33791	-0.095736	muramoyltetrapeptide carboxypeptidase; carboxypeptidase IIW; carboxypeptidase II; lysyl-D-alanine carboxypeptidase; L-lysyl-D-alanine carboxypeptidase; LD-carboxypeptidase
3.4.17.14	55	32	84	73	37	1	1	1	1	1	0.0203893	0.0578927	-0.304192	0.33791	-0.095736	zinc D-Ala-D-Ala carboxypeptidase; Zn2+ G peptidase; D-alanyl-D-alanine hydrolase; D-alanyl-D-alanine-cleaving carboxypeptidase; DD-carboxypeptidase; G enzyme; DD-carboxypeptidase-transpeptidase
1.1.1.83	20	31	84	73	37	0.363636	0.96875	1	1	1	-4.48905	0.680442	1.20706	1.69425	0.801234	D-malate dehydrogenase (decarboxylating); D-malate dehydrogenase; D-malic enzyme; bifunctional L(+)-tartrate dehydrogenase-D(+)-malate (decarboxylating)
3.4.19.13	1	0	0	0	0	0.0181818	0	0	0	0	2.0302	-0.356547	-0.666053	-0.578971	-0.39271	glutathione gamma-glutamate hydrolase; glutathionase; gamma-glutamyltranspeptidase (ambiguous); glutathione hydrolase; GGT (gene name); ECM38 (gene name)
3.4.21.102	55	32	84	73	37	1	1	1	1	1	0.0203893	0.0578927	-0.304192	0.33791	-0.095736	C-terminal processing peptidase; CtpA gene product (Synechocystis sp.); photosystem II D1 protein processing peptidase; protease Re; tail-specific protease; Tsp protease
3.4.21.105	55	32	84	73	37	1	1	1	1	1	0.0203893	0.0578927	-0.304192	0.33791	-0.095736	rhomboid protease
3.4.21.107	55	32	84	73	37	1	1	1	1	1	0.0203893	0.0578927	-0.304192	0.33791	-0.095736	peptidase Do; DegP; DegP protease; HtrA; high temperature requirement protease A; HrtA heat shock protein; protease Do; Do protease
3.4.21.19	0	0	9	0	3	0	0	0.107143	0	0.0810811	-1.70634	-1.23515	3.32399	-2.00567	1.18501	glutamyl endopeptidase; V8 proteinase; endoproteinase Glu-C; staphylococcal serine proteinase
3.4.21.88	55	32	84	73	37	1	1	1	1	1	0.0203893	0.0578927	-0.304192	0.33791	-0.095736	repressor LexA; LexA repressor
3.4.21.89	55	32	84	73	37	1	1	1	1	1	0.0203893	0.0578927	-0.304192	0.33791	-0.095736	signal peptidase I; leader peptidase I; signal proteinase; Escherichia coli leader peptidase; eukaryotic signal peptidase; eukaryotic signal proteinase; leader peptidase; leader peptide hydrolase; leader proteinase; signal peptidase; pilin leader peptidase; SPC; prokaryotic signal peptidase; prokaryotic leader peptidase; HOSP; prokaryotic signal proteinase; propeptidase; PuIO prepilin peptidase; …
3.4.21.92	55	32	84	73	37	1	1	1	1	1	0.0203893	0.0578927	-0.304192	0.33791	-0.095736	endopeptidase Clp; endopeptidase Ti; caseinolytic protease; protease Ti; ATP-dependent Clp protease; ClpP; Clp protease
3.4.22.70	55	32	84	73	37	1	1	1	1	1	0.0203893	0.0578927	-0.304192	0.33791	-0.095736	sortase A; SrtA; SrtA protein; SrtA sortase
3.4.23.36	53	32	84	73	37	0.963636	1	1	1	1	-0.222793	0.10082	-0.225473	0.408488	-0.0490243	signal peptidase II; premurein-leader peptidase; prolipoprotein signal peptidase; leader peptidase II; premurein leader proteinase
1.1.1.85	55	32	84	73	37	1	1	1	1	1	0.0203893	0.0578927	-0.304192	0.33791	-0.095736	3-isopropylmalate dehydrogenase; beta-isopropylmalic enzyme; beta-isopropylmalate dehydrogenase; threo-Ds-3-isopropylmalate dehydrogenase; 3-carboxy-2-hydroxy-4-methylpentanoate:NAD+ oxidoreductase
3.4.23.43	55	32	84	72	37	1	1	1	0.986301	1	0.049882	0.0793182	-0.264902	0.235221	-0.0724217	prepilin peptidase
3.4.24.28	55	32	84	73	37	1	1	1	1	1	0.0203893	0.0578927	-0.304192	0.33791	-0.095736	bacillolysin; Bacillus metalloendopeptidase; Bacillus subtilis neutral proteinase; anilozyme P 10; Bacillus metalloproteinase; Bacillus neutral proteinase; megateriopeptidase
3.4.24.29	55	32	84	73	37	1	1	1	1	1	0.0203893	0.0578927	-0.304192	0.33791	-0.095736	aureolysin; Staphylococcus aureus neutral proteinase; Staphylococcus aureus neutral protease
3.4.24.40	2	0	0	1	0	0.0363636	0	0	0.0136986	0	2.0599	-0.617561	-1.15364	0.32867	-0.680197	serralysin; Pseudomonas aeruginosa alkaline proteinase; Escherichia freundii proteinase; Serratia marcescens extracellular proteinase; Serratia marcescens metalloproteinase; Pseudomonas aeruginosa alk. protease; Serratia marcescens metalloprotease
3.4.24.75	28	14	84	70	34	0.509091	0.4375	1	0.958904	0.918919	-2.81398	-2.49046	1.90489	1.86508	0.633827	lysostaphin; glycyl-glycine endopeptidase
3.4.25.2	55	32	84	73	37	1	1	1	1	1	0.0203893	0.0578927	-0.304192	0.33791	-0.095736	HslU---HslV peptidase; HslUV; HslV-HslU; HslV peptidase; ATP-dependent HslV-HslU proteinase; caseinolytic protease X; caseinolytic proteinase X; ClpXP ATP-dependent protease; ClpXP protease; ClpXP serine proteinase; Escherichia coli ClpXP serine proteinase; HslUV protease; HslUV proteinase; HslVU protease; HslVU proteinase; protease HslVU; proteinase HslUV
3.5.1.1	55	32	84	73	37	1	1	1	1	1	0.0203893	0.0578927	-0.304192	0.33791	-0.095736	asparaginase; asparaginase II; L-asparaginase; colaspase; elspar; leunase; crasnitin; alpha-asparaginase
3.5.1.10	55	32	84	73	37	1	1	1	1	1	0.0203893	0.0578927	-0.304192	0.33791	-0.095736	formyltetrahydrofolate deformylase
3.5.1.105	0	2	0	11	3	0	0.0625	0	0.150685	0.0810811	-1.97033	0.154435	-2.66431	4.02627	0.63353	chitin disaccharide deacetylase; chitobiose amidohydolase; COD; chitin oligosaccharide deacetylase; chitin oligosaccharide amidohydolase; 2-(acetylamino)-4-O-[2-(acetylamino)-2-deoxy-beta-D-glucopyranosyl]-2-deoxy-D-glucopyranose acetylhydrolase
3.5.1.124	55	32	84	73	37	1	1	1	1	1	0.0203893	0.0578927	-0.304192	0.33791	-0.095736	protein deglycase; PARK7 (gene name); DJ-1 protein; yhbO (gene name); yajL (gene name); glyoxylase III (incorrect)
1.1.1.86	55	32	84	73	37	1	1	1	1	1	0.0203893	0.0578927	-0.304192	0.33791	-0.095736	ketol-acid reductoisomerase (NADP+); dihydroxyisovalerate dehydrogenase (isomerizing); acetohydroxy acid isomeroreductase; ketol acid reductoisomerase; alpha-keto-beta-hydroxylacyl reductoisomerase; 2-hydroxy-3-keto acid reductoisomerase; acetohydroxy acid reductoisomerase; acetolactate reductoisomerase; dihydroxyisovalerate (isomerizing) dehydrogenase; isomeroreductase; reductoisomerase; ketol-a…
3.5.1.18	55	32	84	73	37	1	1	1	1	1	0.0203893	0.0578927	-0.304192	0.33791	-0.095736	succinyl-diaminopimelate desuccinylase; N-succinyl-L-alpha,epsilon-diaminopimelic acid deacylase
3.5.1.25	55	32	84	73	37	1	1	1	1	1	0.0203893	0.0578927	-0.304192	0.33791	-0.095736	N-acetylglucosamine-6-phosphate deacetylase; acetylglucosamine phosphate deacetylase; acetylaminodeoxyglucosephosphate acetylhydrolase; 2-acetamido-2-deoxy-D-glucose-6-phosphate amidohydrolase
3.5.1.28	55	32	84	73	37	1	1	1	1	1	0.0203893	0.0578927	-0.304192	0.33791	-0.095736	N-acetylmuramoyl-L-alanine amidase; acetylmuramyl-L-alanine amidase; N-acetylmuramyl-L-alanine amidase; N-acylmuramyl-L-alanine amidase; acetylmuramoyl-alanine amidase; N-acetylmuramic acid L-alanine amidase; acetylmuramyl-alanine amidase; N-acetylmuramylalanine amidase; murein hydrolase; N-acetylmuramoyl-L-alanine amidase type I; N-acetylmuramoyl-L-alanine amidase type II
3.5.1.3	52	32	84	73	37	0.945455	1	1	1	1	-0.345038	0.1224	-0.185904	0.443969	-0.0255432	omega-amidase; alpha-keto acid-omega-amidase
3.5.1.4	3	1	76	8	19	0.0545455	0.03125	0.904762	0.109589	0.513514	-4.3646	-3.38342	9.03726	-4.20643	1.33671	amidase; acylamidase; acylase (misleading); amidohydrolase (ambiguous); deaminase (ambiguous); fatty acylamidase; N-acetylaminohydrolase (ambiguous)
3.5.1.47	54	32	84	73	37	0.981818	1	1	1	1	-0.100985	0.0793182	-0.264902	0.373135	-0.0724217	N-acetyldiaminopimelate deacetylase; N-acetyl-L-diaminopimelic acid deacylase; N-acetyl-LL-diaminopimelate deacylase; 6-N-acetyl-LL-2,6-diaminoheptanedioate amidohydrolase
3.5.1.54	2	1	76	8	19	0.0363636	0.03125	0.904762	0.109589	0.513514	-4.58237	-3.36469	9.14447	-4.16997	1.38115	allophanate hydrolase; allophanate lyase; AtzF; TrzF
3.5.1.6	55	9	84	0	37	1	0.28125	1	0	1	3.50323	-2.75904	4.32834	-7.87839	2.65505	beta-ureidopropionase; N-carbamoyl-beta-alanine amidohydrolase
3.5.1.87	55	9	84	0	37	1	0.28125	1	0	1	3.50323	-2.75904	4.32834	-7.87839	2.65505	N-carbamoyl-L-amino-acid hydrolase; N-carbamyl L-amino acid amidohydrolase; N-carbamoyl-L-amino acid amidohydrolase; L-N-carbamoylase; N-carbamoylase (ambiguous)
3.5.1.88	55	32	84	73	37	1	1	1	1	1	0.0203893	0.0578927	-0.304192	0.33791	-0.095736	peptide deformylase; N-formylmethionylaminoacyl-tRNA deformylase
1.1.1.88	55	32	84	73	37	1	1	1	1	1	0.0203893	0.0578927	-0.304192	0.33791	-0.095736	hydroxymethylglutaryl-CoA reductase; beta-hydroxy-beta-methylglutaryl coenzyme A reductase (ambiguous); beta-hydroxy-beta-methylglutaryl CoA-reductase (ambiguous); 3-hydroxy-3-methylglutaryl coenzyme A reductase (ambiguous); hydroxymethylglutaryl coenzyme A reductase (ambiguous)
3.5.1.9	55	32	84	73	37	1	1	1	1	1	0.0203893	0.0578927	-0.304192	0.33791	-0.095736	arylformamidase; kynurenine formamidase; formylase; formylkynureninase; formylkynurenine formamidase; formamidase I; formamidase II
3.5.2.14	4	0	0	0	0	0.0727273	0	0	0	0	4.06043	-0.7131	-1.33212	-1.15795	-0.785426	N-methylhydantoinase (ATP-hydrolysing); N-methylhydantoin amidohydrolase; methylhydantoin amidase; N-methylhydantoin hydrolase; N-methylhydantoinase; N-methylimidazolidine-2,4-dione amidohydrolase (ATP-hydrolysing)
3.5.2.3	55	32	84	73	37	1	1	1	1	1	0.0203893	0.0578927	-0.304192	0.33791	-0.095736	dihydroorotase; carbamoylaspartic dehydrase; dihydroorotate hydrolase
3.5.2.5	55	17	84	2	37	1	0.53125	1	0.0273973	1	3.05941	-1.13097	3.7388	-7.75826	2.30478	allantoinase
3.5.2.6	53	32	84	73	37	0.963636	1	1	1	1	-0.222793	0.10082	-0.225473	0.408488	-0.0490243	beta-lactamase; penicillinase; cephalosporinase; neutrapen; penicillin beta-lactamase; exopenicillinase; ampicillinase; penicillin amido-beta-lactamhydrolase; penicillinase I; penicillinase II; beta-lactamase I; beta-lactamase II; beta-lactamase III; beta-lactamase A; beta-lactamase B; beta-lactamase C; beta-lactamase AME I; cephalosporin-beta-lactamase; carbapenemase
3.5.2.7	55	32	84	73	37	1	1	1	1	1	0.0203893	0.0578927	-0.304192	0.33791	-0.095736	imidazolonepropionase; 4(5)-imidazolone-5(4)-propionic acid hydrolase; imidazolone propionic acid hydrolase
3.5.3.1	55	32	84	73	37	1	1	1	1	1	0.0203893	0.0578927	-0.304192	0.33791	-0.095736	arginase; arginine amidinase; canavanase; L-arginase; arginine transamidinase
3.5.3.11	55	32	84	73	37	1	1	1	1	1	0.0203893	0.0578927	-0.304192	0.33791	-0.095736	agmatinase; agmatine ureohydrolase; SpeB
3.5.3.26	55	9	84	0	37	1	0.28125	1	0	1	3.50323	-2.75904	4.32834	-7.87839	2.65505	(S)-ureidoglycine aminohydrolase; UGlyAH; UGHY; ylbA (gene name)
3.5.3.8	55	32	84	73	37	1	1	1	1	1	0.0203893	0.0578927	-0.304192	0.33791	-0.095736	formimidoylglutamase; formiminoglutamase; N-formiminoglutamate hydrolase; N-formimino-L-glutamate formiminohydrolase
1.1.1.169	55	32	84	73	37	1	1	1	1	1	0.0203893	0.0578927	-0.304192	0.33791	-0.095736	2-dehydropantoate 2-reductase; 2-oxopantoate reductase; 2-ketopantoate reductase; 2-ketopantoic acid reductase; ketopantoate reductase; ketopantoic acid reductase
1.1.1.90	55	26	84	68	37	1	0.8125	1	0.931507	1	0.350758	-0.857176	0.135856	0.0303453	0.165404	aryl-alcohol dehydrogenase; p-hydroxybenzyl alcohol dehydrogenase; benzyl alcohol dehydrogenase; coniferyl alcohol dehydrogenase
3.5.3.9	55	9	84	0	37	1	0.28125	1	0	1	3.50323	-2.75904	4.32834	-7.87839	2.65505	allantoate deiminase; allantoate amidohydrolase
3.5.4.10	55	32	84	73	37	1	1	1	1	1	0.0203893	0.0578927	-0.304192	0.33791	-0.095736	IMP cyclohydrolase; inosinicase; inosinate cyclohydrolase; IMP 1,2-hydrolase (decyclizing)
3.5.4.12	55	32	84	73	37	1	1	1	1	1	0.0203893	0.0578927	-0.304192	0.33791	-0.095736	dCMP deaminase; deoxycytidylate deaminase; deoxy-CMP-deaminase; deoxycytidylate aminohydrolase; deoxycytidine monophosphate deaminase; deoxycytidine-5'-phosphate deaminase; deoxycytidine-5'-monophosphate aminohydrolase
3.5.4.13	55	7	84	0	36	1	0.21875	1	0	0.972973	3.64154	-3.1712	4.51201	-7.81419	2.54624	dCTP deaminase; deoxycytidine triphosphate deaminase; 5-methyl-dCTP deaminase
3.5.4.16	55	32	84	73	37	1	1	1	1	1	0.0203893	0.0578927	-0.304192	0.33791	-0.095736	GTP cyclohydrolase I; GTP cyclohydrolase; guanosine triphosphate cyclohydrolase; guanosine triphosphate 8-deformylase; dihydroneopterin triphosphate synthase; GTP 8-formylhydrolase
3.5.4.19	55	32	84	73	37	1	1	1	1	1	0.0203893	0.0578927	-0.304192	0.33791	-0.095736	phosphoribosyl-AMP cyclohydrolase; PRAMP-cyclohydrolase; phosphoribosyladenosine monophosphate cyclohydrolase; 1-(5-phospho-D-ribosyl)-AMP 1,6-hydrolase
3.5.4.2	53	31	84	68	37	0.963636	0.96875	1	0.931507	1	-0.0462376	0.0400283	0.0140944	-0.0750142	0.0931427	adenine deaminase; adenase; adenine aminase; ADase
3.5.4.25	55	32	84	72	37	1	1	1	0.986301	1	0.049882	0.0793182	-0.264902	0.235221	-0.0724217	GTP cyclohydrolase II; guanosine triphosphate cyclohydrolase II; GTP-8-formylhydrolase; ribA (gene name); GTP 7,8-8,9-dihydrolase (diphosphate-forming)
3.5.4.26	55	32	84	73	37	1	1	1	1	1	0.0203893	0.0578927	-0.304192	0.33791	-0.095736	diaminohydroxyphosphoribosylaminopyrimidine deaminase
3.5.4.33	55	32	84	73	37	1	1	1	1	1	0.0203893	0.0578927	-0.304192	0.33791	-0.095736	tRNA(adenine34) deaminase; tRNA:A34 deaminase; tadA protein; ADAT2-ADAT3 complex; TADA; tRNA adenosine deaminase arginine; AtTadA; tadA/ecADAT2; tRNA A:34 deaminase
1.1.1.93	20	31	84	73	37	0.363636	0.96875	1	1	1	-4.48905	0.680442	1.20706	1.69425	0.801234	tartrate dehydrogenase; mesotartrate dehydrogenase
3.5.4.4	53	31	84	68	37	0.963636	0.96875	1	0.931507	1	-0.0462376	0.0400283	0.0140944	-0.0750142	0.0931427	adenosine deaminase; deoxyadenosine deaminase
3.5.4.5	55	32	84	73	37	1	1	1	1	1	0.0203893	0.0578927	-0.304192	0.33791	-0.095736	cytidine deaminase; cytosine nucleoside deaminase; (deoxy)cytidine deaminase; cdd (gene name); CDA (gene name)
3.5.4.9	55	32	84	73	37	1	1	1	1	1	0.0203893	0.0578927	-0.304192	0.33791	-0.095736	methenyltetrahydrofolate cyclohydrolase; Citrovorum factor cyclodehydrase; cyclohydrolase; formyl-methenyl-methylenetetrahydrofolate synthetase (combined); 5,10-methenyltetrahydrofolate 5-hydrolase (decyclizing)
3.5.99.10	55	32	84	73	37	1	1	1	1	1	0.0203893	0.0578927	-0.304192	0.33791	-0.095736	2-iminobutanoate/2-iminopropanoate deaminase; yjgF (gene name); ridA (gene name); enamine/imine deaminase (ambiguous)
3.5.99.2	55	32	84	73	37	1	1	1	1	1	0.0203893	0.0578927	-0.304192	0.33791	-0.095736	aminopyrimidine aminohydrolase; thiaminase (ambiguous); thiaminase II; tenA (gene name)
3.5.99.6	55	32	84	73	37	1	1	1	1	1	0.0203893	0.0578927	-0.304192	0.33791	-0.095736	glucosamine-6-phosphate deaminase; glucosaminephosphate isomerase (ambiguous); glucosamine-6-phosphate isomerase (ambiguous); phosphoglucosaminisomerase (ambiguous); glucosamine phosphate deaminase; aminodeoxyglucosephosphate isomerase (ambiguous); phosphoglucosamine isomerase (ambiguous); 2-amino-2-deoxy-D-glucose-6-phosphate aminohydrolase (ketol isomerizing)
3.6.1.1	55	32	84	73	37	1	1	1	1	1	0.0203893	0.0578927	-0.304192	0.33791	-0.095736	inorganic diphosphatase
3.6.1.11	55	32	84	71	37	1	1	1	0.972603	1	0.0794803	0.10082	-0.225473	0.132166	-0.0490243	exopolyphosphatase; metaphosphatase; acid phosphoanhydride phosphohydrolase; Gra-Pase
3.6.1.12	1	0	1	6	0	0.0181818	0	0.0119048	0.0821918	0	-0.501258	-1.00849	-1.11759	3.25463	-1.11077	dCTP diphosphatase; DCTPP1 (gene name); deoxycytidine-triphosphatase; dCTPase; dCTP pyrophosphatase; deoxycytidine triphosphatase; deoxy-CTPase
3.6.1.13	53	32	84	72	36	0.963636	1	1	0.986301	0.972973	-0.164364	0.144058	-0.146192	0.340921	-0.178692	ADP-ribose diphosphatase; ADPribose pyrophosphatase; adenosine diphosphoribose pyrophosphatase; ADPR-PPase; ADP-ribose ribophosphohydrolase
1.1.1.94	55	32	84	73	37	1	1	1	1	1	0.0203893	0.0578927	-0.304192	0.33791	-0.095736	glycerol-3-phosphate dehydrogenase [NAD(P)+]; L-glycerol-3-phosphate:NAD(P) oxidoreductase; glycerol phosphate dehydrogenase (nicotinamide adenine dinucleotide (phosphate)); glycerol 3-phosphate dehydrogenase (NADP); glycerol-3-phosphate dehydrogenase [NAD(P)]
3.6.1.17	1	0	0	0	0	0.0181818	0	0	0	0	2.0302	-0.356547	-0.666053	-0.578971	-0.39271	bis(5'-nucleosyl)-tetraphosphatase (asymmetrical); bis(5'-guanosyl)-tetraphosphatase; bis(5'-adenosyl)-tetraphosphatase; diguanosinetetraphosphatase (asymmetrical); dinucleosidetetraphosphatase (asymmetrical); diadenosine P1,P4-tetraphosphatase; dinucleoside tetraphosphatase; 1-P,4-P-bis(5'-nucleosyl)-tetraphosphate nucleotidohydrolase
3.6.1.23	3	5	5	7	5	0.0545455	0.15625	0.0595238	0.0958904	0.135135	-0.949218	1.37858	-1.16289	0.333821	0.975637	dUTP diphosphatase; DUT (gene name); deoxyuridine-triphosphatase; dUTPase; dUTP pyrophosphatase; desoxyuridine 5'-triphosphate nucleotidohydrolase; desoxyuridine 5'-triphosphatase
3.6.1.27	55	32	84	73	37	1	1	1	1	1	0.0203893	0.0578927	-0.304192	0.33791	-0.095736	undecaprenyl-diphosphate phosphatase; C55-isoprenyl diphosphatase; C55-isoprenyl pyrophosphatase; isoprenyl pyrophosphatase (ambiguous); undecaprenyl pyrophosphate phosphatase; undecaprenyl pyrophosphate pyrophosphatase; UPP phosphatase; Und-PP pyrophosphatase; UppP (ambiguous); BacA; undecaprenyl-diphosphate phosphohydrolase; undecaprenyl-diphosphatase
3.6.1.3	0	3	13	8	2	0	0.09375	0.154762	0.109589	0.0540541	-2.51175	0.0418697	2.12983	0.666094	-0.849667	Deleted entry
3.6.1.31	55	32	84	73	37	1	1	1	1	1	0.0203893	0.0578927	-0.304192	0.33791	-0.095736	phosphoribosyl-ATP diphosphatase; phosphoribosyl-ATP pyrophosphatase; phosphoribosyladenosine triphosphate pyrophosphatase; 1-(5-phosphoribosyl)-ATP diphosphohydrolase
3.6.1.40	55	32	84	71	37	1	1	1	0.972603	1	0.0794803	0.10082	-0.225473	0.132166	-0.0490243	guanosine-5'-triphosphate,3'-diphosphate phosphatase; pppGpp 5'-phosphohydrolase; guanosine 5'-triphosphate-3'-diphosphate 5'-phosphohydrolase; guanosine pentaphosphatase; guanosine pentaphosphate phosphatase; guanosine 5'-triphosphate 3'-diphosphate 5'-phosphatase; guanosine pentaphosphate phosphohydrolase
3.6.1.45	0	0	0	1	0	0	0	0	0.0136986	0	-0.492564	-0.356547	-0.666053	1.72721	-0.39271	UDP-sugar diphosphatase; nucleosidediphosphate-sugar pyrophosphatase; nucleosidediphosphate-sugar diphosphatase; UDP-sugar hydrolase; UDP-sugar pyrophosphatase
3.6.1.55	55	32	84	73	37	1	1	1	1	1	0.0203893	0.0578927	-0.304192	0.33791	-0.095736	8-oxo-dGTP diphosphatase; MutT; 7,8-dihydro-8-oxoguanine triphosphatase; 8-oxo-dGTPase; 7,8-dihydro-8-oxo-dGTP pyrophosphohydrolase
3.6.1.66	55	32	84	73	37	1	1	1	1	1	0.0203893	0.0578927	-0.304192	0.33791	-0.095736	XTP/dITP diphosphatase; hypoxanthine/xanthine dNTP pyrophosphatase; rdgB (gene name)
3.6.1.7	52	32	84	73	37	0.945455	1	1	1	1	-0.345038	0.1224	-0.185904	0.443969	-0.0255432	acylphosphatase; acetylphosphatase; 1,3-diphosphoglycerate phosphatase; acetic phosphatase; Ho 1-3; GP 1-3
1.1.1.95	55	32	84	73	37	1	1	1	1	1	0.0203893	0.0578927	-0.304192	0.33791	-0.095736	phosphoglycerate dehydrogenase; PHGDH (gene name); D-3-phosphoglycerate:NAD+ oxidoreductase; alpha-phosphoglycerate dehydrogenase; 3-phosphoglycerate dehydrogenase; 3-phosphoglyceric acid dehydrogenase; D-3-phosphoglycerate dehydrogenase; glycerate 3-phosphate dehydrogenase; glycerate-1,3-phosphate dehydrogenase; phosphoglycerate oxidoreductase; phosphoglyceric acid dehydrogenase; SerA; 3-phospho…
3.6.3.14	55	32	84	73	37	1	1	1	1	1	0.0203893	0.0578927	-0.304192	0.33791	-0.095736	Transferred to 7.1.2.2
3.6.3.16	0	2	7	6	0	0	0.0625	0.0833333	0.0821918	0	-1.90776	0.251563	1.33785	1.33042	-1.52101	Transferred to 7.3.2.7
3.6.3.17	55	32	84	73	37	1	1	1	1	1	0.0203893	0.0578927	-0.304192	0.33791	-0.095736	Transferred to
3.6.3.21	55	32	84	73	37	1	1	1	1	1	0.0203893	0.0578927	-0.304192	0.33791	-0.095736	Transferred to 7.4.2.1
3.6.3.24	0	1	0	0	0	0	0.03125	0	0	0	-0.492564	2.80469	-0.666053	-0.578971	-0.39271	Transferred to 7.2.2.11
3.6.3.27	55	32	84	73	37	1	1	1	1	1	0.0203893	0.0578927	-0.304192	0.33791	-0.095736	Transferred to 7.3.2.1
3.6.3.28	0	28	84	66	26	0	0.875	1	0.90411	0.702703	-7.03871	1.1053	3.23557	2.38852	-0.258864	Transferred to 7.3.2.2
3.6.3.29	55	32	84	73	37	1	1	1	1	1	0.0203893	0.0578927	-0.304192	0.33791	-0.095736	Transferred to 7.3.2.5
3.6.3.3	51	12	81	37	23	0.927273	0.375	0.964286	0.506849	0.621622	1.97383	-2.43775	2.78009	-2.29629	-0.87651	Transferred to 7.2.2.21
3.6.3.30	55	32	84	73	37	1	1	1	1	1	0.0203893	0.0578927	-0.304192	0.33791	-0.095736	Transferred to 7.2.2.7
1.1.3.15	55	32	84	73	37	1	1	1	1	1	0.0203893	0.0578927	-0.304192	0.33791	-0.095736	(S)-2-hydroxy-acid oxidase; hydroxy-acid oxidase A; hydroxy-acid oxidase B; glycolate oxidase; L-2-hydroxy acid oxidase; hydroxyacid oxidase A; L-alpha-hydroxy acid oxidase
3.6.3.31	55	32	84	73	37	1	1	1	1	1	0.0203893	0.0578927	-0.304192	0.33791	-0.095736	Transferred to 7.6.2.11
3.6.3.32	53	5	82	0	36	0.963636	0.15625	0.97619	0	0.972973	3.54542	-3.54021	4.56268	-7.68419	2.76692	Transferred to 7.6.2.9
3.6.3.34	55	32	84	73	37	1	1	1	1	1	0.0203893	0.0578927	-0.304192	0.33791	-0.095736	Transferred to 7.2.2.16 and 7.2.2.17 and 7.2.2.18
3.6.3.35	55	32	84	73	37	1	1	1	1	1	0.0203893	0.0578927	-0.304192	0.33791	-0.095736	Transferred to 7.2.2.5
3.6.3.4	47	24	84	20	35	0.854545	0.75	1	0.273973	0.945946	1.0447	0.0686798	2.91315	-5.2099	1.40848	Transferred to 7.2.2.9
3.6.3.40	55	32	84	73	37	1	1	1	1	1	0.0203893	0.0578927	-0.304192	0.33791	-0.095736	Transferred to 7.5.2.4
3.6.3.41	0	0	0	0	2	0	0	0	0	0.0540541	-0.696593	-0.504235	-0.941943	-0.81879	3.60119	Transferred to 7.6.2.5
3.6.3.44	55	32	84	73	37	1	1	1	1	1	0.0203893	0.0578927	-0.304192	0.33791	-0.095736	Transferred to 7.6.2.2
3.6.3.5	51	12	81	37	23	0.927273	0.375	0.964286	0.506849	0.621622	1.97383	-2.43775	2.78009	-2.29629	-0.87651	Transferred to 7.2.2.12
3.6.3.54	55	32	84	73	37	1	1	1	1	1	0.0203893	0.0578927	-0.304192	0.33791	-0.095736	Transferred to 7.2.2.8
1.1.3.21	55	32	84	73	37	1	1	1	1	1	0.0203893	0.0578927	-0.304192	0.33791	-0.095736	glycerol-3-phosphate oxidase; glycerol phosphate oxidase; glycerol-1-phosphate oxidase; glycerol phosphate oxidase; L-alpha-glycerophosphate oxidase; alpha-glycerophosphate oxidase; L-alpha-glycerol-3-phosphate oxidase
3.6.4.12	55	32	84	73	37	1	1	1	1	1	0.0203893	0.0578927	-0.304192	0.33791	-0.095736	Transferred to 5.6.2.3 and 5.6.2.4
3.6.4.13	55	32	84	73	37	1	1	1	1	1	0.0203893	0.0578927	-0.304192	0.33791	-0.095736	Transferred to 5.6.2.5 and 5.6.2.6 and 5.6.2.7
3.6.5.4	53	32	84	73	37	0.963636	1	1	1	1	-0.222793	0.10082	-0.225473	0.408488	-0.0490243	signal-recognition-particle GTPase
3.7.1.13	2	1	76	10	19	0.0363636	0.03125	0.904762	0.136986	0.513514	-4.63458	-3.40205	8.93124	-3.79871	1.29271	2-hydroxy-6-oxo-6-(2-aminophenyl)hexa-2,4-dienoate hydrolase; CarC
3.7.1.22	45	27	81	6	33	0.818182	0.84375	0.964286	0.0821918	0.891892	1.36839	1.21996	3.44266	-7.02712	1.55892	3D-(3,5/4)-trihydroxycyclohexane-1,2-dione acylhydrolase (ring-opening); IolD; THcHDO hydrolase; 3D-3,5/4-trihydroxycyclohexa-1,2-dione hydrolase (decyclizing); 3D-(3,5/4)-trihydroxycyclohexane-1,2-dione acylhydrolase (decyclizing)
3.7.1.3	55	32	84	73	37	1	1	1	1	1	0.0203893	0.0578927	-0.304192	0.33791	-0.095736	kynureninase
3.7.1.9	2	1	76	10	20	0.0363636	0.03125	0.904762	0.136986	0.540541	-4.66047	-3.42057	8.82638	-3.83672	1.53074	2-hydroxymuconate-6-semialdehyde hydrolase; 2-hydroxy-6-oxohepta-2,4-dienoate hydrolase; 2-hydroxymuconic semialdehyde hydrolase; HMSH; HOD hydrolase; xylF (gene name); 2-hydroxymuconate-semialdehyde formylhydrolase; 2-hydroxymuconate-semialdehyde hydrolase
3.8.1.2	55	32	84	73	37	1	1	1	1	1	0.0203893	0.0578927	-0.304192	0.33791	-0.095736	(S)-2-haloacid dehalogenase; 2-haloacid dehalogenase[ambiguous]; 2-haloacid halidohydrolase [ambiguous][ambiguous]; 2-haloalkanoic acid dehalogenase; 2-haloalkanoid acid halidohydrolase; 2-halocarboxylic acid dehalogenase II; DL-2-haloacid dehalogenase[ambiguous]; L-2-haloacid dehalogenase; L-DEX
3.9.1.2	55	32	84	73	37	1	1	1	1	1	0.0203893	0.0578927	-0.304192	0.33791	-0.095736	protein arginine phosphatase; YwlE
4.1.1.11	55	32	84	73	37	1	1	1	1	1	0.0203893	0.0578927	-0.304192	0.33791	-0.095736	aspartate 1-decarboxylase; aspartate alpha-decarboxylase; L-aspartate alpha-decarboxylase; aspartic alpha-decarboxylase; L-aspartate 1-carboxy-lyase
1.1.5.3	55	32	84	73	37	1	1	1	1	1	0.0203893	0.0578927	-0.304192	0.33791	-0.095736	glycerol-3-phosphate dehydrogenase; alpha-glycerophosphate dehydrogenase; alpha-glycerophosphate dehydrogenase (acceptor); anaerobic glycerol-3-phosphate dehydrogenase; DL-glycerol 3-phosphate oxidase (misleading); FAD-dependent glycerol-3-phosphate dehydrogenase; FAD-dependent sn-glycerol-3-phosphate dehydrogenase; FAD-GPDH; FAD-linked glycerol 3-phosphate dehydrogenase; FAD-linked L-glycerol-3-…
4.1.1.20	55	32	84	73	37	1	1	1	1	1	0.0203893	0.0578927	-0.304192	0.33791	-0.095736	diaminopimelate decarboxylase; diaminopimelic acid decarboxylase; meso-diaminopimelate decarboxylase; DAP-decarboxylase; meso-2,6-diaminoheptanedioate carboxy-lyase
4.1.1.23	55	32	84	73	37	1	1	1	1	1	0.0203893	0.0578927	-0.304192	0.33791	-0.095736	orotidine-5'-phosphate decarboxylase; orotidine-5'-monophosphate decarboxylase; orotodylate decarboxylase; orotidine phosphate decarboxylase; OMP decarboxylase; orotate monophosphate decarboxylase; orotidine monophosphate decarboxylase; orotidine phosphate decarboxylase; OMP-DC; orotate decarboxylase; orotidine 5'-phosphate decarboxylase; orotidylic decarboxylase; orotidylic acid decarboxylase; o…
4.1.1.33	55	32	84	73	37	1	1	1	1	1	0.0203893	0.0578927	-0.304192	0.33791	-0.095736	diphosphomevalonate decarboxylase; pyrophosphomevalonate decarboxylase; mevalonate-5-pyrophosphate decarboxylase; pyrophosphomevalonic acid decarboxylase; 5-pyrophosphomevalonate decarboxylase; mevalonate 5-diphosphate decarboxylase; ATP:(R)-5-diphosphomevalonate carboxy-lyase (dehydrating)
4.1.1.36	55	32	84	73	37	1	1	1	1	1	0.0203893	0.0578927	-0.304192	0.33791	-0.095736	phosphopantothenoylcysteine decarboxylase; 4-phosphopantotheoylcysteine decarboxylase; 4-phosphopantothenoyl-L-cysteine decarboxylase; PPC-decarboxylase; N-[(R)-4'-phosphopantothenoyl]-L-cysteine carboxy-lyase
4.1.1.37	55	32	84	73	37	1	1	1	1	1	0.0203893	0.0578927	-0.304192	0.33791	-0.095736	uroporphyrinogen decarboxylase; uroporphyrinogen III decarboxylase; porphyrinogen carboxy-lyase; porphyrinogen decarboxylase; uroporphyrinogen-III carboxy-lyase
4.1.1.44	5	21	0	7	7	0.0909091	0.65625	0	0.0958904	0.189189	-1.12094	8.24233	-4.21289	-1.10936	0.769377	4-carboxymuconolactone decarboxylase; gamma-4-carboxymuconolactone decarboxylase; 4-carboxymuconolactone carboxy-lyase; 2-carboxy-2,5-dihydro-5-oxofuran-2-acetate carboxy-lyase (4,5-dihydro-5-oxofuran-2-acetate-forming)
4.1.1.48	55	32	84	73	37	1	1	1	1	1	0.0203893	0.0578927	-0.304192	0.33791	-0.095736	indole-3-glycerol-phosphate synthase; indoleglycerol phosphate synthetase; indoleglycerol phosphate synthase; indole-3-glycerophosphate synthase; 1-(2-carboxyphenylamino)-1-deoxy-D-ribulose-5-phosphate carboxy-lyase (cyclizing)
4.1.1.49	54	32	84	73	37	0.981818	1	1	1	1	-0.100985	0.0793182	-0.264902	0.373135	-0.0724217	phosphoenolpyruvate carboxykinase (ATP); phosphopyruvate carboxylase (ATP); phosphoenolpyruvate carboxylase (ambiguous); phosphoenolpyruvate carboxykinase (ambiguous); phosphopyruvate carboxykinase (adenosine triphosphate); PEP carboxylase (ambiguous); PEP carboxykinase (ambiguous); PEPCK (ATP); PEPK; PEPCK; phosphoenolpyruvic carboxylase (ambiguous); phosphoenolpyruvic carboxykinase (ambiguous);…
4.1.1.73	20	31	84	73	37	0.363636	0.96875	1	1	1	-4.48905	0.680442	1.20706	1.69425	0.801234	tartrate decarboxylase; (R,R)-tartrate carboxy-lyase
4.1.1.85	0	2	0	0	0	0	0.0625	0	0	0	-0.696593	3.96644	-0.941943	-0.81879	-0.555377	3-dehydro-L-gulonate-6-phosphate decarboxylase; 3-keto-L-gulonate 6-phosphate decarboxylase; UlaD; SgaH; SgbH; KGPDC; 3-dehydro-L-gulonate-6-phosphate carboxy-lyase
1.1.5.4	55	32	84	73	37	1	1	1	1	1	0.0203893	0.0578927	-0.304192	0.33791	-0.095736	malate dehydrogenase (quinone); FAD-dependent malate-vitamin K reductase; malate-vitamin K reductase; (S)-malate:(acceptor) oxidoreductase; L-malate-quinone oxidoreductase; malate:quinone oxidoreductase; malate quinone oxidoreductase; MQO; malate:quinone reductase; malate dehydrogenase (acceptor); FAD-dependent malate dehydrogenase
4.1.2.13	55	32	84	73	37	1	1	1	1	1	0.0203893	0.0578927	-0.304192	0.33791	-0.095736	fructose-bisphosphate aldolase; aldolase; fructose-1,6-bisphosphate triosephosphate-lyase; fructose diphosphate aldolase; diphosphofructose aldolase; fructose 1,6-diphosphate aldolase; ketose 1-phosphate aldolase; phosphofructoaldolase; zymohexase; fructoaldolase; fructose 1-phosphate aldolase; fructose 1-monophosphate aldolase; 1,6-diphosphofructose aldolase; SMALDO; D-fructose-1,6-bisphosphate …
4.1.2.14	55	32	84	73	37	1	1	1	1	1	0.0203893	0.0578927	-0.304192	0.33791	-0.095736	2-dehydro-3-deoxy-phosphogluconate aldolase; phospho-2-keto-3-deoxygluconate aldolase; KDPG aldolase; phospho-2-keto-3-deoxygluconic aldolase; 2-keto-3-deoxy-6-phosphogluconic aldolase; 2-keto-3-deoxy-6-phosphogluconate aldolase; 6-phospho-2-keto-3-deoxygluconate aldolase; ODPG aldolase; 2-oxo-3-deoxy-6-phosphogluconate aldolase; 2-keto-3-deoxygluconate-6-P-aldolase; 2-keto-3-deoxygluconate-6-pho…
4.1.2.17	0	0	0	0	2	0	0	0	0	0.0540541	-0.696593	-0.504235	-0.941943	-0.81879	3.60119	L-fuculose-phosphate aldolase; L-fuculose 1-phosphate aldolase; fuculose aldolase; L-fuculose-1-phosphate lactaldehyde-lyase
4.1.2.19	4	0	0	7	1	0.0727273	0	0	0.0958904	0.027027	1.20678	-1.23515	-2.30734	2.65462	-0.511948	rhamnulose-1-phosphate aldolase; rhamnulose phosphate aldolase; L-rhamnulose 1-phosphate aldolase; L-rhamnulose-phosphate aldolase; L-rhamnulose-1-phosphate lactaldehyde-lyase
4.1.2.25	54	32	84	73	37	0.981818	1	1	1	1	-0.100985	0.0793182	-0.264902	0.373135	-0.0724217	dihydroneopterin aldolase; 7,8-dihydroneopterin aldolase; 2-amino-4-hydroxy-6-(D-erythro-1,2,3-trihydroxypropyl)-7,8-dihydropteridine glycolaldehyde-lyase; 2-amino-4-hydroxy-6-(D-erythro-1,2,3-trihydroxypropyl)-7,8-dihydropteridine glycolaldehyde-lyase (2-amino-4-hydroxy-6-hydroxymethyl-7,8-dihydropteridine-forming); DHNA; mptD (gene name); folB (gene name)
4.1.2.29	45	27	81	6	33	0.818182	0.84375	0.964286	0.0821918	0.891892	1.36839	1.21996	3.44266	-7.02712	1.55892	5-dehydro-2-deoxyphosphogluconate aldolase; phospho-5-keto-2-deoxygluconate aldolase; 5-dehydro-2-deoxy-D-gluconate-6-phosphate malonate-semialdehyde-lyase
4.1.2.4	55	32	84	73	37	1	1	1	1	1	0.0203893	0.0578927	-0.304192	0.33791	-0.095736	deoxyribose-phosphate aldolase; phosphodeoxyriboaldolase; deoxyriboaldolase; deoxyribose-5-phosphate aldolase; 2-deoxyribose-5-phosphate aldolase; 2-deoxy-D-ribose-5-phosphate acetaldehyde-lyase
4.1.2.40	55	32	84	73	37	1	1	1	1	1	0.0203893	0.0578927	-0.304192	0.33791	-0.095736	tagatose-bisphosphate aldolase; D-tagatose-1,6-bisphosphate triosephosphate lyase
4.1.2.43	53	32	84	71	37	0.963636	1	1	0.972603	1	-0.164364	0.144058	-0.146192	0.202262	-0.00197761	3-hexulose-6-phosphate synthase; D-arabino-3-hexulose 6-phosphate formaldehyde-lyase; 3-hexulosephosphate synthase; 3-hexulose phosphate synthase; HPS
4.1.2.48	22	27	82	7	17	0.4	0.84375	0.97619	0.0958904	0.459459	-1.67507	2.41768	5.98559	-5.91369	-0.876228	low-specificity L-threonine aldolase; LtaE
1.1.98.6	0	1	0	0	0	0	0.03125	0	0	0	-0.492564	2.80469	-0.666053	-0.578971	-0.39271	ribonucleoside-triphosphate reductase (formate); nrdD (gene name); class III ribonucleoside-triphosphate reductase; anaerobic ribonucleotide reductase; anaerobic ribonucleoside-triphosphate reductase
4.1.2.50	55	32	84	73	37	1	1	1	1	1	0.0203893	0.0578927	-0.304192	0.33791	-0.095736	6-carboxytetrahydropterin synthase; CPH4 synthase; queD (gene name); ToyB; ykvK (gene name)
4.1.2.52	2	1	76	8	19	0.0363636	0.03125	0.904762	0.109589	0.513514	-4.58237	-3.36469	9.14447	-4.16997	1.38115	4-hydroxy-2-oxoheptanedioate aldolase; 2,4-dihydroxyhept-2-enedioate aldolase; HHED aldolase; 4-hydroxy-2-ketoheptanedioate aldolase; HKHD aldolase; HpcH; HpaI; 4-hydroxy-2-oxoheptanedioate succinate semialdehyde lyase (pyruvate-forming)
4.1.3.17	0	2	0	3	0	0	0.0625	0	0.0410959	0	-1.10142	2.03025	-1.48935	1.79947	-0.878135	4-hydroxy-4-methyl-2-oxoglutarate aldolase; pyruvate aldolase; gamma-methyl-gamma-hydroxy-alpha-ketoglutaric aldolase; 4-hydroxy-4-methyl-2-ketoglutarate aldolase; 4-hydroxy-4-methyl-2-oxoglutarate pyruvate-lyase; HMG aldolase; CHA aldolase; 4-carboxy-4-hydroxy-2-oxoadipate aldolase
4.1.3.27	55	32	84	73	37	1	1	1	1	1	0.0203893	0.0578927	-0.304192	0.33791	-0.095736	anthranilate synthase; anthranilate synthetase; chorismate lyase; chorismate pyruvate-lyase (amino-accepting); TrpDE
4.1.3.3	52	32	84	73	37	0.945455	1	1	1	1	-0.345038	0.1224	-0.185904	0.443969	-0.0255432	N-acetylneuraminate lyase; N-acetylneuraminic acid aldolase; acetylneuraminate lyase; sialic aldolase; sialic acid aldolase; sialate lyase; N-acetylneuraminic aldolase; neuraminic aldolase; N-acetylneuraminate aldolase; neuraminic acid aldolase; neuraminate aldolase; N-acetylneuraminic lyase; N-acetylneuraminic acid lyase; NPL; NALase; NANA lyase; acetylneuraminate pyruvate-lyase; N-acetylneurami…
4.1.3.36	55	32	84	73	37	1	1	1	1	1	0.0203893	0.0578927	-0.304192	0.33791	-0.095736	1,4-dihydroxy-2-naphthoyl-CoA synthase; naphthoate synthase; 1,4-dihydroxy-2-naphthoate synthase; dihydroxynaphthoate synthase; o-succinylbenzoyl-CoA 1,4-dihydroxy-2-naphthoate-lyase (cyclizing); MenB; o-succinylbenzoyl-CoA dehydratase (cyclizing)
4.1.3.38	55	32	84	72	37	1	1	1	0.986301	1	0.049882	0.0793182	-0.264902	0.235221	-0.0724217	aminodeoxychorismate lyase; enzyme X; 4-amino-4-deoxychorismate lyase; 4-amino-4-deoxychorismate pyruvate-lyase
4.1.3.42	55	32	84	73	37	1	1	1	1	1	0.0203893	0.0578927	-0.304192	0.33791	-0.095736	(4S)-4-hydroxy-2-oxoglutarate aldolase; 2-oxo-4-hydroxyglutarate aldolase (ambiguous); hydroxyketoglutaric aldolase (ambiguous); 4-hydroxy-2-ketoglutaric aldolase (ambiguous); 2-keto-4-hydroxyglutaric aldolase (ambiguous); 4-hydroxy-2-ketoglutarate aldolase (ambiguous); 2-keto-4-hydroxyglutarate aldolase (ambiguous); 2-oxo-4-hydroxyglutaric aldolase (ambiguous); hydroxyketoglutarate aldolase (amb…
4.1.99.12	55	32	84	72	37	1	1	1	0.986301	1	0.049882	0.0793182	-0.264902	0.235221	-0.0724217	3,4-dihydroxy-2-butanone-4-phosphate synthase; DHBP synthase; L-3,4-dihydroxybutan-2-one-4-phosphate synthase
4.1.99.22	54	32	84	73	37	0.981818	1	1	1	1	-0.100985	0.0793182	-0.264902	0.373135	-0.0724217	GTP 3',8-cyclase; MOCS1A (gene name); moaA (gene name); cnx2 (gene name)
1.1.99.1	55	32	84	73	37	1	1	1	1	1	0.0203893	0.0578927	-0.304192	0.33791	-0.095736	choline dehydrogenase; choline oxidase; choline-cytochrome c reductase; choline:(acceptor) oxidoreductase; choline:(acceptor) 1-oxidoreductase
4.1.99.3	55	27	84	16	36	1	0.84375	1	0.219178	0.972973	2.12598	0.516777	2.49818	-6.05249	1.3687	deoxyribodipyrimidine photo-lyase; photoreactivating enzyme; DNA photolyase; DNA-photoreactivating enzyme; DNA cyclobutane dipyrimidine photolyase; DNA photolyase; deoxyribonucleic photolyase; deoxyribodipyrimidine photolyase; photolyase; PRE; PhrB photolyase; deoxyribonucleic cyclobutane dipyrimidine photolyase; phr A photolyase; dipyrimidine photolyase (photosensitive); deoxyribonucleate pyrimi…
4.2.1.1	55	32	84	73	37	1	1	1	1	1	0.0203893	0.0578927	-0.304192	0.33791	-0.095736	carbonic anhydrase; carbonate dehydratase; anhydrase; carbonate anhydrase; carbonic acid anhydrase; carboxyanhydrase; carbonic anhydrase A; carbonate hydro-lyase; carbonate hydro-lyase (carbon-dioxide-forming)
4.2.1.10	52	32	84	73	37	0.945455	1	1	1	1	-0.345038	0.1224	-0.185904	0.443969	-0.0255432	3-dehydroquinate dehydratase; 3-dehydroquinate hydrolase; DHQase; dehydroquinate dehydratase; 3-dehydroquinase; 5-dehydroquinase; dehydroquinase; 5-dehydroquinate dehydratase; 5-dehydroquinate hydro-lyase; 3-dehydroquinate hydro-lyase
4.2.1.11	55	32	84	73	37	1	1	1	1	1	0.0203893	0.0578927	-0.304192	0.33791	-0.095736	phosphopyruvate hydratase; enolase; 2-phosphoglycerate dehydratase; 14-3-2-protein; nervous-system specific enolase; phosphoenolpyruvate hydratase; 2-phosphoglycerate dehydratase; 2-phosphoglyceric dehydratase; 2-phosphoglycerate enolase; gamma-enolase; 2-phospho-D-glycerate hydro-lyase
4.2.1.113	52	32	84	73	37	0.945455	1	1	1	1	-0.345038	0.1224	-0.185904	0.443969	-0.0255432	o-succinylbenzoate synthase; o-succinylbenzoic acid synthase; OSB synthase; OSBS; 2-succinylbenzoate synthase; MenC
4.2.1.126	55	32	84	73	37	1	1	1	1	1	0.0203893	0.0578927	-0.304192	0.33791	-0.095736	N-acetylmuramic acid 6-phosphate etherase; MurNAc-6-P etherase; MurQ
4.2.1.136	55	32	84	73	37	1	1	1	1	1	0.0203893	0.0578927	-0.304192	0.33791	-0.095736	ADP-dependent NAD(P)H-hydrate dehydratase; (6S)-beta-6-hydroxy-1,4,5,6-tetrahydronicotinamide-adenine-dinucleotide hydro-lyase(ADP-hydrolysing); (6S)-6-beta-hydroxy-1,4,5,6-tetrahydronicotinamide-adenine-dinucleotide hydro-lyase (ADP-hydrolysing; NADH-forming)
4.2.1.17	55	32	84	73	37	1	1	1	1	1	0.0203893	0.0578927	-0.304192	0.33791	-0.095736	enoyl-CoA hydratase; enoyl hydrase; unsaturated acyl-CoA hydratase; beta-hydroxyacyl-CoA dehydrase; beta-hydroxyacid dehydrase; acyl coenzyme A hydrase; crotonase; crotonyl hydrase; 2-octenoyl coenzyme A hydrase; enoyl coenzyme A hydratase; 2-enoyl-CoA hydratase; short-chain enoyl-CoA hydratase; ECH; trans-2-enoyl-CoA hydratase; enoyl coenzyme A hydrase (D); enoyl coenzyme A hydrase (L); short ch…
4.2.1.19	55	32	84	73	37	1	1	1	1	1	0.0203893	0.0578927	-0.304192	0.33791	-0.095736	imidazoleglycerol-phosphate dehydratase; IGP dehydratase; D-erythro-1-(imidazol-4-yl)glycerol 3-phosphate hydro-lyase
4.2.1.2	55	32	84	73	37	1	1	1	1	1	0.0203893	0.0578927	-0.304192	0.33791	-0.095736	fumarate hydratase; fumarase; L-malate hydro-lyase; (S)-malate hydro-lyase
1.1.1.17	54	32	84	73	37	0.981818	1	1	1	1	-0.100985	0.0793182	-0.264902	0.373135	-0.0724217	mannitol-1-phosphate 5-dehydrogenase; hexose reductase; mannitol 1-phosphate dehydrogenase; D-mannitol-1-phosphate dehydrogenase; fructose 6-phosphate reductase
1.10.3.12	55	32	84	73	37	1	1	1	1	1	0.0203893	0.0578927	-0.304192	0.33791	-0.095736	Transferred to 7.1.1.5
4.2.1.20	55	32	84	73	37	1	1	1	1	1	0.0203893	0.0578927	-0.304192	0.33791	-0.095736	tryptophan synthase; L-tryptophan synthetase; indoleglycerol phosphate aldolase; tryptophan desmolase; tryptophan synthetase; L-serine hydro-lyase (adding indoleglycerol-phosphate); L-serine hydro-lyase [adding 1-C-(indol-3-yl)glycerol 3-phosphate, L-tryptophan and glyceraldehyde-3-phosphate-forming]
4.2.1.24	55	32	84	73	37	1	1	1	1	1	0.0203893	0.0578927	-0.304192	0.33791	-0.095736	porphobilinogen synthase; aminolevulinate dehydratase; delta-aminolevulinate dehydratase; delta-aminolevulinic acid dehydrase; delta-aminolevulinic acid dehydratase; aminolevulinic dehydratase; delta-aminolevulinic dehydratase; 5-levulinic acid dehydratase; 5-aminolevulinate hydro-lyase (adding 5-aminolevulinate and cyclizing); hemB (gene name)
4.2.1.3	53	32	84	73	37	0.963636	1	1	1	1	-0.222793	0.10082	-0.225473	0.408488	-0.0490243	aconitate hydratase; cis-aconitase; aconitase; AcnB; 2-methylaconitate hydratase; citrate(isocitrate) hydro-lyase
4.2.1.33	55	32	84	73	37	1	1	1	1	1	0.0203893	0.0578927	-0.304192	0.33791	-0.095736	3-isopropylmalate dehydratase; (2R,3S)-3-isopropylmalate hydro-lyase; beta-isopropylmalate dehydratase; isopropylmalate isomerase; alpha-isopropylmalate isomerase; 3-isopropylmalate hydro-lyase
4.2.1.35	55	32	84	73	37	1	1	1	1	1	0.0203893	0.0578927	-0.304192	0.33791	-0.095736	(R)-2-methylmalate dehydratase; citraconate hydratase; citraconase; citramalate hydro-lyase; (-)-citramalate hydro-lyase; (R)-2-methylmalate hydro-lyase
4.2.1.44	45	27	81	6	33	0.818182	0.84375	0.964286	0.0821918	0.891892	1.36839	1.21996	3.44266	-7.02712	1.55892	myo-inosose-2 dehydratase; inosose 2,3-dehydratase; ketoinositol dehydratase; 2,4,6/3,5-pentahydroxycyclohexanone hydro-lyase
4.2.1.48	50	0	63	0	12	0.909091	0	0.75	0	0.324324	5.77686	-3.98753	4.76805	-6.47505	-1.2364	D-glutamate cyclase; D-glutamate hydro-lyase (cyclizing)
4.2.1.49	55	32	84	73	37	1	1	1	1	1	0.0203893	0.0578927	-0.304192	0.33791	-0.095736	urocanate hydratase; urocanase; 3-(5-oxo-4,5-dihydro-3H-imidazol-4-yl)propanoate hydro-lyase
4.2.1.51	55	32	84	73	37	1	1	1	1	1	0.0203893	0.0578927	-0.304192	0.33791	-0.095736	prephenate dehydratase; prephenate hydro-lyase (decarboxylating)
4.2.1.53	1	1	1	7	0	0.0181818	0.03125	0.0119048	0.0958904	0	-0.759873	-0.127833	-1.42087	3.27416	-1.24189	oleate hydratase; (R)-10-hydroxystearate 10-hydro-lyase
1.10.3.14	55	32	84	73	37	1	1	1	1	1	0.0203893	0.0578927	-0.304192	0.33791	-0.095736	Transferred to 7.1.1.7
4.2.1.59	55	32	84	73	37	1	1	1	1	1	0.0203893	0.0578927	-0.304192	0.33791	-0.095736	3-hydroxyacyl-[acyl-carrier-protein] dehydratase; fabZ (gene name); fabA (gene name); D-3-hydroxyoctanoyl-[acyl carrier protein] dehydratase; D-3-hydroxyoctanoyl-acyl carrier protein dehydratase; beta-hydroxyoctanoyl-acyl carrier protein dehydrase; beta-hydroxyoctanoyl thioester dehydratase; beta-hydroxyoctanoyl-ACP-dehydrase; (3R)-3-hydroxyoctanoyl-[acyl-carrier-protein] hydro-lyase; (3R)-3-hydr…
4.2.1.6	55	32	84	73	37	1	1	1	1	1	0.0203893	0.0578927	-0.304192	0.33791	-0.095736	galactonate dehydratase; D-galactonate dehydrase; D-galactonate dehydratase; D-galactonate hydro-lyase
4.2.1.68	55	31	82	30	37	1	0.96875	0.97619	0.410959	1	1.50118	0.92747	1.38424	-4.36478	1.07441	L-fuconate dehydratase; L-fuconate hydro-lyase
4.2.1.70	54	32	84	53	37	0.981818	1	1	0.726027	1	0.506545	0.52483	0.55177	-1.75649	0.412253	pseudouridylate synthase; pseudouridylic acid synthetase; pseudouridine monophosphate synthetase; 5-ribosyluracil 5-phosphate synthetase; pseudouridylate synthetase; upsilonUMP synthetase; uracil hydro-lyase (adding D-ribose 5-phosphate); YeiN; pseudouridine-5'-phosphate glycosidase
4.2.1.75	55	32	84	73	37	1	1	1	1	1	0.0203893	0.0578927	-0.304192	0.33791	-0.095736	uroporphyrinogen-III synthase; porphobilinogenase; uroporphyrinogen isomerase; uroporphyrinogen III cosynthase; URO-synthase; hydroxymethylbilane hydro-lyase (cyclizing)
4.2.1.8	55	32	84	73	37	1	1	1	1	1	0.0203893	0.0578927	-0.304192	0.33791	-0.095736	mannonate dehydratase; mannonic hydrolase; mannonate hydrolyase; altronic hydro-lyase; altronate hydrolase; D-mannonate hydrolyase; D-mannonate hydro-lyase
4.2.1.9	55	32	84	73	37	1	1	1	1	1	0.0203893	0.0578927	-0.304192	0.33791	-0.095736	dihydroxy-acid dehydratase; acetohydroxyacid dehydratase; alpha,beta-dihydroxyacid dehydratase; 2,3-dihydroxyisovalerate dehydratase; alpha,beta-dihydroxyisovalerate dehydratase; dihydroxy acid dehydrase; DHAD; 2,3-dihydroxy-acid hydro-lyase
4.2.3.1	55	32	84	73	37	1	1	1	1	1	0.0203893	0.0578927	-0.304192	0.33791	-0.095736	threonine synthase; threonine synthetase; O-phospho-L-homoserine phospho-lyase (adding water)
4.2.3.12	55	32	84	73	37	1	1	1	1	1	0.0203893	0.0578927	-0.304192	0.33791	-0.095736	6-pyruvoyltetrahydropterin synthase; 2-amino-4-oxo-6-[(1S,2R)-1,2-dihydroxy-3-triphosphooxypropyl]-7,8-dihydroxypteridine triphosphate lyase; 6-[(1S,2R)-1,2-dihydroxy-3-triphosphooxypropyl]-7,8-dihydropterin triphosphate-lyase (6-pyruvoyl-5,6,7,8-tetrahydropterin-forming)
4.2.3.4	55	32	84	73	37	1	1	1	1	1	0.0203893	0.0578927	-0.304192	0.33791	-0.095736	3-dehydroquinate synthase; 5-dehydroquinate synthase; 5-dehydroquinic acid synthetase; dehydroquinate synthase; 3-dehydroquinate synthetase; 3-deoxy-arabino-heptulosonate-7-phosphate phosphate-lyase (cyclizing); 3-deoxy-arabino-heptulonate-7-phosphate phosphate-lyase (cyclizing); 3-deoxy-arabino-heptulonate-7-phosphate phosphate-lyase (cyclizing; 3-dehydroquinate-forming)
1.11.1.1	0	0	0	0	1	0	0	0	0	0.027027	-0.492564	-0.356547	-0.666053	-0.578971	2.54642	NADH peroxidase; DPNH peroxidase; NAD peroxidase; diphosphopyridine nucleotide peroxidase; NADH-peroxidase; nicotinamide adenine dinucleotide peroxidase; NADH2 peroxidase
4.2.3.5	55	32	84	73	37	1	1	1	1	1	0.0203893	0.0578927	-0.304192	0.33791	-0.095736	chorismate synthase; 5-O-(1-carboxyvinyl)-3-phosphoshikimate phosphate-lyase
4.2.99.18	55	32	84	73	37	1	1	1	1	1	0.0203893	0.0578927	-0.304192	0.33791	-0.095736	DNA-(apurinic or apyrimidinic site) lyase; AP lyase; AP endonuclease class I; endodeoxyribonuclease (apurinic or apyrimidinic); deoxyribonuclease (apurinic or apyrimidinic); E. coli endonuclease III; phage-T4 UV endonuclease; Micrococcus luteus UV endonuclease; AP site-DNA 5'-phosphomonoester-lyase; X-ray endonuclease III
4.2.99.20	55	32	84	72	37	1	1	1	0.986301	1	0.049882	0.0793182	-0.264902	0.235221	-0.0724217	2-succinyl-6-hydroxy-2,4-cyclohexadiene-1-carboxylate synthase; 2-succinyl-6-hydroxy-2,4-cyclohexadiene-1-carboxylic acid synthase; 6-hydroxy-2-succinylcyclohexa-2,4-diene-1-carboxylate synthase; SHCHC synthase; MenH; YfbB
4.2.99.21	2	2	0	1	2	0.0363636	0.0625	0	0.0136986	0.0540541	0.603838	1.44636	-1.76224	-0.660167	1.18278	isochorismate lyase; salicylate biosynthesis protein pchB; pyochelin biosynthetic protein PchB; isochorismate pyruvate lyase
4.3.1.12	0	1	0	0	0	0	0.03125	0	0	0	-0.492564	2.80469	-0.666053	-0.578971	-0.39271	ornithine cyclodeaminase; ornithine cyclase; ornithine cyclase (deaminating); L-ornithine ammonia-lyase (cyclizing)
4.3.1.17	55	32	84	73	37	1	1	1	1	1	0.0203893	0.0578927	-0.304192	0.33791	-0.095736	L-serine ammonia-lyase; serine deaminase; L-hydroxyaminoacid dehydratase; L-serine deaminase; L-serine dehydratase; L-serine hydro-lyase (deaminating)
4.3.1.18	55	32	84	73	37	1	1	1	1	1	0.0203893	0.0578927	-0.304192	0.33791	-0.095736	D-serine ammonia-lyase; D-hydroxyaminoacid dehydratase; D-serine dehydrase; D-hydroxy amino acid dehydratase; D-serine hydrolase; D-serine dehydratase (deaminating); D-serine deaminase; D-serine hydro-lyase (deaminating)
4.3.1.19	55	32	84	72	37	1	1	1	0.986301	1	0.049882	0.0793182	-0.264902	0.235221	-0.0724217	threonine ammonia-lyase; threonine deaminase; L-serine dehydratase; serine deaminase; L-threonine dehydratase; threonine dehydrase; L-threonine deaminase; threonine dehydratase; L-threonine hydro-lyase (deaminating); L-threonine ammonia-lyase
4.3.1.3	55	32	84	73	37	1	1	1	1	1	0.0203893	0.0578927	-0.304192	0.33791	-0.095736	histidine ammonia-lyase; histidase; histidinase; histidine alpha-deaminase; L-histidine ammonia-lyase
4.3.2.1	55	32	84	73	37	1	1	1	1	1	0.0203893	0.0578927	-0.304192	0.33791	-0.095736	argininosuccinate lyase; arginosuccinase; argininosuccinic acid lyase; arginine-succinate lyase; N-(L-argininosuccinate) arginine-lyase; omega-N-(L-arginino)succinate arginine-lyase; 2-(omega-N-L-arginino)succinate arginine-lyase (fumarate-forming)
1.11.1.10	20	7	21	4	18	0.363636	0.21875	0.25	0.0547945	0.486486	1.9098	-0.338265	-0.132383	-3.74208	3.03814	chloride peroxidase; chloroperoxidase; CPO; vanadium haloperoxidase
4.3.2.2	55	32	84	73	37	1	1	1	1	1	0.0203893	0.0578927	-0.304192	0.33791	-0.095736	adenylosuccinate lyase; adenylosuccinase; succino AMP-lyase; 6-N-(1,2-dicarboxyethyl)AMP AMP-lyase; 6-N-(1,2-dicarboxyethyl)AMP AMP-lyase (fumarate-forming)
4.3.3.6	55	32	84	73	37	1	1	1	1	1	0.0203893	0.0578927	-0.304192	0.33791	-0.095736	pyridoxal 5'-phosphate synthase (glutamine hydrolysing); PdxST
4.3.3.7	55	32	84	73	37	1	1	1	1	1	0.0203893	0.0578927	-0.304192	0.33791	-0.095736	4-hydroxy-tetrahydrodipicolinate synthase; dihydrodipicolinate synthase (incorrect); dihydropicolinate synthetase (incorrect); dihydrodipicolinic acid synthase (incorrect); L-aspartate-4-semialdehyde hydro-lyase (adding pyruvate and cyclizing); dapA (gene name).
4.3.99.3	54	32	84	73	37	0.981818	1	1	1	1	-0.100985	0.0793182	-0.264902	0.373135	-0.0724217	7-carboxy-7-deazaguanine synthase; 7-carboxy-7-carbaguanine synthase; queE (gene name)
4.4.1.1	55	32	84	73	37	1	1	1	1	1	0.0203893	0.0578927	-0.304192	0.33791	-0.095736	cystathionine gamma-lyase; homoserine deaminase; homoserine dehydratase; cystine desulfhydrase; cysteine desulfhydrase; gamma-cystathionase; cystathionase; homoserine deaminase-cystathionase; gamma-CTL; cystalysin; cysteine lyase; L-cystathionine cysteine-lyase (deaminating); CGL
4.4.1.16	55	32	84	73	37	1	1	1	1	1	0.0203893	0.0578927	-0.304192	0.33791	-0.095736	selenocysteine lyase; selenocysteine reductase; selenocysteine beta-lyase
4.4.1.2	55	32	84	73	37	1	1	1	1	1	0.0203893	0.0578927	-0.304192	0.33791	-0.095736	homocysteine desulfhydrase; homocysteine desulfurase; L-homocysteine hydrogen-sulfide-lyase (deaminating)
4.4.1.21	55	32	84	73	37	1	1	1	1	1	0.0203893	0.0578927	-0.304192	0.33791	-0.095736	S-ribosylhomocysteine lyase; S-ribosylhomocysteinase; LuxS
4.4.1.5	55	32	84	73	37	1	1	1	1	1	0.0203893	0.0578927	-0.304192	0.33791	-0.095736	lactoylglutathione lyase; methylglyoxalase; aldoketomutase; ketone-aldehyde mutase; glyoxylase I; (R)-S-lactoylglutathione methylglyoxal-lyase (isomerizing)
4.4.1.8	55	32	84	73	37	1	1	1	1	1	0.0203893	0.0578927	-0.304192	0.33791	-0.095736	Transferred to 4.4.1.13
1.11.1.15	55	32	84	73	37	1	1	1	1	1	0.0203893	0.0578927	-0.304192	0.33791	-0.095736	Transferred to 1.11.1.24 and 1.11.1.25 and 1.11.1.26 and 1.11.1.27 and 1.11.1.28 and 1.11.1.29
4.6.1.1	1	0	1	1	1	0.0181818	0	0.0119048	0.0136986	0.027027	0.276256	-0.7131	-0.248386	-0.00485036	0.68415	adenylate cyclase; adenylylcyclase; adenyl cyclase; 3',5'-cyclic AMP synthetase; ATP diphosphate-lyase (cyclizing)
4.6.1.12	55	32	84	73	37	1	1	1	1	1	0.0203893	0.0578927	-0.304192	0.33791	-0.095736	2-C-methyl-D-erythritol 2,4-cyclodiphosphate synthase; MECDP-synthase; 2-phospho-4-(cytidine 5'-diphospho)-2-C-methyl-D-erythritol CMP-lyase (cyclizing)
4.6.1.15	55	32	84	73	37	1	1	1	1	1	0.0203893	0.0578927	-0.304192	0.33791	-0.095736	FAD-AMP lyase (cyclizing); FMN cyclase; FAD AMP-lyase (cyclic-FMN-forming)
4.6.1.17	55	32	84	73	37	1	1	1	1	1	0.0203893	0.0578927	-0.304192	0.33791	-0.095736	cyclic pyranopterin monophosphate synthase; MOCS1B (gene name); moaC (gene name); cnx3 (gene name)
4.99.1.1	54	32	84	73	37	0.981818	1	1	1	1	-0.100985	0.0793182	-0.264902	0.373135	-0.0724217	Transferred to 4.98.1.1
4.99.1.4	55	32	84	73	37	1	1	1	1	1	0.0203893	0.0578927	-0.304192	0.33791	-0.095736	sirohydrochlorin ferrochelatase; CysG; Met8P; SirB; sirohydrochlorin ferro-lyase (incorrect)
4.99.1.9	54	32	84	73	37	0.981818	1	1	1	1	-0.100985	0.0793182	-0.264902	0.373135	-0.0724217	coproporphyrin ferrochelatase; hemH (gene name)
5.1.1.1	55	32	84	73	37	1	1	1	1	1	0.0203893	0.0578927	-0.304192	0.33791	-0.095736	alanine racemase; L-alanine racemase
5.1.1.20	55	32	84	73	37	1	1	1	1	1	0.0203893	0.0578927	-0.304192	0.33791	-0.095736	L-Ala-D/L-Glu epimerase; YkfB; YcjG; AEE; AE epimerase
5.1.1.21	1	22	0	2	9	0.0181818	0.6875	0	0.0273973	0.243243	-2.43966	9.84903	-3.88403	-2.58514	2.24682	isoleucine 2-epimerase; BCAA racemase
1.11.1.6	55	32	84	73	37	1	1	1	1	1	0.0203893	0.0578927	-0.304192	0.33791	-0.095736	catalase; equilase; caperase; optidase; catalase-peroxidase; CAT
5.1.1.3	55	32	84	73	37	1	1	1	1	1	0.0203893	0.0578927	-0.304192	0.33791	-0.095736	glutamate racemase
5.1.1.5	55	32	84	73	37	1	1	1	1	1	0.0203893	0.0578927	-0.304192	0.33791	-0.095736	lysine racemase
5.1.2.7	51	4	83	37	36	0.927273	0.125	0.988095	0.506849	0.972973	1.70335	-4.31084	2.71108	-2.53706	1.58054	tagaturonate epimerase; fructuronate epimerase; tagaturonate/fructuronate epimerase; UxaE
5.1.3.1	55	32	84	73	37	1	1	1	1	1	0.0203893	0.0578927	-0.304192	0.33791	-0.095736	ribulose-phosphate 3-epimerase; phosphoribulose epimerase; erythrose-4-phosphate isomerase; phosphoketopentose 3-epimerase; xylulose phosphate 3-epimerase; phosphoketopentose epimerase; ribulose 5-phosphate 3-epimerase; D-ribulose phosphate-3-epimerase; D-ribulose 5-phosphate epimerase; D-ribulose-5-P 3-epimerase; D-xylulose-5-phosphate 3-epimerase; pentose-5-phosphate 3-epimerase
5.1.3.14	55	32	84	73	37	1	1	1	1	1	0.0203893	0.0578927	-0.304192	0.33791	-0.095736	UDP-N-acetylglucosamine 2-epimerase (non-hydrolysing); UDP-N-acetylglucosamine 2'-epimerase (ambiguous); uridine diphosphoacetylglucosamine 2'-epimerase (ambiguous); uridine diphospho-N-acetylglucosamine 2'-epimerase (ambiguous); uridine diphosphate-N-acetylglucosamine-2'-epimerase (ambiguous); rffE (gene name); mnaA (gene name); UDP-N-acetyl-D-glucosamine 2-epimerase
5.1.3.2	12	10	42	44	14	0.218182	0.3125	0.5	0.60274	0.378378	-2.70054	-1.07646	0.885169	2.79273	-0.612457	UDP-glucose 4-epimerase; UDP-galactose 4-epimerase; uridine diphosphoglucose epimerase; galactowaldenase; UDPG-4-epimerase; uridine diphosphate galactose 4-epimerase; uridine diphospho-galactose-4-epimerase; UDP-glucose epimerase; 4-epimerase; uridine diphosphoglucose 4-epimerase; uridine diphosphate glucose 4-epimerase; UDP-D-galactose 4-epimerase
5.1.3.22	0	2	0	0	0	0	0.0625	0	0	0	-0.696593	3.96644	-0.941943	-0.81879	-0.555377	L-ribulose-5-phosphate 3-epimerase; L-xylulose 5-phosphate 3-epimerase; UlaE; SgaU
5.1.3.25	9	9	27	36	9	0.163636	0.28125	0.321429	0.493151	0.243243	-2.28006	-0.383575	-0.150116	3.25945	-0.937475	dTDP-L-rhamnose 4-epimerase; dTDP-4-L-rhamnose 4-epimerase; wbiB (gene name)
5.1.3.29	0	4	67	3	22	0	0.125	0.797619	0.0410959	0.594595	-4.82724	-2.20338	8.29728	-4.96776	2.7523	L-fucose mutarotase; FucU; fucose mutarotase; FucM
5.1.3.3	55	32	84	73	37	1	1	1	1	1	0.0203893	0.0578927	-0.304192	0.33791	-0.095736	aldose 1-epimerase; mutarotase; aldose mutarotase; galactose mutarotase; galactose 1-epimerase; D-galactose 1-epimerase
1.11.1.9	55	32	84	73	37	1	1	1	1	1	0.0203893	0.0578927	-0.304192	0.33791	-0.095736	glutathione peroxidase; GSH peroxidase; selenium-glutathione peroxidase; reduced glutathione peroxidase
5.1.3.32	4	0	0	6	1	0.0727273	0	0	0.0821918	0.027027	1.40895	-1.18256	-2.2091	2.25187	-0.416301	L-rhamnose mutarotase; rhamnose 1-epimerase; type-3 mutarotase; YiiL
5.1.3.4	39	7	71	11	25	0.709091	0.21875	0.845238	0.150685	0.675676	1.86219	-2.62222	4.20408	-5.11248	1.08321	L-ribulose-5-phosphate 4-epimerase; phosphoribulose isomerase; ribulose phosphate 4-epimerase; L-ribulose-phosphate 4-epimerase; L-ribulose 5-phosphate 4-epimerase; AraD; L-Ru5P
5.1.3.6	4	0	17	11	0	0.0727273	0	0.202381	0.150685	0	-1.00258	-2.01709	2.74605	1.20941	-2.22167	UDP-glucuronate 4-epimerase; uridine diphospho-D-galacturonic acid; UDP glucuronic epimerase; uridine diphosphoglucuronic epimerase; UDP-galacturonate 4-epimerase; uridine diphosphoglucuronate epimerase; UDP-D-galacturonic acid 4-epimerase
5.1.3.9	55	32	84	73	37	1	1	1	1	1	0.0203893	0.0578927	-0.304192	0.33791	-0.095736	N-acylglucosamine-6-phosphate 2-epimerase; acylglucosamine-6-phosphate 2-epimerase; acylglucosamine phosphate 2-epimerase
5.1.99.6	55	32	84	73	37	1	1	1	1	1	0.0203893	0.0578927	-0.304192	0.33791	-0.095736	NAD(P)H-hydrate epimerase; NAD(P)HX epimerase
5.1.99.8	54	32	84	73	37	0.981818	1	1	1	1	-0.100985	0.0793182	-0.264902	0.373135	-0.0724217	7,8-dihydroneopterin epimerase
5.2.1.8	55	32	84	73	37	1	1	1	1	1	0.0203893	0.0578927	-0.304192	0.33791	-0.095736	peptidylprolyl isomerase; PPIase; cyclophilin [misleading, see comments]; peptide bond isomerase; peptidyl-prolyl cis-trans isomerase
5.3.1.1	55	32	84	73	37	1	1	1	1	1	0.0203893	0.0578927	-0.304192	0.33791	-0.095736	triose-phosphate isomerase; phosphotriose isomerase; triose phosphoisomerase; triose phosphate mutase; D-glyceraldehyde-3-phosphate ketol-isomerase
5.3.1.12	55	32	84	72	37	1	1	1	0.986301	1	0.049882	0.0793182	-0.264902	0.235221	-0.0724217	glucuronate isomerase; uronic isomerase; uronate isomerase; D-glucuronate isomerase; uronic acid isomerase; D-glucuronate ketol-isomerase
5.3.1.13	0	4	67	3	20	0	0.125	0.797619	0.0410959	0.540541	-4.77667	-2.15312	8.52247	-4.90085	2.25601	arabinose-5-phosphate isomerase; kdsD (gene name); gutQ (gene name); arabinose phosphate isomerase; phosphoarabinoisomerase; D-arabinose-5-phosphate ketol-isomerase
1.11.2.4	55	32	84	73	37	1	1	1	1	1	0.0203893	0.0578927	-0.304192	0.33791	-0.095736	fatty-acid peroxygenase; fatty acid hydroxylase (ambiguous); P450 peroxygenase; CYP152A1; P450BS; P450SPalpha
5.3.1.14	4	0	0	6	1	0.0727273	0	0	0.0821918	0.027027	1.40895	-1.18256	-2.2091	2.25187	-0.416301	L-rhamnose isomerase; rhamnose isomerase; L-rhamnose ketol-isomerase
5.3.1.15	14	5	10	7	23	0.254545	0.15625	0.119048	0.0958904	0.621622	0.814763	-0.680998	-2.2946	-2.34581	5.78512	D-lyxose ketol-isomerase; D-lyxose isomerase; D-lyxose ketol-isomerase
5.3.1.16	53	32	84	73	37	0.963636	1	1	1	1	-0.222793	0.10082	-0.225473	0.408488	-0.0490243	1-(5-phosphoribosyl)-5-[(5-phosphoribosylamino)methylideneamino]imidazole-4-carboxamide isomerase; N-(5'-phospho-D-ribosylformimino)-5-amino-1-(5''-phosphoribosyl)-4-imidazolecarboxamide isomerase; phosphoribosylformiminoaminophosphoribosylimidazolecarboxamide isomerase; N-(phosphoribosylformimino) aminophosphoribosylimidazolecarboxamide isomerase; 1-(5-phosphoribosyl)-5-[(5-phosphoribosylamino)m…
5.3.1.24	55	32	84	73	37	1	1	1	1	1	0.0203893	0.0578927	-0.304192	0.33791	-0.095736	phosphoribosylanthranilate isomerase; PRA isomerase; PRAI; IGPS:PRAI (indole-3-glycerol-phosphate synthetase/N-5'-phosphoribosylanthranilate isomerase complex); N-(5-phospho-beta-D-ribosyl)anthranilate ketol-isomerase
5.3.1.25	0	0	0	0	2	0	0	0	0	0.0540541	-0.696593	-0.504235	-0.941943	-0.81879	3.60119	L-fucose isomerase
5.3.1.26	55	32	84	73	37	1	1	1	1	1	0.0203893	0.0578927	-0.304192	0.33791	-0.095736	galactose-6-phosphate isomerase
5.3.1.27	53	32	84	71	37	0.963636	1	1	0.972603	1	-0.164364	0.144058	-0.146192	0.202262	-0.00197761	6-phospho-3-hexuloisomerase; 3-hexulose-6-phosphate isomerase; phospho-3-hexuloisomerase; PHI; 6-phospho-3-hexulose isomerase; YckF
5.3.1.3	0	0	0	0	2	0	0	0	0	0.0540541	-0.696593	-0.504235	-0.941943	-0.81879	3.60119	D-arabinose isomerase; D-arabinose(L-fucose) isomerase; L-fucose isomerase; D-arabinose ketol-isomerase; arabinose isomerase (misleading)
5.3.1.30	44	27	81	6	33	0.8	0.84375	0.964286	0.0821918	0.891892	1.22499	1.24895	3.49987	-7.00356	1.59142	5-deoxy-glucuronate isomerase; 5DG isomerase; IolB
5.3.1.4	41	5	71	11	25	0.745455	0.15625	0.845238	0.150685	0.675676	2.27025	-3.13355	4.20408	-5.11248	1.08321	L-arabinose isomerase; L-arabinose ketol-isomerase; araA (gene name)
1.13.11.11	55	32	84	73	37	1	1	1	1	1	0.0203893	0.0578927	-0.304192	0.33791	-0.095736	tryptophan 2,3-dioxygenase; tryptophan pyrrolase (ambiguous); tryptophanase; tryptophan oxygenase; tryptamine 2,3-dioxygenase; tryptophan peroxidase; indoleamine 2,3-dioxygenase (ambiguous); indolamine 2,3-dioxygenase (ambiguous); L-tryptophan pyrrolase; TDO; L-tryptophan 2,3-dioxygenase; L-tryptophan:oxygen 2,3-oxidoreductase (decyclizing)
5.3.1.5	2	10	6	71	1	0.0363636	0.3125	0.0714286	0.972603	0.027027	-4.14193	-0.0502791	-4.949	11.7696	-3.4165	xylose isomerase; D-xylose isomerase; D-xylose ketoisomerase; D-xylose ketol-isomerase; D-xylose aldose-ketose-isomerase
5.3.1.6	55	32	84	73	37	1	1	1	1	1	0.0203893	0.0578927	-0.304192	0.33791	-0.095736	ribose-5-phosphate isomerase; phosphopentosisomerase; phosphoriboisomerase; ribose phosphate isomerase; 5-phosphoribose isomerase; D-ribose 5-phosphate isomerase; D-ribose-5-phosphate ketol-isomerase
5.3.1.8	55	32	84	73	37	1	1	1	1	1	0.0203893	0.0578927	-0.304192	0.33791	-0.095736	mannose-6-phosphate isomerase; phosphomannose isomerase; phosphohexomutase; phosphohexoisomerase; mannose phosphate isomerase; phosphomannoisomerase; D-mannose-6-phosphate ketol-isomerase
5.3.1.9	55	32	84	73	37	1	1	1	1	1	0.0203893	0.0578927	-0.304192	0.33791	-0.095736	glucose-6-phosphate isomerase; phosphohexose isomerase; phosphohexomutase; oxoisomerase; hexosephosphate isomerase; phosphosaccharomutase; phosphoglucoisomerase; phosphohexoisomerase; phosphoglucose isomerase; glucose phosphate isomerase; hexose phosphate isomerase; D-glucose-6-phosphate ketol-isomerase
5.3.2.6	54	32	84	73	37	0.981818	1	1	1	1	-0.100985	0.0793182	-0.264902	0.373135	-0.0724217	2-hydroxymuconate tautomerase; 4-oxalocrotonate tautomerase (misleading); 4-oxalocrotonate isomerase (misleading); cnbG (gene name); praC (gene name); xylH (gene name)
5.3.3.2	55	32	84	73	37	1	1	1	1	1	0.0203893	0.0578927	-0.304192	0.33791	-0.095736	isopentenyl-diphosphate Delta-isomerase; isopentenylpyrophosphate Delta-isomerase; methylbutenylpyrophosphate isomerase; isopentenylpyrophosphate isomerase; isopentenyl-diphosphate Delta3-Delta2-isomerase
5.3.99.10	55	32	84	73	37	1	1	1	1	1	0.0203893	0.0578927	-0.304192	0.33791	-0.095736	thiazole tautomerase; tenI (gene name)
5.3.99.11	0	2	0	0	0	0	0.0625	0	0	0	-0.696593	3.96644	-0.941943	-0.81879	-0.555377	2-keto-myo-inositol isomerase; IolI; inosose isomerase; 2KMI isomerase.
5.4.2.10	55	32	84	73	37	1	1	1	1	1	0.0203893	0.0578927	-0.304192	0.33791	-0.095736	phosphoglucosamine mutase
5.4.2.11	55	32	84	73	37	1	1	1	1	1	0.0203893	0.0578927	-0.304192	0.33791	-0.095736	phosphoglycerate mutase (2,3-diphosphoglycerate-dependent); glycerate phosphomutase (diphosphoglycerate cofactor); 2,3-diphosphoglycerate dependent phosphoglycerate mutase; cofactor dependent phosphoglycerate mutase; phosphoglycerate phosphomutase (ambiguous); phosphoglyceromutase (ambiguous); monophosphoglycerate mutase (ambiguous); monophosphoglyceromutase (ambiguous); GriP mutase (ambiguous); …
1.13.11.2	55	32	84	73	37	1	1	1	1	1	0.0203893	0.0578927	-0.304192	0.33791	-0.095736	catechol 2,3-dioxygenase; 2,3-pyrocatechase; catechol 2,3-oxygenase; catechol oxygenase; metapyrocatechase; pyrocatechol 2,3-dioxygenase; xylE (gene name); catechol:oxygen 2,3-oxidoreductase (decyclizing)
5.4.2.12	55	32	84	73	37	1	1	1	1	1	0.0203893	0.0578927	-0.304192	0.33791	-0.095736	phosphoglycerate mutase (2,3-diphosphoglycerate-independent); cofactor independent phosphoglycerate mutase; 2,3-diphosphoglycerate-independent phosphoglycerate mutase; phosphoglycerate phosphomutase (ambiguous); phosphoglyceromutase (ambiguous); monophosphoglycerate mutase (ambiguous); monophosphoglyceromutase (ambiguous); GriP mutase (ambiguous); PGA mutase (ambiguous); iPGM; iPGAM; PGAM-i
5.4.2.2	54	27	84	72	36	0.981818	0.84375	1	0.986301	0.972973	0.106548	-0.725787	0.0140944	0.483662	-0.0848596	phosphoglucomutase (alpha-D-glucose-1,6-bisphosphate-dependent); glucose phosphomutase (ambiguous); phosphoglucose mutase (ambiguous)
5.4.2.7	55	32	84	73	37	1	1	1	1	1	0.0203893	0.0578927	-0.304192	0.33791	-0.095736	phosphopentomutase; phosphodeoxyribomutase; deoxyribose phosphomutase; deoxyribomutase; phosphoribomutase; alpha-D-glucose-1,6-bisphosphate:deoxy-D-ribose-1-phosphate phosphotransferase; D-ribose 1,5-phosphomutase
5.4.2.8	0	1	0	1	0	0	0.03125	0	0.0136986	0	-0.696593	1.7311	-0.941943	0.811931	-0.555377	phosphomannomutase; mannose phosphomutase; phosphomannose mutase; D-mannose 1,6-phosphomutase
5.4.3.8	55	32	84	73	37	1	1	1	1	1	0.0203893	0.0578927	-0.304192	0.33791	-0.095736	glutamate-1-semialdehyde 2,1-aminomutase; glutamate-1-semialdehyde aminotransferase
5.4.4.2	55	32	84	73	37	1	1	1	1	1	0.0203893	0.0578927	-0.304192	0.33791	-0.095736	isochorismate synthase; MenF
5.4.99.12	55	32	84	73	37	1	1	1	1	1	0.0203893	0.0578927	-0.304192	0.33791	-0.095736	tRNA pseudouridine38-40 synthase; TruA; tRNA pseudouridine synthase I; PSUI; hisT (gene name)
5.4.99.18	55	32	84	73	37	1	1	1	1	1	0.0203893	0.0578927	-0.304192	0.33791	-0.095736	5-(carboxyamino)imidazole ribonucleotide mutase; N5-CAIR mutase; PurE; N5-carboxyaminoimidazole ribonucleotide mutase; class I PurE
5.4.99.19	55	32	84	71	37	1	1	1	0.972603	1	0.0794803	0.10082	-0.225473	0.132166	-0.0490243	16S rRNA pseudouridine516 synthase; 16S RNA pseudouridine516 synthase; 16S PsiI516 synthase; 16S RNA Psi516 synthase; RNA pseudouridine synthase RsuA; RsuA; 16S RNA pseudouridine 516 synthase
5.4.99.21	55	32	84	73	37	1	1	1	1	1	0.0203893	0.0578927	-0.304192	0.33791	-0.095736	23S rRNA pseudouridine2604 synthase; RluF; YjbC
1.1.1.18	45	27	81	8	33	0.818182	0.84375	0.964286	0.109589	0.891892	1.29056	1.16243	3.3292	-6.74271	1.49445	inositol 2-dehydrogenase; myo-inositol 2-dehydrogenase; myo-inositol:NAD+ oxidoreductase; inositol dehydrogenase; myo-inositol dehydrogenase
1.13.11.81	54	32	84	73	37	0.981818	1	1	1	1	-0.100985	0.0793182	-0.264902	0.373135	-0.0724217	7,8-dihydroneopterin oxygenase
5.4.99.22	55	32	84	73	37	1	1	1	1	1	0.0203893	0.0578927	-0.304192	0.33791	-0.095736	23S rRNA pseudouridine2605 synthase; RluB; YciL
5.4.99.23	55	32	84	73	37	1	1	1	1	1	0.0203893	0.0578927	-0.304192	0.33791	-0.095736	23S rRNA pseudouridine1911/1915/1917 synthase; RluD; pseudouridine synthase RluD
5.4.99.25	55	32	84	73	37	1	1	1	1	1	0.0203893	0.0578927	-0.304192	0.33791	-0.095736	tRNA pseudouridine55 synthase; TruB; aCbf5; Pus4; YNL292w (gene name); Psi55 tRNA pseudouridine synthase; tRNA:Psi55-synthase; tRNA pseudouridine 55 synthase; tRNA:pseudouridine-55 synthase; Psi55 synthase; tRNA Psi55 synthase; tRNA:Psi55 synthase; tRNA-uridine55 uracil mutase; Pus10; tRNA-uridine54/55 uracil mutase
5.4.99.28	53	32	84	73	37	0.963636	1	1	1	1	-0.222793	0.10082	-0.225473	0.408488	-0.0490243	tRNA pseudouridine32 synthase; RluA (ambiguous); pseudouridine synthase RluA (ambiguous); Pus9p; Rib2/Pus8p
5.4.99.29	53	32	84	73	37	0.963636	1	1	1	1	-0.222793	0.10082	-0.225473	0.408488	-0.0490243	23S rRNA pseudouridine746 synthase; RluA (ambiguous); 23S RNA PSI746 synthase; 23S rRNA pseudouridine synthase; pseudouridine synthase RluA (ambiguous)
5.4.99.5	55	32	84	73	37	1	1	1	1	1	0.0203893	0.0578927	-0.304192	0.33791	-0.095736	chorismate mutase; hydroxyphenylpyruvate synthase
5.4.99.62	54	32	84	73	37	0.981818	1	1	1	1	-0.100985	0.0793182	-0.264902	0.373135	-0.0724217	D-ribose pyranase; RbsD
5.5.1.2	0	3	0	1	1	0	0.09375	0	0.0136986	0.027027	-1.10142	3.44401	-1.48935	-0.263264	0.436297	3-carboxy-cis,cis-muconate cycloisomerase; beta-carboxymuconate lactonizing enzyme; 3-carboxymuconolactone hydrolase; 2-carboxy-2,5-dihydro-5-oxofuran-2-acetate lyase (decyclizing)
5.99.1.2	55	32	84	73	37	1	1	1	1	1	0.0203893	0.0578927	-0.304192	0.33791	-0.095736	Transferred to 5.6.2.1
5.99.1.3	55	32	84	73	37	1	1	1	1	1	0.0203893	0.0578927	-0.304192	0.33791	-0.095736	Transferred to 5.6.2.2
1.13.12.16	55	32	84	73	37	1	1	1	1	1	0.0203893	0.0578927	-0.304192	0.33791	-0.095736	nitronate monooxygenase; NMO; 2-nitropropane dioxygenase (incorrect)
6.1.1.1	52	32	84	73	37	0.945455	1	1	1	1	-0.345038	0.1224	-0.185904	0.443969	-0.0255432	tyrosine---tRNA ligase
6.1.1.10	55	32	84	73	37	1	1	1	1	1	0.0203893	0.0578927	-0.304192	0.33791	-0.095736	methionine---tRNA ligase; methionyl-tRNA synthetase; methionyl-transfer ribonucleic acid synthetase; methionyl-transfer ribonucleate synthetase; methionyl-transfer RNA synthetase; methionine translase; MetRS
6.1.1.11	55	32	84	73	37	1	1	1	1	1	0.0203893	0.0578927	-0.304192	0.33791	-0.095736	serine---tRNA ligase; seryl-tRNA synthetase; SerRS; seryl-transfer ribonucleate synthetase; seryl-transfer RNA synthetase; seryl-transfer ribonucleic acid synthetase; serine translase
6.1.1.12	55	32	84	73	37	1	1	1	1	1	0.0203893	0.0578927	-0.304192	0.33791	-0.095736	aspartate---tRNA ligase; aspartyl-tRNA synthetase; aspartyl ribonucleic synthetase; aspartyl-transfer RNA synthetase; aspartic acid translase; aspartyl-transfer ribonucleic acid synthetase; aspartyl ribonucleate synthetase
6.1.1.13	55	32	84	73	37	1	1	1	1	1	0.0203893	0.0578927	-0.304192	0.33791	-0.095736	D-alanine---poly(phosphoribitol) ligase; D-alanyl-poly(phosphoribitol) synthetase; D-alanine: membrane acceptor ligase; D-alanine-D-alanyl carrier protein ligase; D-alanine-membrane acceptor ligase; D-alanine-activating enzyme
6.1.1.14	55	32	84	73	37	1	1	1	1	1	0.0203893	0.0578927	-0.304192	0.33791	-0.095736	glycine---tRNA ligase; glycyl-tRNA synthetase; glycyl-transfer ribonucleate synthetase; glycyl-transfer RNA synthetase; glycyl-transfer ribonucleic acid synthetase; glycyl translase
6.1.1.15	55	32	84	73	37	1	1	1	1	1	0.0203893	0.0578927	-0.304192	0.33791	-0.095736	proline---tRNA ligase; prolyl-tRNA synthetase; prolyl-transferRNA synthetase; prolyl-transfer ribonucleate synthetase; proline translase; prolyl-transfer ribonucleic acid synthetase; prolyl-s-RNA synthetase; prolinyl-tRNA ligase
6.1.1.16	55	32	84	73	37	1	1	1	1	1	0.0203893	0.0578927	-0.304192	0.33791	-0.095736	cysteine---tRNA ligase; cysteinyl-tRNA synthetase; cysteinyl-transferRNA synthetase; cysteinyl-transfer ribonucleate synthetase; cysteine translase
6.1.1.19	55	32	84	73	37	1	1	1	1	1	0.0203893	0.0578927	-0.304192	0.33791	-0.095736	arginine---tRNA ligase; arginyl-tRNA synthetase; arginyl-transfer ribonucleate synthetase; arginyl-transfer RNA synthetase; arginyl transfer ribonucleic acid synthetase; arginine-tRNA synthetase; arginine translase
6.1.1.2	55	32	84	72	37	1	1	1	0.986301	1	0.049882	0.0793182	-0.264902	0.235221	-0.0724217	tryptophan---tRNA ligase; tryptophanyl-tRNA synthetase; L-tryptophan-tRNATrp ligase (AMP-forming); tryptophanyl-transfer ribonucleate synthetase; tryptophanyl-transfer ribonucleic acid synthetase; tryptophanyl-transfer RNA synthetase; tryptophanyl ribonucleic synthetase; tryptophanyl-transfer ribonucleic synthetase; tryptophanyl-tRNA synthase; tryptophan translase; TrpRS
1.14.12.17	55	32	84	73	37	1	1	1	1	1	0.0203893	0.0578927	-0.304192	0.33791	-0.095736	nitric oxide dioxygenase
6.1.1.20	55	32	84	73	37	1	1	1	1	1	0.0203893	0.0578927	-0.304192	0.33791	-0.095736	phenylalanine---tRNA ligase; phenylalanyl-tRNA synthetase; phenylalanyl-transfer ribonucleate synthetase; phenylalanine-tRNA synthetase; phenylalanyl-transfer RNA synthetase; phenylalanyl-tRNA ligase; phenylalanyl-transfer RNA ligase; L-phenylalanyl-tRNA synthetase; phenylalanine translase
6.1.1.21	55	32	84	73	37	1	1	1	1	1	0.0203893	0.0578927	-0.304192	0.33791	-0.095736	histidine---tRNA ligase; histidyl-tRNA synthetase; histidyl-transfer ribonucleate synthetase; histidine translase
6.1.1.22	54	32	84	73	37	0.981818	1	1	1	1	-0.100985	0.0793182	-0.264902	0.373135	-0.0724217	asparagine---tRNA ligase; asparaginyl-tRNA synthetase; asparaginyl-transfer ribonucleate synthetase; asparaginyl transfer RNA synthetase; asparaginyl transfer ribonucleic acid synthetase; asparagyl-transfer RNA synthetase; asparagine translase
6.1.1.24	55	32	84	73	37	1	1	1	1	1	0.0203893	0.0578927	-0.304192	0.33791	-0.095736	glutamate---tRNAGln ligase; nondiscriminating glutamyl-tRNA synthetase
6.1.1.3	55	32	84	73	37	1	1	1	1	1	0.0203893	0.0578927	-0.304192	0.33791	-0.095736	threonine---tRNA ligase; threonyl-tRNA synthetase; threonyl-transfer ribonucleate synthetase; threonyl-transfer RNA synthetase; threonyl-transfer ribonucleic acid synthetase; threonyl ribonucleic synthetase; threonine-transfer ribonucleate synthetase; threonine translase; threonyl-tRNA synthetase; TRS
6.1.1.4	55	32	84	73	37	1	1	1	1	1	0.0203893	0.0578927	-0.304192	0.33791	-0.095736	leucine---tRNA ligase; leucyl-tRNA synthetase; leucyl-transfer ribonucleate synthetase; leucyl-transfer RNA synthetase; leucyl-transfer ribonucleic acid synthetase; leucine-tRNA synthetase; leucine translase
6.1.1.5	55	32	84	73	37	1	1	1	1	1	0.0203893	0.0578927	-0.304192	0.33791	-0.095736	isoleucine---tRNA ligase; isoleucyl-tRNA synthetase; isoleucyl-transfer ribonucleate synthetase; isoleucyl-transfer RNA synthetase; isoleucine-transfer RNA ligase; isoleucine-tRNA synthetase; isoleucine translase
6.1.1.6	55	32	84	73	37	1	1	1	1	1	0.0203893	0.0578927	-0.304192	0.33791	-0.095736	lysine---tRNA ligase; lysyl-tRNA synthetase; lysyl-transfer ribonucleate synthetase; lysyl-transfer RNA synthetase; L-lysine-transfer RNA ligase; lysine-tRNA synthetase; lysine translase
6.1.1.7	55	32	84	72	37	1	1	1	0.986301	1	0.049882	0.0793182	-0.264902	0.235221	-0.0724217	alanine---tRNA ligase; alanyl-tRNA synthetase; alanyl-transfer ribonucleate synthetase; alanyl-transfer RNA synthetase; alanyl-transfer ribonucleic acid synthetase; alanine-transfer RNA ligase; alanine transfer RNA synthetase; alanine tRNA synthetase; alanine translase; alanyl-transfer ribonucleate synthase; AlaRS; Ala-tRNA synthetase
6.1.1.9	55	32	84	71	37	1	1	1	0.972603	1	0.0794803	0.10082	-0.225473	0.132166	-0.0490243	valine---tRNA ligase; valyl-tRNA synthetase; valyl-transfer ribonucleate synthetase; valyl-transfer RNA synthetase; valyl-transfer ribonucleic acid synthetase; valine transfer ribonucleate ligase; valine translase
1.14.14.47	54	32	84	73	37	0.981818	1	1	1	1	-0.100985	0.0793182	-0.264902	0.373135	-0.0724217	nitric-oxide synthase (flavodoxin); nitric oxide synthetase (ambiguous); NO synthase (ambiguous)
6.2.1.1	55	32	84	73	37	1	1	1	1	1	0.0203893	0.0578927	-0.304192	0.33791	-0.095736	acetate---CoA ligase; acetyl-CoA synthetase; acetyl activating enzyme; acetate thiokinase; acyl-activating enzyme; acetyl coenzyme A synthetase; acetic thiokinase; acetyl CoA ligase; acetyl CoA synthase; acetyl-coenzyme A synthase; short chain fatty acyl-CoA synthetase; short-chain acyl-coenzyme A synthetase; ACS
6.2.1.14	0	0	0	0	2	0	0	0	0	0.0540541	-0.696593	-0.504235	-0.941943	-0.81879	3.60119	6-carboxyhexanoate---CoA ligase; 6-carboxyhexanoyl-CoA synthetase; pimelyl-CoA synthetase
6.2.1.26	55	32	84	73	37	1	1	1	1	1	0.0203893	0.0578927	-0.304192	0.33791	-0.095736	o-succinylbenzoate---CoA ligase; o-succinylbenzoyl-coenzyme A synthetase; o-succinylbenzoate:CoA ligase (AMP-forming)
6.2.1.3	55	32	84	73	37	1	1	1	1	1	0.0203893	0.0578927	-0.304192	0.33791	-0.095736	long-chain-fatty-acid---CoA ligase; acyl-CoA synthetase; fatty acid thiokinase (long chain); acyl-activating enzyme; palmitoyl-CoA synthase; lignoceroyl-CoA synthase; arachidonyl-CoA synthetase; acyl coenzyme A synthetase; acyl-CoA ligase; palmitoyl coenzyme A synthetase; thiokinase; palmitoyl-CoA ligase; acyl-coenzyme A ligase; fatty acid CoA ligase; long-chain fatty acyl coenzyme A synthetase; …
6.2.1.30	1	0	4	7	0	0.0181818	0	0.047619	0.0958904	0	-0.978059	-1.23515	0.195477	2.65462	-1.36042	phenylacetate---CoA ligase; phenacyl coenzyme A synthetase; phenylacetyl-CoA ligase; PA-CoA ligase; phenylacetyl-CoA ligase (AMP-forming)
6.2.1.5	55	32	84	73	37	1	1	1	1	1	0.0203893	0.0578927	-0.304192	0.33791	-0.095736	succinate---CoA ligase (ADP-forming); succinyl-CoA synthetase (ADP-forming); succinic thiokinase (ambiguous); succinate thiokinase (ambiguous); succinyl-CoA synthetase (ambiguous); succinyl coenzyme A synthetase (adenosine diphosphate-forming); succinyl coenzyme A synthetase (ambiguous); A-STK (adenin nucleotide-linked succinate thiokinase); STK (ambiguous); A-SCS
6.3.1.2	55	32	84	73	37	1	1	1	1	1	0.0203893	0.0578927	-0.304192	0.33791	-0.095736	glutamine synthetase; glutamate---ammonia ligase; glutamylhydroxamic synthetase; L-glutamine synthetase; GS
6.3.1.20	55	32	84	73	37	1	1	1	1	1	0.0203893	0.0578927	-0.304192	0.33791	-0.095736	lipoate---protein ligase; lplA (gene name); lplJ (gene name); lipoate protein ligase; lipoate-protein ligase A; LPL; LPL-B
6.3.1.5	54	32	84	73	37	0.981818	1	1	1	1	-0.100985	0.0793182	-0.264902	0.373135	-0.0724217	NAD+ synthase; NAD synthetase; NAD synthase; nicotinamide adenine dinucleotide synthetase; diphosphopyridine nucleotide synthetase
6.3.2.1	55	32	84	73	37	1	1	1	1	1	0.0203893	0.0578927	-0.304192	0.33791	-0.095736	pantoate---beta-alanine ligase (AMP-forming); pantothenate synthetase; pantoate activating enzyme; pantoic-activating enzyme; D-pantoate:beta-alanine ligase (AMP-forming); pantoate---beta-alanine ligase (ambiguous)
1.14.19.23	53	31	84	72	37	0.963636	0.96875	1	0.986301	1	-0.164364	-0.0460105	-0.146192	0.340921	-0.00197761	acyl-lipid (n+3)-(Z)-desaturase (ferredoxin); acyl-lipid omega6-desaturase (ferredoxin); oleate desaturase (ambiguous); linoleate synthase (ambiguous); oleoyl-CoA desaturase (ambiguous); oleoylphosphatidylcholine desaturase (ambiguous); phosphatidylcholine desaturase (ambiguous); FAD6 (gene name)
6.3.2.10	55	32	84	73	37	1	1	1	1	1	0.0203893	0.0578927	-0.304192	0.33791	-0.095736	UDP-N-acetylmuramoyl-tripeptide---D-alanyl-D-alanine ligase; MurF synthetase; UDP-N-acetylmuramoyl-L-alanyl-D-glutamyl-L-lysyl-D-alanyl-D-alanine synthetase; UDP-N-acetylmuramoylalanyl-D-glutamyl-lysine-D-alanyl-D-alanine ligase; uridine diphosphoacetylmuramoylpentapeptide synthetase; UDPacetylmuramoylpentapeptide synthetase; UDP-MurNAc-L-Ala-D-Glu-L-Lys:D-Ala-D-Ala ligase
6.3.2.12	55	32	84	72	37	1	1	1	0.986301	1	0.049882	0.0793182	-0.264902	0.235221	-0.0724217	dihydrofolate synthase; dihydrofolate synthetase; 7,8-dihydrofolate synthetase; H2-folate synthetase; 7,8-dihydropteroate:L-glutamate ligase (ADP); dihydropteroate:L-glutamate ligase (ADP-forming); DHFS
6.3.2.13	55	32	84	73	37	1	1	1	1	1	0.0203893	0.0578927	-0.304192	0.33791	-0.095736	UDP-N-acetylmuramoyl-L-alanyl-D-glutamate---2,6-diaminopimelate ligase; MurE synthetase [ambiguous]; UDP-N-acetylmuramoyl-L-alanyl-D-glutamate:meso-2,6-diamino-heptanedioate ligase (ADP-forming); UDP-N-acetylmuramoyl-L-alanyl-D-glutamyl-meso-2,6-diaminopimelate synthetase; UDP-N-acetylmuramoylalanyl-D-glutamate---2,6-diaminopimelate ligase; UDP-N-acetylmuramoyl-L-alanyl-D-glutamate:meso-2,6-diami…
6.3.2.14	0	1	0	0	3	0	0.03125	0	0	0.0810811	-0.985136	0.86753	-1.33212	-1.15795	3.6233	enterobactin synthase; N-(2,3-dihydroxybenzoyl)-serine synthetase; 2,3-dihydroxybenzoylserine synthetase; 2,3-dihydroxybenzoate---serine ligase
6.3.2.17	55	32	84	72	37	1	1	1	0.986301	1	0.049882	0.0793182	-0.264902	0.235221	-0.0724217	tetrahydrofolate synthase; folylpolyglutamate synthase; folate polyglutamate synthetase; formyltetrahydropteroyldiglutamate synthetase; N10-formyltetrahydropteroyldiglutamate synthetase; folylpoly-gamma-glutamate synthase; folylpolyglutamyl synthetase; folylpoly(gamma-glutamate) synthase; folylpolyglutamate synthetase; FPGS; tetrahydrofolylpolyglutamate synthase; tetrahydrofolate:L-glutamate gamm…
6.3.2.4	55	32	84	73	37	1	1	1	1	1	0.0203893	0.0578927	-0.304192	0.33791	-0.095736	D-alanine---D-alanine ligase; MurE synthetase [ambiguous]; alanine:alanine ligase (ADP-forming); alanylalanine synthetase
6.3.2.5	55	32	84	73	37	1	1	1	1	1	0.0203893	0.0578927	-0.304192	0.33791	-0.095736	phosphopantothenate---cysteine ligase (CTP); phosphopantothenoylcysteine synthetase (ambiguous); phosphopantothenate---cysteine ligase (ambiguous)
6.3.2.6	55	32	84	73	37	1	1	1	1	1	0.0203893	0.0578927	-0.304192	0.33791	-0.095736	phosphoribosylaminoimidazolesuccinocarboxamide synthase; phosphoribosylaminoimidazole-succinocarboxamide synthetase; PurC; SAICAR synthetase; 4-(N-succinocarboxamide)-5-aminoimidazole synthetase; 4-[(N-succinylamino)carbonyl]-5-aminoimidazole ribonucleotide synthetase; SAICARs; phosphoribosylaminoimidazolesuccinocarboxamide synthetase; 5-aminoimidazole-4-N-succinocarboxamide ribonucleotide synthe…
6.3.2.7	55	32	84	73	37	1	1	1	1	1	0.0203893	0.0578927	-0.304192	0.33791	-0.095736	UDP-N-acetylmuramoyl-L-alanyl-D-glutamate---L-lysine ligase; MurE synthetase; UDP-N-acetylmuramoyl-L-alanyl-D-glutamyl-L-lysine synthetase; uridine diphospho-N-acetylmuramoylalanyl-D-glutamyllysine synthetase; UPD-MurNAc-L-Ala-D-Glu:L-Lys ligase; UDP-N-acetylmuramoyl-L-alanyl-D-glutamate:L-lysine gamma-ligase (ADP-forming)
6.3.2.8	55	32	84	73	37	1	1	1	1	1	0.0203893	0.0578927	-0.304192	0.33791	-0.095736	UDP-N-acetylmuramate---L-alanine ligase; MurC synthetase; UDP-N-acetylmuramoyl-L-alanine synthetase; uridine diphospho-N-acetylmuramoylalanine synthetase; UDP-N-acetylmuramoylalanine synthetase; L-alanine-adding enzyme; UDP-acetylmuramyl-L-alanine synthetase; UDPMurNAc-L-alanine synthetase; L-Ala ligase; uridine diphosphate N-acetylmuramate:L-alanine ligase; uridine 5'-diphosphate-N-acetylmuramyl…
1.14.19.45	53	31	84	72	37	0.963636	0.96875	1	0.986301	1	-0.164364	-0.0460105	-0.146192	0.340921	-0.00197761	sn-1 oleoyl-lipid 12-desaturase; desA (gene name)
6.3.2.9	55	32	84	73	37	1	1	1	1	1	0.0203893	0.0578927	-0.304192	0.33791	-0.095736	UDP-N-acetylmuramoyl-L-alanine---D-glutamate ligase; MurD synthetase; UDP-N-acetylmuramoyl-L-alanyl-D-glutamate synthetase; uridine diphospho-N-acetylmuramoylalanyl-D-glutamate synthetase; D-glutamate-adding enzyme; D-glutamate ligase; UDP-Mur-NAC-L-Ala:D-Glu ligase; UDP-N-acetylmuramoyl-L-alanine:glutamate ligase (ADP-forming); UDP-N-acetylmuramoylalanine---D-glutamate ligase; UDP-N-acetylmuramo…
6.3.3.1	55	32	84	73	37	1	1	1	1	1	0.0203893	0.0578927	-0.304192	0.33791	-0.095736	phosphoribosylformylglycinamidine cyclo-ligase; phosphoribosylaminoimidazole synthetase; AIR synthetase; 5'-aminoimidazole ribonucleotide synthetase; 2-(formamido)-1-N-(5-phosphoribosyl)acetamidine cyclo-ligase (ADP-forming)
6.3.3.2	53	32	84	73	37	0.963636	1	1	1	1	-0.222793	0.10082	-0.225473	0.408488	-0.0490243	5-formyltetrahydrofolate cyclo-ligase; 5,10-methenyltetrahydrofolate synthetase; formyltetrahydrofolic cyclodehydrase; 5-formyltetrahydrofolate cyclodehydrase
6.3.3.3	0	0	0	0	2	0	0	0	0	0.0540541	-0.696593	-0.504235	-0.941943	-0.81879	3.60119	dethiobiotin synthase; desthiobiotin synthase
6.3.4.13	55	32	84	73	37	1	1	1	1	1	0.0203893	0.0578927	-0.304192	0.33791	-0.095736	phosphoribosylamine---glycine ligase; phosphoribosylglycinamide synthetase; glycinamide ribonucleotide synthetase; phosphoribosylglycineamide synthetase; glycineamide ribonucleotide synthetase; 2-amino-N-ribosylacetamide 5'-phosphate kinosynthase; 5'-phosphoribosylglycinamide synthetase; GAR
6.3.4.14	55	32	84	73	37	1	1	1	1	1	0.0203893	0.0578927	-0.304192	0.33791	-0.095736	biotin carboxylase; accC (gene name); biotin-carboxyl-carrier-protein:carbon-dioxide ligase (ADP-forming)
6.3.4.15	55	32	84	73	37	1	1	1	1	1	0.0203893	0.0578927	-0.304192	0.33791	-0.095736	biotin---[biotin carboxyl-carrier protein] ligase; birA (gene name); HLCS (gene name); HCS1 (gene name); biotin-[acetyl-CoA carboxylase] synthetase; biotin-[acetyl coenzyme A carboxylase] synthetase; acetyl coenzyme A holocarboxylase synthetase; acetyl CoA holocarboxylase synthetase; biotin:apocarboxylase ligase; Biotin holoenzyme synthetase; biotin:apo-[acetyl-CoA:carbon-dioxide ligase (ADP-form…
6.3.4.18	55	32	84	73	37	1	1	1	1	1	0.0203893	0.0578927	-0.304192	0.33791	-0.095736	5-(carboxyamino)imidazole ribonucleotide synthase; N5-CAIR synthetase; N5-carboxyaminoimidazole ribonucleotide synthetase; PurK
6.3.4.19	55	32	84	73	37	1	1	1	1	1	0.0203893	0.0578927	-0.304192	0.33791	-0.095736	tRNAIle-lysidine synthase; TilS; mesJ (gene name); yacA (gene name); isoleucine-specific transfer ribonucleate lysidine synthetase; tRNAIle-lysidine synthetase
6.3.4.2	55	32	84	73	37	1	1	1	1	1	0.0203893	0.0578927	-0.304192	0.33791	-0.095736	CTP synthase (glutamine hydrolysing); UTP---ammonia ligase; cytidine triphosphate synthetase; uridine triphosphate aminase; cytidine 5'-triphosphate synthetase; CTPS (gene name); pyrG (gene name); CTP synthase; UTP:ammonia ligase (ADP-forming)
1.14.99.44	55	25	84	11	21	1	0.78125	1	0.150685	0.567568	3.0164	0.653715	3.68166	-6.29658	-1.08976	diapolycopene oxygenase; crtP (ambiguous)
6.3.4.20	55	32	84	73	37	1	1	1	1	1	0.0203893	0.0578927	-0.304192	0.33791	-0.095736	7-cyano-7-deazaguanine synthase; preQ0 synthase; 7-cyano-7-carbaguanine synthase; queC (gene name)
6.3.4.21	55	32	84	72	37	1	1	1	0.986301	1	0.049882	0.0793182	-0.264902	0.235221	-0.0724217	nicotinate phosphoribosyltransferase; niacin ribonucleotidase; nicotinic acid mononucleotide glycohydrolase; nicotinic acid mononucleotide pyrophosphorylase; nicotinic acid phosphoribosyltransferase; nicotinate-nucleotide:diphosphate phospho-alpha-D-ribosyltransferase
6.3.4.3	54	32	84	73	37	0.981818	1	1	1	1	-0.100985	0.0793182	-0.264902	0.373135	-0.0724217	formate---tetrahydrofolate ligase; formyltetrahydrofolate synthetase; 10-formyltetrahydrofolate synthetase; tetrahydrofolic formylase; tetrahydrofolate formylase
6.3.4.4	55	32	84	73	37	1	1	1	1	1	0.0203893	0.0578927	-0.304192	0.33791	-0.095736	adenylosuccinate synthase; IMP---aspartate ligase; adenylosuccinate synthetase; succinoadenylic kinosynthetase; succino-AMP synthetase
6.3.4.5	55	32	84	73	37	1	1	1	1	1	0.0203893	0.0578927	-0.304192	0.33791	-0.095736	argininosuccinate synthase; citrulline---aspartate ligase; argininosuccinate synthetase; arginine succinate synthetase; argininosuccinic acid synthetase; arginosuccinate synthetase
6.3.5.2	55	32	84	73	37	1	1	1	1	1	0.0203893	0.0578927	-0.304192	0.33791	-0.095736	GMP synthase (glutamine-hydrolysing); GMP synthetase (glutamine-hydrolysing); guanylate synthetase (glutamine-hydrolyzing); guanosine monophosphate synthetase (glutamine-hydrolyzing); xanthosine 5'-phosphate amidotransferase; guanosine 5'-monophosphate synthetase
6.3.5.3	55	32	84	73	37	1	1	1	1	1	0.0203893	0.0578927	-0.304192	0.33791	-0.095736	phosphoribosylformylglycinamidine synthase; phosphoribosylformylglycinamidine synthetase; formylglycinamide ribonucleotide amidotransferase; phosphoribosylformylglycineamidine synthetase; FGAM synthetase; FGAR amidotransferase; 5'-phosphoribosylformylglycinamide:L-glutamine amido-ligase (ADP-forming); 2-N-formyl-1-N-(5-phospho-D-ribosyl)glycinamide:L-glutamine amido-ligase (ADP-forming)
6.3.5.4	0	0	1	11	1	0	0	0.0119048	0.150685	0.027027	-1.77602	-1.28559	-1.8004	4.94845	-0.600786	asparagine synthase (glutamine-hydrolysing); asparagine synthetase (glutamine-hydrolysing); glutamine-dependent asparagine synthetase; asparagine synthetase B; AS; AS-B
6.3.5.5	55	32	84	73	37	1	1	1	1	1	0.0203893	0.0578927	-0.304192	0.33791	-0.095736	carbamoyl-phosphate synthase (glutamine-hydrolysing); carbamoyl-phosphate synthetase (glutamine-hydrolysing); carbamyl phosphate synthetase (glutamine); carbamoylphosphate synthetase II; glutamine-dependent carbamyl phosphate synthetase; carbamoyl phosphate synthetase; CPS; carbon-dioxide:L-glutamine amido-ligase (ADP-forming, carbamate-phosphorylating); carA (gene name); carB (gene name); CAD (g…
6.3.5.6	55	32	84	73	37	1	1	1	1	1	0.0203893	0.0578927	-0.304192	0.33791	-0.095736	asparaginyl-tRNA synthase (glutamine-hydrolysing); Asp-AdT; Asp-tRNAAsn amidotransferase; aspartyl-tRNAAsn amidotransferase; Asn-tRNAAsn:L-glutamine amido-ligase (ADP-forming); aspartyl-tRNAAsn:L-glutamine amido-ligase (ADP-forming); GatCAB
1.14.99.48	55	32	84	73	37	1	1	1	1	1	0.0203893	0.0578927	-0.304192	0.33791	-0.095736	heme oxygenase (staphylobilin-producing); haem oxygenase (ambiguous); heme oxygenase (decyclizing) (ambiguous); heme oxidase (ambiguous); haem oxidase (ambiguous); heme oxygenase (ambiguous); isdG (gene name); isdI (gene name)
6.3.5.7	55	32	84	73	37	1	1	1	1	1	0.0203893	0.0578927	-0.304192	0.33791	-0.095736	glutaminyl-tRNA synthase (glutamine-hydrolysing); Glu-AdT; Glu-tRNAGln amidotransferase; glutamyl-tRNAGln amidotransferase; Glu-tRNAGln:L-glutamine amido-ligase (ADP-forming); GatCAB; GatFAB; GatDE
6.4.1.1	55	32	84	73	37	1	1	1	1	1	0.0203893	0.0578927	-0.304192	0.33791	-0.095736	pyruvate carboxylase; pyruvic carboxylase
6.4.1.2	55	32	84	73	37	1	1	1	1	1	0.0203893	0.0578927	-0.304192	0.33791	-0.095736	acetyl-CoA carboxylase; HFA1 (gene name); ACC1 (gene name); acetyl coenzyme A carboxylase; acetyl-CoA:carbon-dioxide ligase (ADP-forming)
6.5.1.1	1	0	2	1	0	0.0181818	0	0.0238095	0.0136986	0	0.276256	-0.7131	0.835343	-0.00485036	-0.785426	DNA ligase (ATP); polydeoxyribonucleotide synthase (ATP); polynucleotide ligase (ambiguous); sealase; DNA repair enzyme (ambiguous); DNA joinase (ambiguous); DNA ligase (ambiguous); deoxyribonucleic ligase (ambiguous); deoxyribonucleate ligase (ambiguous); DNA-joining enzyme (ambiguous); deoxyribonucleic-joining enzyme (ambiguous); deoxyribonucleic acid-joining enzyme (ambiguous); deoxyribonuclei…
6.5.1.2	55	32	84	73	37	1	1	1	1	1	0.0203893	0.0578927	-0.304192	0.33791	-0.095736	DNA ligase (NAD+); polydeoxyribonucleotide synthase (NAD+); polynucleotide ligase (NAD+); DNA repair enzyme (ambiguous); DNA joinase (ambiguous); polynucleotide synthetase (nicotinamide adenine dinucleotide); deoxyribonucleic-joining enzyme (ambiguous); deoxyribonucleic ligase (ambiguous); deoxyribonucleic repair enzyme (ambiguous); deoxyribonucleic joinase (ambiguous); DNA ligase (ambiguous); de…
6.5.1.6	1	0	2	1	0	0.0181818	0	0.0238095	0.0136986	0	0.276256	-0.7131	0.835343	-0.00485036	-0.785426	DNA ligase (ATP or NAD+)
6.5.1.7	1	0	2	1	0	0.0181818	0	0.0238095	0.0136986	0	0.276256	-0.7131	0.835343	-0.00485036	-0.785426	DNA ligase (ATP, ADP or GTP); poly(deoxyribonucleotide):poly(deoxyribonucleotide) ligase (ATP, ADP or GTP)
1.14.99.57	55	32	84	73	37	1	1	1	1	1	0.0203893	0.0578927	-0.304192	0.33791	-0.095736	heme oxygenase (mycobilin-producing); mhuD (gene name)
1.15.1.1	55	32	84	73	37	1	1	1	1	1	0.0203893	0.0578927	-0.304192	0.33791	-0.095736	superoxide dismutase; superoxidase dismutase; copper-zinc superoxide dismutase; Cu-Zn superoxide dismutase; ferrisuperoxide dismutase; superoxide dismutase I; superoxide dismutase II; SOD; Cu,Zn-SOD; Mn-SOD; Fe-SOD; SODF; SODS; SOD-1; SOD-2; SOD-3; SOD-4; hemocuprein; erythrocuprein; cytocuprein; cuprein; hepatocuprein
1.1.1.193	55	32	84	73	37	1	1	1	1	1	0.0203893	0.0578927	-0.304192	0.33791	-0.095736	5-amino-6-(5-phosphoribosylamino)uracil reductase; aminodioxyphosphoribosylaminopyrimidine reductase
1.16.1.1	0	0	1	3	1	0	0	0.0119048	0.0410959	0.027027	-1.10142	-0.797272	-0.520035	1.79947	0.436297	mercury(II) reductase; mercuric reductase; mercurate(II) reductase; mercuric ion reductase; mercury reductase; reduced NADP:mercuric ion oxidoreductase; mer A
1.16.3.2	55	32	84	73	37	1	1	1	1	1	0.0203893	0.0578927	-0.304192	0.33791	-0.095736	bacterial non-heme ferritin; FtnA; HuHF
1.17.1.8	55	32	84	73	37	1	1	1	1	1	0.0203893	0.0578927	-0.304192	0.33791	-0.095736	4-hydroxy-tetrahydrodipicolinate reductase; dihydrodipicolinate reductase (incorrect); dihydrodipicolinic acid reductase (incorrect); 2,3,4,5-tetrahydrodipicolinate:NAD(P)+ oxidoreductase (incorrect); dapB (gene name)
1.17.1.9	55	32	84	73	37	1	1	1	1	1	0.0203893	0.0578927	-0.304192	0.33791	-0.095736	formate dehydrogenase; formate-NAD+ oxidoreductase; FDH I; FDH II; N-FDH; formic hydrogen-lyase; formate hydrogenlyase; hydrogenlyase; NAD+-linked formate dehydrogenase; NAD+-dependent formate dehydrogenase; formate dehydrogenase (NAD+); NAD+-formate dehydrogenase; formate benzyl-viologen oxidoreductase; formic acid dehydrogenase
1.17.4.1	55	32	84	73	37	1	1	1	1	1	0.0203893	0.0578927	-0.304192	0.33791	-0.095736	ribonucleoside-diphosphate reductase; ribonucleotide reductase (ambiguous); CDP reductase; ribonucleoside diphosphate reductase; UDP reductase; ADP reductase; nucleoside diphosphate reductase; ribonucleoside 5'-diphosphate reductase; ribonucleotide diphosphate reductase; 2'-deoxyribonucleoside-diphosphate:oxidized-thioredoxin 2'-oxidoreductase; RR; nrdB (gene name); nrdF (gene name); nrdJ (gene n…
1.17.7.1	55	32	84	73	37	1	1	1	1	1	0.0203893	0.0578927	-0.304192	0.33791	-0.095736	(E)-4-hydroxy-3-methylbut-2-enyl-diphosphate synthase (ferredoxin); 4-hydroxy-3-methylbut-2-en-1-yl diphosphate synthase (ambiguous); (E)-4-hydroxy-3-methylbut-2-en-1-yl-diphosphate:protein-disulfide oxidoreductase (hydrating) (incorrect); (E)-4-hydroxy-3-methylbut-2-enyl diphosphate synthase (ambiguous); gcpE (gene name); ISPG (gene name); (E)-4-hydroxy-3-methylbut-2-enyl-diphosphate synthase
1.17.7.3	55	32	84	73	37	1	1	1	1	1	0.0203893	0.0578927	-0.304192	0.33791	-0.095736	(E)-4-hydroxy-3-methylbut-2-enyl-diphosphate synthase (flavodoxin); 4-hydroxy-3-methylbut-2-en-1-yl diphosphate synthase (ambiguous); (E)-4-hydroxy-3-methylbut-2-en-1-yl-diphosphate:protein-disulfide oxidoreductase (hydrating) (incorrect); (E)-4-hydroxy-3-methylbut-2-enyl diphosphate synthase (ambiguous); ispG (gene name)
1.17.7.4	55	32	84	73	37	1	1	1	1	1	0.0203893	0.0578927	-0.304192	0.33791	-0.095736	4-hydroxy-3-methylbut-2-en-1-yl diphosphate reductase; isopentenyl-diphosphate:NADP+ oxidoreductase; LytB; (E)-4-hydroxy-3-methylbut-2-en-1-yl diphosphate reductase; HMBPP reductase; IspH; LytB/IspH; isopentenyl-diphosphate:ferredoxin oxidoreductase
1.17.99.6	55	32	84	73	37	1	1	1	1	1	0.0203893	0.0578927	-0.304192	0.33791	-0.095736	epoxyqueuosine reductase; oQ reductase; queG (gene name); queH (gene name)
1.18.1.2	55	32	84	73	37	1	1	1	1	1	0.0203893	0.0578927	-0.304192	0.33791	-0.095736	ferredoxin---NADP+ reductase; ferredoxin-nicotinamide adenine dinucleotide phosphate reductase; ferredoxin-NADP+ reductase; TPNH-ferredoxin reductase; ferredoxin-NADP+ oxidoreductase; NADP+:ferredoxin oxidoreductase; ferredoxin-TPN reductase; ferredoxin-NADP+-oxidoreductase; NADPH:ferredoxin oxidoreductase; ferredoxin-nicotinamide-adenine dinucleotide phosphate (oxidized) reductase
