# Supplementary material for: Phylogenetic intermixing reveals stable fly-mediated circulation of mastitis-associated bacteria in dairy settings
Source: mSystems. 2025 Aug 1;10(9):e00215-25. doi: 10.1128/msystems.00215-25 (PMC12455971; doi:10.1128/msystems.00215-25)
Supplement: Table S7 — MUMmer4 pairwise genome analysis and analysis of unaligned contigs. [file msystems.00215-25-s0008.xlsx]

## Sheet: Overview
Table S7. MUMmer4 pairwise genome analysis and analysis of unaligned contigs.
					Mummer 4-Strain A [REF]				Mummer 4-Strain B [QRY]
Taxa	Strain A	Strain A host	Strain B	Strain B host	Percent contigs aligned	Percent bases aligned	# unaligned contigs	# unaligned bases	Percent contigs aligned	Percent bases aligned	# unaligned contigs	# unaligned bases	Avg % bp aligned
Staphylococcus gallinarum	AS0915	Fly (Arlington)	AS0571	Manure (DCC)	100	99.9996	0	12	100	99.9996	0	31	99.9996
Staphylococcus gallinarum	AS1286	Fly (DCC)	AS0564	Manure (Arlington)	98.3871	99.988	1	351	98.3607	99.9961	1	113	99.9921
Staphylococcus gallinarum	AS0915	Fly (Arlington)	AS0564	Manure (Arlington)	100	99.9962	0	112	98.3607	99.9951	1	144	99.9956
Staphylococcus gallinarum	AS1336	Fly (Arlington)	AS0564	Manure (Arlington)	95.5882	98.0958	3	56631	95.082	99.986	3	408	99.0409
Staphylococcus arlettae	AS0200	Fly (Arlington)	AS0572	Manure (Arlington)	94.2857	99.4203	4	14808	98.4127	99.9797	1	515	99.7
Mammaliicoccus sciuri	AS0296	Fly (Arlington)	AS0565	Manure (Arlington)	97.8836	99.7454	4	6815	100	99.9495	0	1350	99.8475
Mammaliicoccus sciuri	AS0650	Fly (Arlington)	AS1395	Manure (Arlington)	90.9677	95.2483	14	127306	99.4083	98.579	1	36823	96.9136
Staphylococcus xylosus	AS1331	Fly (Arlington)	AS0569	Manure (DCC)	95.2381	98.5428	2	40873	97.4359	98.3096	1	47531	98.4262
Mammaliicoccus sciuri	AS1298	Fly (Arlington)	AS0567	Manure (Arlington)	91.0615	98.7064	16	33462	97.5155	98.0334	4	51283	98.3699
Mammaliicoccus sciuri	AS0913	Fly (Arlington)	AS0579	Manure (Arlington)	94.3182	96.562	10	89859	98.3333	95.852	3	109361	96.207

## Sheet: Unaligned_Contigs
Comparison	taxa	Contigs_Unique_A	Contigs_Unique_B	Strain	UnalignedContig	ContigLength	Rep	PlasmidFinder	Notes
AS0200_AS0572	arlettae	4	1	AS0200	contig00032	4551	1	rep7a_16_repC(Cassette)_AB037671
AS0200_AS0572	arlettae	4	1	AS0200	contig00033	3455	1	rep7a_2_repL(pLUG10)_SLU74623
AS0200_AS0572	arlettae	4	1	AS0200	contig00051	223	0	NA
AS0200_AS0572	arlettae	4	1	AS0200	contig00054	223	0	NA
AS0200_AS0572	arlettae	4	1	AS0572	contig00046	223	0	NA
AS0915_AS0564	gallinarum	0	1	AS0564	contig00059	113	0	NA
AS1286_AS0564	gallinarum	1	1	AS0564	contig00059	113	0	NA
AS1336_AS0564	gallinarum	3	3	AS0564	contig00055	162	0	NA
AS1336_AS0564	gallinarum	3	3	AS0564	contig00059	113	0	NA
AS1336_AS0564	gallinarum	3	3	AS0564	contig00060	113	0	NA
AS1286_AS0564	gallinarum	1	1	AS1286	contig00059	136	0	NA
AS1336_AS0564	gallinarum	3	3	AS1336	contig00020	53634	0	No plasmidfinder hit, but had a mob gene
AS1336_AS0564	gallinarum	3	3	AS1336	contig00030	3695	1	NA
AS1336_AS0564	gallinarum	3	3	AS1336	contig00064	148	0	NA
AS0296_AS0565	sciuri	4	0	AS0296	contig00049	3016	1	No plasmidfinder hit; but blast hits to plasmids and prokka annotates rep/pre gene
AS0296_AS0565	sciuri	4	0	AS0296	contig00088	378	0	NA
AS0296_AS0565	sciuri	4	0	AS0296	contig00101	278	0	NA
AS0296_AS0565	sciuri	4	0	AS0296	contig00130	223	0	NA
AS1331_AS0569	xylosus	2	1	AS0569	contig00029	223	0	NA
AS1331_AS0569	xylosus	2	1	AS1331	contig00015	6544	1	rep7a_22_rep(pSBK203)_U35036
AS1331_AS0569	xylosus	2	1	AS1331	contig00029	186	0	NA
AS0650_AS1395	sciuri	15	1	AS0650	contig00041	9857	0	NA
AS0650_AS1395	sciuri	15	1	AS0650	contig00047	3481	0	NA
AS0650_AS1395	sciuri	15	1	AS0650	contig00085	266	0	NA
AS0650_AS1395	sciuri	15	1	AS0650	contig00094	227	0	NA
AS0650_AS1395	sciuri	15	1	AS0650	contig00108	223	0	NA
AS0650_AS1395	sciuri	15	1	AS0650	contig00118	204	0	NA
AS0650_AS1395	sciuri	15	1	AS0650	contig00122	183	0	NA
AS0650_AS1395	sciuri	15	1	AS0650	contig00132	164	0	NA
AS0650_AS1395	sciuri	15	1	AS0650	contig00139	150	0	NA
AS0650_AS1395	sciuri	15	1	AS0650	contig00140	148	0	NA
AS0650_AS1395	sciuri	15	1	AS0650	contig00141	147	0	NA
AS0650_AS1395	sciuri	15	1	AS0650	contig00146	124	0	NA
AS0650_AS1395	sciuri	15	1	AS0650	contig00148	122	0	NA
AS0650_AS1395	sciuri	15	1	AS0650	contig00152	117	0	NA
AS0650_AS1395	sciuri	15	1	AS1395	contig00163	126	0	NA
AS0913_AS0579	sciuri	10	3	AS0913	contig00044	4133	1	rep7de_1_rep(pACK6)
AS0913_AS0579	sciuri	10	3	AS0913	contig00047	3695	1	rep7a_4_repD(pK214)
AS0913_AS0579	sciuri	10	3	AS0913	contig00105	223	0
AS0913_AS0579	sciuri	10	3	AS0913	contig00108	223	0
AS0913_AS0579	sciuri	10	3	AS0913	contig00140	177	0
AS0913_AS0579	sciuri	10	3	AS0913	contig00141	177	0
AS0913_AS0579	sciuri	10	3	AS0913	contig00144	172	0
AS0913_AS0579	sciuri	10	3	AS0913	contig00146	172	0
AS0913_AS0579	sciuri	10	3	AS0913	contig00155	157	0
AS0913_AS0579	sciuri	10	3	AS0913	contig00169	125	0
AS0913_AS0579	sciuri	10	3	AS0579	contig00043	9665	0
AS0913_AS0579	sciuri	10	3	AS0579	contig00050	3413	0
AS0913_AS0579	sciuri	10	3	AS0579	contig00082	382	0
AS1298_AS0567	sciuri	16	4	AS1298	contig00047	4536	0		blaZ gene on contig
AS1298_AS0567	sciuri	16	4	AS1298	contig00062	1577	0
AS1298_AS0567	sciuri	16	4	AS1298	contig00063	686	0
AS1298_AS0567	sciuri	16	4	AS1298	contig00096	234	0
AS1298_AS0567	sciuri	16	4	AS1298	contig00102	223	0
AS1298_AS0567	sciuri	16	4	AS1298	contig00112	223	0
AS1298_AS0567	sciuri	16	4	AS1298	contig00115	223	0
AS1298_AS0567	sciuri	16	4	AS1298	contig00121	218	0
AS1298_AS0567	sciuri	16	4	AS1298	contig00128	202	0
AS1298_AS0567	sciuri	16	4	AS1298	contig00140	172	0
AS1298_AS0567	sciuri	16	4	AS1298	contig00148	153	0
AS1298_AS0567	sciuri	16	4	AS1298	contig00154	148	0
AS1298_AS0567	sciuri	16	4	AS1298	contig00157	144	0
AS1298_AS0567	sciuri	16	4	AS1298	contig00159	142	0
AS1298_AS0567	sciuri	16	4	AS1298	contig00166	132	0
AS1298_AS0567	sciuri	16	4	AS1298	contig00179	113	0
AS1298_AS0567	sciuri	16	4	AS0567	contig00042	4648	1	rep7a_17_CDS4(pS194)
AS1298_AS0567	sciuri	16	4	AS0567	contig00110	223	0
AS1298_AS0567	sciuri	16	4	AS0567	contig00147	141	0
AS1298_AS0567	sciuri	16	4	AS0567	contig00159	119	0
