# Supplementary material for: Phylogenetic intermixing reveals stable fly-mediated circulation of mastitis-associated bacteria in dairy settings
Source: mSystems. 2025 Aug 1;10(9):e00215-25. doi: 10.1128/msystems.00215-25 (PMC12455971; doi:10.1128/msystems.00215-25)
Supplement: Table S8 — Co-occurrence of ARGs and plasmid rep genes in Staphylococcaceae isolates. [file msystems.00215-25-s0009.xlsx]

## Sheet: Sheet1
Table S8. Co-occurrence of ARGs and plasmid rep genes in Staphylococcaceae isolates.
Strain ID	Taxa	Contig	Start position	End position	Strand	Gene	% coverage	% identity	Product	rep on contig	MGE on contig
AS0277	Staphylococcus ureilyticus	contig00039	80	1519	-	aac(6')-aph(2'')_1	100	100	aac(6')-aph(2'')	NA	NA
AS0280	Staphylococcus pasteuri	contig00034	80	1519	-	aac(6')-aph(2'')_1	100	100	aac(6')-aph(2'')	NA	NA
AS0299	Mammaliicoccus sciuri	contig00048	3391	4161	+	aadD_1	100	99.74	aadD	NA	NA
AS0277	Staphylococcus ureilyticus	contig00029	3621	4391	-	aadD_1	100	99.74	aadD	rep22_1b_repB(pAMalpha1)	NA
AS0280	Staphylococcus pasteuri	contig00027	3581	4351	-	aadD_1	100	99.74	aadD	rep22_1b_repB(pAMalpha1)	NA
AS1312	Staphylococcus xylosus	contig00018	4400	5170	+	aadD_1	100	99.74	aadD	rep22_1b_repB(pAMalpha1)	NA
AS1264	Staphylococcus pseudoxylosus	contig00003	370704	371555	-	blaZ_8	100	99.77	blaZ	NA	ISSep3
AS1271	Staphylococcus pseudoxylosus	contig00003	361664	362515	-	blaZ_8	100	99.77	blaZ	NA	ISSep3
AS1278	Staphylococcus pseudoxylosus	contig00003	361723	362574	-	blaZ_8	100	99.77	blaZ	NA	ISSep3
AS1324	Staphylococcus pseudoxylosus	contig00002	186785	187636	+	blaZ_8	100	99.77	blaZ	NA	ISSep3
AS1334	Mammaliicoccus lentus	contig00006	137771	138621	-	blaZ_8	99.88	82.61	blaZ	NA	NA
AS1335	Mammaliicoccus lentus	contig00020	13151	14001	+	blaZ_8	99.88	82.84	blaZ	NA	NA
AS1354	Staphylococcus pseudoxylosus	contig00003	361700	362551	-	blaZ_8	100	99.77	blaZ	NA	ISSep3
AS0277	Staphylococcus ureilyticus	contig00030	3940	4587	-	cat(pC233)_1	100	100	cat(pC233)	rep7b_3_SAP089A003(SAP089A)	NA
AS0280	Staphylococcus pasteuri	contig00023	1628	2275	+	cat(pC233)_1	100	100	cat(pC233)	rep7b_3_SAP089A003(SAP089A)	NA
AS0623	Staphylococcus shinii	contig00002	225523	226254	-	erm(44)_1	100	100	erm(44)	NA	NA
AS1096	Staphylococcus pseudoxylosus	contig00010	20674	21405	+	erm(44)_1	100	94.13	erm(44)	NA	NA
AS1264	Staphylococcus pseudoxylosus	contig00004	4004	4735	+	erm(44)_1	100	97.54	erm(44)	NA	NA
AS1271	Staphylococcus pseudoxylosus	contig00004	541346	542077	-	erm(44)_1	100	97.54	erm(44)	NA	NA
AS1278	Staphylococcus pseudoxylosus	contig00004	4004	4735	+	erm(44)_1	100	97.54	erm(44)	NA	NA
AS1324	Staphylococcus pseudoxylosus	contig00004	379558	380289	-	erm(44)_1	100	97.54	erm(44)	NA	NA
AS1337	Staphylococcus spp.	contig00006	108502	109233	+	erm(44)_1	100	86.07	erm(44)	NA	NA
AS1341	Staphylococcus shinii	contig00001	224383	225114	-	erm(44)_1	100	100	erm(44)	NA	ISSau3, ISSep3
AS1354	Staphylococcus pseudoxylosus	contig00009	4004	4735	+	erm(44)_1	100	97.54	erm(44)	NA	NA
AS1305	Staphylococcus shinii	contig00013	27157	27888	+	erm(48)_1	100	100	erm(48)	NA	ISSau6
AS1351	Staphylococcus shinii	contig00019	12385	13116	+	erm(48)_1	100	100	erm(48)	NA	NA
AS1356	Staphylococcus gallinarum	contig00001	1028147	1028566	-	fosB_2	100	93.81	fosB	NA	NA
AS0224	Mammaliicoccus sciuri	contig00002	428492	428911	+	fosD_1	100	88.09	fosD	NA	NA
AS0296	Mammaliicoccus sciuri	contig00004	7689	8108	+	fosD_1	100	88.57	fosD	NA	NA
AS0565	Mammaliicoccus sciuri	contig00004	7690	8109	+	fosD_1	100	88.57	fosD	NA	NA
AS0900	Mammaliicoccus sciuri	contig00002	200670	201089	-	fosD_1	100	88.09	fosD	NA	NA
AS1031	Staphylococcus succinus	contig00010	4852	5271	+	fosD_1	100	100	fosD	NA	NA
AS1268	Staphylococcus shinii	contig00018	9071	9490	-	fosD_1	100	100	fosD	NA	NA
AS1276	Mammaliicoccus sciuri	contig00014	7706	8125	-	fosD_1	100	89.52	fosD	NA	NA
AS1283	Mammaliicoccus sciuri	contig00002	428492	428911	+	fosD_1	100	88.09	fosD	NA	NA
AS1315	Mammaliicoccus sciuri	contig00001	355995	356414	-	fosD_1	100	88.09	fosD	NA	NA
AS1315	Mammaliicoccus sciuri	contig00001	537460	537878	-	fosD_1	99.76	89.02	fosD	NA	NA
AS1394	Mammaliicoccus sciuri	contig00003	140410	140829	-	fosD_1	100	88.57	fosD	NA	NA
AS1314	Staphylococcus shinii	contig00008	29599	30018	+	fosD_1	100	100	fosD	rep19c_2_rep(pvSw4)	NA
AS1341	Staphylococcus shinii	contig00016	28357	28776	-	fosD_1	100	100	fosD	rep20_3_rep(pTW20)	ISSau6
AS1400	Mammaliicoccus sciuri	contig00063	288	773	-	lnu(A)_1	100	93.21	lnu(A)	NA	NA
AS0290	Staphylococcus xylosus	contig00021	2099	2584	+	lnu(A)_1	100	92.8	lnu(A)	rep13_4_rep(pKH13)	NA
AS0295	Mammaliicoccus sciuri	contig00054	115	600	-	lnu(A)_1	100	93.21	lnu(A)	rep13_4_rep(pKH13)	NA
AS0305	Mammaliicoccus sciuri	contig00043	1645	2130	+	lnu(A)_1	100	93.21	lnu(A)	rep13_4_rep(pKH13)	ISSau6
AS0569	Staphylococcus xylosus	contig00012	1673	2158	-	lnu(A)_1	100	93.21	lnu(A)	rep13_4_rep(pKH13)	NA
AS0602	Staphylococcus xylosus	contig00019	1075	1560	-	lnu(A)_1	100	92.8	lnu(A)	rep13_4_rep(pKH13)	NA
AS1274	Mammaliicoccus sciuri	contig00053	115	600	-	lnu(A)_1	100	93.21	lnu(A)	rep13_4_rep(pKH13)	NA
AS1309	Staphylococcus chromogenes	contig00014	2198	2683	+	lnu(A)_1	100	93.21	lnu(A)	rep13_4_rep(pKH13)	NA
AS1310	Mammaliicoccus sciuri	contig00047	1885	2370	-	lnu(A)_1	100	93.21	lnu(A)	rep13_4_rep(pKH13)	NA
AS1311	Mammaliicoccus sciuri	contig00044	3873	4358	+	lnu(A)_1	100	93.21	lnu(A)	rep13_4_rep(pKH13)	NA
AS0200	Staphylococcus arlettae	contig00035	1188	1673	+	lnu(A)_1	100	93.21	lnu(A)	rep13_7_rep(pLNU9)	NA
AS0299	Mammaliicoccus sciuri	contig00058	828	1313	-	lnu(A)_1	100	93.21	lnu(A)	rep13_7_rep(pLNU9)	NA
AS0303	Staphylococcus gallinarum	contig00024	1996	2481	+	lnu(A)_1	100	93.21	lnu(A)	rep13_7_rep(pLNU9)	NA
AS0366	Staphylococcus haemolyticus	contig00024	1964	2449	-	lnu(A)_1	100	93.21	lnu(A)	rep13_7_rep(pLNU9)	NA
AS0549	Mammaliicoccus sciuri	contig00069	164	649	-	lnu(A)_1	100	93.21	lnu(A)	rep13_7_rep(pLNU9)	NA
AS0554	Mammaliicoccus sciuri	contig00076	164	649	-	lnu(A)_1	100	93.21	lnu(A)	rep13_7_rep(pLNU9)	NA
AS0750	Staphylococcus xylosus	contig00016	844	1329	-	lnu(A)_1	100	93.21	lnu(A)	rep13_7_rep(pLNU9)	NA
AS0913	Mammaliicoccus sciuri	contig00052	1348	1833	+	lnu(A)_1	100	93.21	lnu(A)	rep13_7_rep(pLNU9)	NA
AS1297	Staphylococcus xylosus	contig00018	844	1329	-	lnu(A)_1	100	93.21	lnu(A)	rep13_7_rep(pLNU9)	NA
AS1300	Staphylococcus arlettae	contig00031	2366	2848	+	lnu(A)_1	99.38	93.17	lnu(A)	rep13_7_rep(pLNU9)	NA
AS1352	Mammaliicoccus sciuri	contig00055	288	773	-	lnu(A)_1	100	93.21	lnu(A)	rep13_7_rep(pLNU9)	NA
AS0311	Staphylococcus equorum	contig00021	561	1046	-	lnu(A)_1	100	99.38	lnu(A)	rep21_19_rep(pLNU7)	NA
AS1261	Staphylococcus saprophyticus	contig00011	655	1140	-	lnu(A)_1	100	99.38	lnu(A)	rep21_19_rep(pLNU7)	NA
AS1299	Staphylococcus chromogenes	contig00013	562	1047	+	lnu(A)_1	100	99.18	lnu(A)	repUS76_1_rep(pSE12228p05)	ISSau6, cn_2889_ISSau6
AS0554	Mammaliicoccus sciuri	contig00049	2711	4717	-	mecA_9	100	100	mecA	NA	NA
AS0224	Mammaliicoccus sciuri	contig00003	318016	320013	-	mecA1_2	100	100	mecA1	NA	ISSau6
AS0292	Mammaliicoccus sciuri	contig00018	31790	33790	+	mecA1_3	100	99.95	mecA1	NA	NA
AS0295	Mammaliicoccus sciuri	contig00020	33638	35638	+	mecA1_3	100	99.95	mecA1	NA	NA
AS0296	Mammaliicoccus sciuri	contig00037	10310	12310	-	mecA1_3	100	99.75	mecA1	NA	NA
AS0299	Mammaliicoccus sciuri	contig00020	24423	26423	+	mecA1_3	100	99.55	mecA1	NA	NA
AS0305	Mammaliicoccus sciuri	contig00019	33638	35638	+	mecA1_3	100	99.95	mecA1	NA	NA
AS0308	Mammaliicoccus sciuri	contig00030	10376	12376	-	mecA1_3	100	99.75	mecA1	NA	NA
AS0549	Mammaliicoccus sciuri	contig00028	18610	20610	+	mecA1_3	100	99.65	mecA1	NA	NA
AS0553	Mammaliicoccus sciuri	contig00020	10318	12318	-	mecA1_3	100	99.95	mecA1	NA	NA
AS0554	Mammaliicoccus sciuri	contig00028	19202	21202	+	mecA1_3	100	99.65	mecA1	NA	NA
AS0558	Mammaliicoccus sciuri	contig00007	991	2991	-	mecA1_3	100	99.95	mecA1	NA	NA
AS0565	Mammaliicoccus sciuri	contig00036	3958	5958	+	mecA1_3	100	99.75	mecA1	NA	NA
AS0567	Mammaliicoccus sciuri	contig00014	50097	52097	+	mecA1_3	100	99.8	mecA1	NA	NA
AS0579	Mammaliicoccus sciuri	contig00027	18689	20689	+	mecA1_3	100	100	mecA1	NA	NA
AS0625	Mammaliicoccus sciuri	contig00016	38150	40150	+	mecA1_3	100	99.9	mecA1	NA	NA
AS0641	Mammaliicoccus sciuri	contig00004	182584	184584	-	mecA1_2	100	99.65	mecA1	NA	NA
AS0650	Mammaliicoccus sciuri	contig00007	10324	12324	-	mecA1_3	100	99.85	mecA1	NA	ISSau6, ISSau6, cn_5498_ISSau6
AS0655	Mammaliicoccus sciuri	contig00020	10899	12899	-	mecA1_3	100	99.95	mecA1	NA	NA
AS0700	Mammaliicoccus sciuri	contig00018	10303	12303	-	mecA1_3	100	99.7	mecA1	NA	NA
AS0860	Mammaliicoccus sciuri	contig00001	159094	161094	+	mecA1_5	100	99.25	mecA1	NA	ISSep3
AS0883	Mammaliicoccus sciuri	contig00014	46910	48910	+	mecA1_3	100	99.8	mecA1	NA	NA
AS0900	Mammaliicoccus sciuri	contig00003	55861	57861	+	mecA1_2	100	99.6	mecA1	NA	ISSau6
AS0913	Mammaliicoccus sciuri	contig00027	10323	12323	-	mecA1_3	100	100	mecA1	NA	NA
AS1038	Mammaliicoccus sciuri	contig00027	19172	21172	+	mecA1_3	100	100	mecA1	NA	NA
AS1265	Mammaliicoccus sciuri	contig00012	66620	68620	+	mecA1_5	100	99.2	mecA1	NA	NA
AS1269	Mammaliicoccus sciuri	contig00003	211818	213818	-	mecA1_5	100	98.2	mecA1	NA	ISSau6
AS1274	Mammaliicoccus sciuri	contig00019	33638	35638	+	mecA1_3	100	99.95	mecA1	NA	NA
AS1276	Mammaliicoccus sciuri	contig00003	181461	183461	+	mecA1_1	100	97.15	mecA1	NA	NA
AS1283	Mammaliicoccus sciuri	contig00003	222133	224130	+	mecA1_2	100	100	mecA1	NA	ISSau6
AS1291	Mammaliicoccus sciuri	contig00002	216138	218138	+	mecA1_5	100	99.3	mecA1	NA	ISSep3
AS1292	Mammaliicoccus sciuri	contig00003	216138	218138	+	mecA1_5	100	99.3	mecA1	NA	ISSep3
AS1295	Mammaliicoccus sciuri	contig00006	118851	120851	+	mecA1_3	100	99.95	mecA1	NA	ISSau6, ISSau6, cn_5452_ISSau6
AS1298	Mammaliicoccus sciuri	contig00015	50097	52097	+	mecA1_3	100	99.8	mecA1	NA	NA
AS1310	Mammaliicoccus sciuri	contig00020	4936	6936	-	mecA1_3	100	99.95	mecA1	NA	NA
AS1311	Mammaliicoccus sciuri	contig00019	4936	6936	-	mecA1_3	100	99.95	mecA1	NA	NA
AS1315	Mammaliicoccus sciuri	contig00011	8318	10318	+	mecA1_5	100	99.1	mecA1	NA	NA
AS1323	Mammaliicoccus sciuri	contig00004	87059	89059	+	mecA1_5	100	99.9	mecA1	NA	NA
AS1326	Mammaliicoccus sciuri	contig00011	20599	22599	-	mecA1_5	100	99.9	mecA1	NA	NA
AS1339	Mammaliicoccus sciuri	contig00005	217084	219084	+	mecA1_5	100	99.35	mecA1	NA	NA
AS1342	Mammaliicoccus sciuri	contig00003	146920	148920	+	mecA1_5	100	99.25	mecA1	NA	NA
AS1352	Mammaliicoccus sciuri	contig00001	184096	186096	+	mecA1_3	100	99.95	mecA1	NA	ISSau6, ISSau6, cn_5452_ISSau6
AS1358	Mammaliicoccus sciuri	contig00011	20599	22599	-	mecA1_5	100	99.9	mecA1	NA	NA
AS1394	Mammaliicoccus sciuri	contig00018	37902	39902	+	mecA1_3	100	99.7	mecA1	NA	NA
AS1395	Mammaliicoccus sciuri	contig00019	37897	39897	+	mecA1_3	100	99.85	mecA1	NA	NA
AS1400	Mammaliicoccus sciuri	contig00021	242	2242	-	mecA1_3	100	99.95	mecA1	NA	NA
AS1406	Mammaliicoccus sciuri	contig00006	58464	60464	-	mecA1_5	100	99.25	mecA1	NA	NA
AS1264	Staphylococcus pseudoxylosus	contig00003	371651	373646	-	mecC2_1	99.9	94.44	mecC2	NA	ISSep3
AS1271	Staphylococcus pseudoxylosus	contig00003	362611	364606	-	mecC2_1	99.9	94.39	mecC2	NA	ISSep3
AS1278	Staphylococcus pseudoxylosus	contig00003	362670	364665	-	mecC2_1	99.9	94.44	mecC2	NA	ISSep3
AS1324	Staphylococcus pseudoxylosus	contig00002	184694	186689	+	mecC2_1	99.9	94.44	mecC2	NA	ISSep3
AS1354	Staphylococcus pseudoxylosus	contig00003	362647	364642	-	mecC2_1	99.9	94.44	mecC2	NA	ISSep3
AS0277	Staphylococcus ureilyticus	contig00001	12470	13369	-	mph(C)_1	100	90.22	mph(C)	NA	NA
AS0277	Staphylococcus ureilyticus	contig00027	5820	6719	+	mph(C)_2	100	100	mph(C)	NA	ISSau6
AS0291	Staphylococcus shinii	contig00001	143710	144609	-	mph(C)_2	100	92.33	mph(C)	NA	NA
AS0297	Staphylococcus shinii	contig00001	694424	695323	+	mph(C)_2	100	91.78	mph(C)	NA	NA
AS0300	Staphylococcus shinii	contig00001	379224	380123	+	mph(C)_2	100	92.33	mph(C)	NA	ISSep3
AS0623	Staphylococcus shinii	contig00005	179387	180286	+	mph(C)_2	100	91.89	mph(C)	NA	NA
AS0679	Staphylococcus shinii	contig00002	189003	189902	-	mph(C)_2	100	92.56	mph(C)	NA	NA
AS0811	Staphylococcus shinii	contig00001	143894	144793	-	mph(C)_2	100	92.33	mph(C)	NA	ISSep3, ISSep3
AS0841	Staphylococcus pseudoxylosus	contig00001	141636	142535	-	mph(C)_2	100	91.89	mph(C)	NA	NA
AS0885	Staphylococcus shinii	contig00001	143710	144609	-	mph(C)_2	100	92.33	mph(C)	NA	ISSep3
AS1018	Staphylococcus shinii	contig00002	71714	72613	-	mph(C)_2	100	92.56	mph(C)	NA	NA
AS1096	Staphylococcus pseudoxylosus	contig00002	140982	141881	-	mph(C)_2	100	91.56	mph(C)	NA	NA
AS1258	Staphylococcus shinii	contig00002	71714	72613	-	mph(C)_2	100	92.56	mph(C)	NA	NA
AS1264	Staphylococcus pseudoxylosus	contig00006	17997	18886	+	mph(C)_2	98.89	91.01	mph(C)	NA	NA
AS1268	Staphylococcus shinii	contig00001	681818	682717	+	mph(C)_2	100	92.33	mph(C)	NA	ISSep3
AS1271	Staphylococcus pseudoxylosus	contig00004	143235	144124	-	mph(C)_2	98.89	91.01	mph(C)	NA	NA
AS1278	Staphylococcus pseudoxylosus	contig00009	18056	18945	+	mph(C)_2	98.89	91.01	mph(C)	NA	NA
AS1282	Staphylococcus shinii	contig00002	91007	91906	-	mph(C)_2	100	91.78	mph(C)	NA	ISSep3
AS1305	Staphylococcus shinii	contig00001	143710	144609	-	mph(C)_2	100	92.33	mph(C)	NA	ISSep3, ISSep3
AS1314	Staphylococcus shinii	contig00001	145093	145992	-	mph(C)_2	100	92.56	mph(C)	NA	NA
AS1316	Staphylococcus shinii	contig00001	692886	693785	+	mph(C)_2	100	92.33	mph(C)	NA	ISSep3, ISSep3
AS1324	Staphylococcus pseudoxylosus	contig00006	143215	144104	-	mph(C)_2	98.89	91.01	mph(C)	NA	NA
AS1329	Staphylococcus shinii	contig00002	738859	739758	+	mph(C)_2	100	92.56	mph(C)	NA	NA
AS1334	Mammaliicoccus lentus	contig00030	3334	4233	+	mph(C)_2	100	91.67	mph(C)	NA	NA
AS1335	Mammaliicoccus lentus	contig00031	3334	4233	+	mph(C)_2	100	91.67	mph(C)	NA	NA
AS1337	Staphylococcus spp.	contig00006	150263	151158	-	mph(C)_2	99.56	92.52	mph(C)	NA	NA
AS1341	Staphylococcus shinii	contig00002	341140	342039	+	mph(C)_2	100	92.33	mph(C)	NA	NA
AS1343	Staphylococcus shinii	contig00001	143710	144609	-	mph(C)_2	100	92.33	mph(C)	NA	ISSep3, ISSep3
AS1344	Staphylococcus shinii	contig00001	695022	695921	+	mph(C)_2	100	92.33	mph(C)	NA	ISSep3, ISSep3
AS1345	Staphylococcus shinii	contig00001	143710	144609	-	mph(C)_2	100	92.33	mph(C)	NA	ISSep3
AS1350	Staphylococcus shinii	contig00001	694549	695448	+	mph(C)_2	100	92.33	mph(C)	NA	ISSep3, ISSep3
AS1351	Staphylococcus shinii	contig00011	46875	47774	+	mph(C)_2	100	91.78	mph(C)	NA	NA
AS1351	Staphylococcus shinii	contig00019	19616	20515	+	mph(C)_2	100	99.89	mph(C)	NA	NA
AS1354	Staphylococcus pseudoxylosus	contig00006	17997	18886	+	mph(C)_2	98.89	91.01	mph(C)	NA	NA
AS1305	Staphylococcus shinii	contig00014	9042	9941	+	mph(C)_2	100	99.89	mph(C)	rep16_2_CDS6(pSJH101)	NA
AS0200	Staphylococcus arlettae	contig00004	7294	8760	+	msr(A)_2	100	87.46	msr(A)	NA	ISSau6
AS0277	Staphylococcus ureilyticus	contig00027	4255	5721	+	msr(A)_1	100	99.05	msr(A)	NA	ISSau6
AS0572	Staphylococcus arlettae	contig00021	29517	30983	-	msr(A)_2	100	87.46	msr(A)	NA	NA
AS1300	Staphylococcus arlettae	contig00003	150449	151915	-	msr(A)_1	100	85.69	msr(A)	NA	ISSau6
AS1351	Staphylococcus shinii	contig00019	17808	19274	+	msr(A)_1	100	99.25	msr(A)	NA	NA
AS1305	Staphylococcus shinii	contig00014	7234	8700	+	msr(A)_1	100	99.25	msr(A)	rep16_2_CDS6(pSJH101)	NA
AS0224	Mammaliicoccus sciuri	contig00001	675211	676836	-	sal(A)_1	100	96.37	sal(A)	NA	NA
AS0292	Mammaliicoccus sciuri	contig00001	156563	158188	+	sal(A)_1	100	94.96	sal(A)	NA	NA
AS0295	Mammaliicoccus sciuri	contig00002	83408	85033	-	sal(A)_1	100	94.96	sal(A)	NA	NA
AS0296	Mammaliicoccus sciuri	contig00002	84017	85642	-	sal(A)_1	100	95.02	sal(A)	NA	NA
AS0299	Mammaliicoccus sciuri	contig00003	91666	93291	+	sal(A)_1	100	95.02	sal(A)	NA	NA
AS0305	Mammaliicoccus sciuri	contig00002	83408	85033	-	sal(A)_1	100	94.96	sal(A)	NA	NA
AS0308	Mammaliicoccus sciuri	contig00004	92804	94429	+	sal(A)_1	100	95.2	sal(A)	NA	NA
AS0549	Mammaliicoccus sciuri	contig00002	50312	51937	-	sal(A)_1	100	95.02	sal(A)	NA	NA
AS0553	Mammaliicoccus sciuri	contig00003	84001	85626	-	sal(A)_1	100	94.96	sal(A)	NA	NA
AS0554	Mammaliicoccus sciuri	contig00003	50312	51937	-	sal(A)_1	100	95.02	sal(A)	NA	NA
AS0558	Mammaliicoccus sciuri	contig00002	79877	81502	-	sal(A)_1	100	94.96	sal(A)	NA	NA
AS0565	Mammaliicoccus sciuri	contig00002	81976	83601	-	sal(A)_1	100	95.02	sal(A)	NA	NA
AS0567	Mammaliicoccus sciuri	contig00004	92106	93731	+	sal(A)_1	100	94.96	sal(A)	NA	NA
AS0579	Mammaliicoccus sciuri	contig00004	92838	94463	+	sal(A)_1	100	94.96	sal(A)	NA	NA
AS0625	Mammaliicoccus sciuri	contig00001	83514	85139	-	sal(A)_1	100	94.96	sal(A)	NA	NA
AS0641	Mammaliicoccus sciuri	contig00002	206208	207833	+	sal(A)_1	100	95.02	sal(A)	NA	NA
AS0650	Mammaliicoccus sciuri	contig00003	92338	93963	+	sal(A)_1	100	94.96	sal(A)	NA	NA
AS0655	Mammaliicoccus sciuri	contig00002	92106	93731	+	sal(A)_1	100	94.96	sal(A)	NA	NA
AS0700	Mammaliicoccus sciuri	contig00003	83388	85013	-	sal(A)_1	100	94.96	sal(A)	NA	NA
AS0860	Mammaliicoccus sciuri	contig00003	212178	213803	+	sal(A)_1	100	98.71	sal(A)	NA	NA
AS0883	Mammaliicoccus sciuri	contig00005	83409	85034	-	sal(A)_1	100	94.96	sal(A)	NA	NA
AS0900	Mammaliicoccus sciuri	contig00001	310002	311627	+	sal(A)_1	100	96.56	sal(A)	NA	NA
AS0913	Mammaliicoccus sciuri	contig00004	92908	94533	+	sal(A)_1	100	94.96	sal(A)	NA	NA
AS1038	Mammaliicoccus sciuri	contig00001	84001	85626	-	sal(A)_1	100	94.96	sal(A)	NA	NA
AS1265	Mammaliicoccus sciuri	contig00005	35299	36924	+	sal(A)_1	100	99.75	sal(A)	NA	NA
AS1269	Mammaliicoccus sciuri	contig00002	186064	187689	-	sal(A)_1	100	98.65	sal(A)	NA	NA
AS1274	Mammaliicoccus sciuri	contig00002	83408	85033	-	sal(A)_1	100	94.96	sal(A)	NA	NA
AS1276	Mammaliicoccus sciuri	contig00004	158700	160325	+	sal(A)_1	100	95.14	sal(A)	NA	NA
AS1283	Mammaliicoccus sciuri	contig00001	673873	675498	-	sal(A)_1	100	96.37	sal(A)	NA	NA
AS1291	Mammaliicoccus sciuri	contig00004	237333	238958	+	sal(A)_1	100	98.52	sal(A)	NA	NA
AS1292	Mammaliicoccus sciuri	contig00001	237333	238958	+	sal(A)_1	100	98.52	sal(A)	NA	NA
AS1295	Mammaliicoccus sciuri	contig00008	81975	83600	-	sal(A)_1	100	95.02	sal(A)	NA	NA
AS1298	Mammaliicoccus sciuri	contig00002	84001	85626	-	sal(A)_1	100	94.96	sal(A)	NA	NA
AS1310	Mammaliicoccus sciuri	contig00002	91497	93122	+	sal(A)_1	100	94.96	sal(A)	NA	NA
AS1311	Mammaliicoccus sciuri	contig00002	83408	85033	-	sal(A)_1	100	94.96	sal(A)	NA	NA
AS1315	Mammaliicoccus sciuri	contig00002	259222	260847	+	sal(A)_1	100	99.81	sal(A)	NA	NA
AS1323	Mammaliicoccus sciuri	contig00003	89564	91189	+	sal(A)_1	100	99.81	sal(A)	NA	NA
AS1326	Mammaliicoccus sciuri	contig00004	89564	91189	+	sal(A)_1	100	99.81	sal(A)	NA	NA
AS1339	Mammaliicoccus sciuri	contig00002	310644	312269	+	sal(A)_1	100	98.58	sal(A)	NA	NA
AS1342	Mammaliicoccus sciuri	contig00002	256649	258274	+	sal(A)_1	100	98.77	sal(A)	NA	NA
AS1352	Mammaliicoccus sciuri	contig00003	82659	84284	-	sal(A)_1	100	95.02	sal(A)	NA	NA
AS1358	Mammaliicoccus sciuri	contig00003	89528	91153	+	sal(A)_1	100	99.81	sal(A)	NA	NA
AS1394	Mammaliicoccus sciuri	contig00001	82941	84566	-	sal(A)_1	100	95.02	sal(A)	NA	NA
AS1395	Mammaliicoccus sciuri	contig00002	92106	93731	+	sal(A)_1	100	94.96	sal(A)	NA	NA
AS1400	Mammaliicoccus sciuri	contig00007	18041	19666	+	sal(A)_1	100	95.02	sal(A)	NA	NA
AS1406	Mammaliicoccus sciuri	contig00003	257910	259535	+	sal(A)_1	100	98.65	sal(A)	NA	NA
AS0296	Mammaliicoccus sciuri	contig00045	2315	3163	-	str_2	100	100	str	rep7a_17_CDS4(pS194)	NA
AS0305	Mammaliicoccus sciuri	contig00044	1582	2430	-	str_2	100	100	str	rep7a_17_CDS4(pS194)	NA
AS0554	Mammaliicoccus sciuri	contig00071	287	1135	-	str_2	100	100	str	rep7a_17_CDS4(pS194)	NA
AS0565	Mammaliicoccus sciuri	contig00044	2711	3559	-	str_2	100	100	str	rep7a_17_CDS4(pS194)	NA
AS0567	Mammaliicoccus sciuri	contig00042	2762	3610	-	str_2	100	100	str	rep7a_17_CDS4(pS194)	NA
AS1309	Staphylococcus chromogenes	contig00012	1367	2215	-	str_2	100	100	str	rep7a_17_CDS4(pS194)	NA
AS1310	Mammaliicoccus sciuri	contig00044	2668	3516	-	str_2	100	100	str	rep7a_17_CDS4(pS194)	NA
AS1311	Mammaliicoccus sciuri	contig00045	2676	3524	-	str_2	100	100	str	rep7a_17_CDS4(pS194)	NA
AS1351	Staphylococcus shinii	contig00029	2346	3194	-	str_1	100	99.88	str	rep7a_4_repD(pK214)	NA
AS1038	Mammaliicoccus sciuri	contig00048	1860	2708	+	str_2	100	100	str	rep7de_1_rep(pACK6)	NA
AS1297	Staphylococcus xylosus	contig00016	738	2117	+	tet(K)_1	100	100	tet(K)	rep7a_10_ORF(pKH1)	NA
AS0750	Staphylococcus xylosus	contig00014	3073	4452	-	tet(K)_1	100	100	tet(K)	rep7a_11_rep(SAP060B)	NA
AS0885	Staphylococcus shinii	contig00017	2933	4312	+	tet(K)_1	100	100	tet(K)	rep7a_11_rep(SAP060B)	NA
AS1316	Staphylococcus shinii	contig00016	507	1886	-	tet(K)_1	100	100	tet(K)	rep7a_11_rep(SAP060B)	NA
AS1320	Staphylococcus xylosus	contig00017	1052	2431	-	tet(K)_1	100	100	tet(K)	rep7a_11_rep(SAP060B)	NA
AS1350	Staphylococcus shinii	contig00018	1090	2469	-	tet(K)_1	100	100	tet(K)	rep7a_11_rep(SAP060B)	NA
AS0200	Staphylococcus arlettae	contig00032	2799	4178	+	tet(K)_1	100	100	tet(K)	rep7a_16_repC(Cassette)	NA
AS0218	Staphylococcus xylosus	contig00018	1610	2989	+	tet(K)_1	100	100	tet(K)	rep7a_16_repC(Cassette)	NA
AS0290	Staphylococcus xylosus	contig00020	3254	4612	+	tet(K)_1	98.48	100	tet(K)	rep7a_16_repC(Cassette)	NA
AS0304	Staphylococcus xylosus	contig00017	3192	4550	+	tet(K)_1	98.48	100	tet(K)	rep7a_16_repC(Cassette)	NA
AS0602	Staphylococcus xylosus	contig00018	1374	2753	+	tet(K)_1	100	100	tet(K)	rep7a_16_repC(Cassette)	NA
AS1268	Staphylococcus shinii	contig00020	3024	4403	-	tet(K)_1	100	100	tet(K)	rep7a_16_repC(Cassette)	NA
AS1305	Staphylococcus shinii	contig00017	46	1425	+	tet(K)_1	100	100	tet(K)	rep7a_16_repC(Cassette)	NA
AS1312	Staphylococcus xylosus	contig00019	41	1420	+	tet(K)_1	100	100	tet(K)	rep7a_16_repC(Cassette)	NA
AS1314	Staphylococcus shinii	contig00014	41	1420	+	tet(K)_1	100	100	tet(K)	rep7a_16_repC(Cassette)	NA
AS1347	Staphylococcus xylosus	contig00019	3334	4530	+	tet(K)_1	86.74	100	tet(K)	rep7a_16_repC(Cassette)	NA
AS0280	Staphylococcus pasteuri	contig00023	6220	7599	+	tet(K)_1	100	100	tet(K)	rep7b_3_SAP089A003(SAP089A)	NA
AS0299	Mammaliicoccus sciuri	contig00048	4468	5844	+	tet(L)_2	100	100	tet(L)	NA	NA
AS0558	Mammaliicoccus sciuri	contig00015	13954	15330	+	tet(L)_2	100	99.86	tet(L)	NA	NA
AS0913	Mammaliicoccus sciuri	contig00039	8766	10142	-	tet(L)_2	100	100	tet(L)	NA	NA
AS1400	Mammaliicoccus sciuri	contig00043	3118	4494	+	tet(L)_2	100	100	tet(L)	NA	ISSau6, cn_2638_ISSau6
AS1299	Staphylococcus chromogenes	contig00013	12307	13683	+	tet(L)_2	100	100	tet(L)	repUS76_1_rep(pSE12228p05)	ISSau6, cn_2889_ISSau6
AS0299	Mammaliicoccus sciuri	contig00002	120322	122241	-	tet(M)_7	100	99.74	tet(M)	NA	Tn6009
